# Supplementary material for: Architector for high-throughput cross-periodic table 3D complex building
Source: Nat Commun. 2023 May 15;14:2786. doi: 10.1038/s41467-023-38169-2 (PMC10185541; doi:10.1038/s41467-023-38169-2)
Supplement: Supplementary file 2 — Source Data [file 41467_2023_38169_MOESM2_ESM.xlsx]

## Sheet: Figure 2c
Atom Name	Counts in structures across mononuclear CSD
H	198578
Li	100
Be	96
B	402
C	162356
N	17993
O	20315
F	3646
Na	98
Mg	94
Al	94
Si	1069
P	2252
S	2623
Cl	2886
K	95
Ca	97
Sc	92
Ti	97
V	97
Cr	94
Mn	97
Fe	92
Co	91
Ni	93
Cu	97
Zn	95
Ga	91
Ge	31
As	121
Se	207
Br	626
Rb	66
Sr	95
Y	87
Zr	99
Nb	96
Mo	95
Tc	97
Ru	96
Rh	98
Pd	99
Ag	99
Cd	89
In	97
Sn	99
Sb	33
Te	45
I	511
Cs	48
Ba	96
La	71
Ce	75
Pr	56
Nd	76
Sm	82
Eu	65
Gd	67
Tb	66
Dy	79
Ho	71
Er	79
Tm	82
Yb	88
Lu	80
Hf	97
Ta	98
W	93
Re	97
Os	97
Ir	91
Pt	88
Au	98
Hg	92
Tl	94
Pb	87
Bi	95
Th	87
Pa	2
U	80
Np	54
Pu	48
Am	9
Cm	2
Bk	1
Cf	2

## Sheet: Figure 3
metal	Minimum c-kmRMSD of Architector Structure vs. CSD structure (Angstroms)
Am	0.419382
Am	0.197329
Am	1.12512
Am	1.17467
Am	0.672037
Am	1.23803
Am	0.562934
Bk	0.227134
Bk	0.767438
Ce	0.648365
Ce	1.04459
Ce	0.316273
Ce	0.554167
Ce	0.303787
Ce	0.572817
Ce	0.906633
Ce	0.416926
Ce	0.339819
Ce	0.602389
Ce	0.765411
Ce	0.377091
Ce	0.342765
Ce	1.11146
Ce	0.463171
Ce	0.519447
Ce	0.25696
Ce	0.465962
Ce	0.732739
Ce	0.351656
Ce	0.666671
Ce	0.613856
Ce	0.166592
Ce	1.05666
Ce	0.468877
Ce	1.11112
Ce	0.458479
Ce	0.740409
Ce	1.10737
Ce	0.609877
Ce	0.60538
Ce	0.241374
Ce	0.520946
Ce	0.304584
Ce	0.335603
Ce	0.676192
Ce	0.254898
Ce	0.824156
Ce	0.781357
Ce	0.129857
Ce	0.784558
Ce	0.136921
Ce	0.626045
Ce	0.617266
Ce	1.32379
Ce	0.47299
Ce	0.462039
Ce	0.181823
Ce	0.661736
Ce	0.759041
Ce	0.594305
Ce	0.774157
Ce	0.903273
Ce	0.380133
Ce	0.650069
Ce	1.06649
Ce	0.213606
Ce	0.277399
Ce	1.37089
Ce	0.545697
Ce	0.945212
Ce	0.394809
Ce	0.549117
Ce	0.253131
Ce	0.503041
Ce	0.507982
Ce	0.468312
Ce	1.19527
Ce	0.308871
Ce	0.556808
Ce	0.710749
Ce	0.0191482
Ce	0.497065
Ce	0.591547
Ce	0.600776
Ce	0.192562
Ce	0.128581
Ce	0.720744
Ce	0.589075
Ce	0.903952
Ce	0.362806
Ce	1.70461
Ce	1.92905
Ce	1.27463
Ce	0.852095
Ce	0.25779
Ce	1.34011
Ce	0.481551
Ce	0.0795893
Ce	0.873895
Ce	0.419889
Ce	1.91192
Ce	0.381075
Ce	1.16561
Ce	0.681113
Cf	0.321769
Cf	0.581851
Cf	0.805832
Cm	0.599974
Cm	0.424537
Dy	0.671915
Dy	0.755694
Dy	0.662326
Dy	0.315152
Dy	0.715746
Dy	0.769527
Dy	0.217423
Dy	0.372329
Dy	0.923183
Dy	1.01995
Dy	0.436248
Dy	0.488231
Dy	0.658315
Dy	0.889099
Dy	0.548485
Dy	0.960804
Dy	0.317635
Dy	0.39422
Dy	0.891261
Dy	0.290828
Dy	0.52079
Dy	0.629926
Dy	1.0709
Dy	0.609884
Dy	0.644451
Dy	0.461542
Dy	0.68131
Dy	0.332391
Dy	0.644609
Dy	0.41081
Dy	0.521989
Dy	0.348507
Dy	0.494469
Dy	0.502276
Dy	0.192315
Dy	0.988676
Dy	1.0063
Dy	0.518798
Dy	0.809028
Dy	0.233873
Dy	0.233223
Dy	0.441553
Dy	0.0979004
Dy	0.273673
Dy	0.49707
Dy	0.546416
Dy	0.932403
Dy	0.139653
Dy	0.482002
Dy	0.725463
Dy	0.404043
Dy	0.712961
Dy	0.51196
Dy	0.926832
Dy	1.22998
Dy	0.850511
Dy	0.911814
Dy	1.48521
Dy	0.273847
Dy	1.37562
Dy	0.614299
Dy	0.692339
Dy	1.31749
Dy	1.2991
Dy	0.207735
Dy	0.153276
Dy	1.0035
Dy	0.400279
Dy	0.46419
Dy	0.240792
Dy	0.313816
Dy	0.156176
Dy	0.13176
Dy	0.564096
Dy	0.107455
Dy	0.55709
Dy	0.52133
Dy	1.13657
Dy	0.579146
Dy	0.0637781
Dy	0.432843
Dy	0.297073
Dy	0.346273
Dy	0.863084
Dy	0.551862
Dy	0.263706
Dy	0.659385
Dy	0.180622
Dy	0.675765
Dy	0.065628
Dy	0.512073
Dy	0.369599
Dy	1.26624
Dy	0.593446
Dy	0.668404
Dy	1.13997
Er	0.671734
Er	0.708827
Er	0.664504
Er	0.442909
Er	0.626521
Er	0.270264
Er	0.14721
Er	1.27083
Er	0.808273
Er	0.459492
Er	0.532097
Er	0.728354
Er	0.901483
Er	0.791642
Er	0.553051
Er	0.752781
Er	0.644823
Er	0.648283
Er	0.743783
Er	0.677605
Er	0.264825
Er	0.286339
Er	0.627289
Er	0.588694
Er	0.360138
Er	0.559971
Er	0.855216
Er	0.606229
Er	0.41323
Er	0.682857
Er	0.354459
Er	0.382333
Er	0.396512
Er	0.531932
Er	1.18804
Er	0.737743
Er	0.809106
Er	0.845401
Er	0.447307
Er	0.708341
Er	0.775864
Er	0.650999
Er	0.914868
Er	0.719743
Er	1.12318
Er	0.80504
Er	0.902711
Er	0.385381
Er	0.294066
Er	0.419502
Er	0.608472
Er	1.13708
Er	0.682675
Er	0.0817697
Er	1.1863
Er	0.528087
Er	0.757181
Er	0.74596
Er	0.946115
Er	1.05366
Er	0.952633
Er	0.807291
Er	0.758528
Er	0.381829
Er	1.13242
Er	0.563585
Er	0.897665
Er	0.540569
Er	0.611892
Er	0.81578
Er	0.236299
Er	0.417662
Er	0.130398
Er	0.420287
Er	0.418387
Er	0.526945
Er	0.401404
Er	0.283103
Er	0.706445
Er	1.14666
Er	0.606998
Er	0.566293
Er	0.34886
Er	0.916656
Er	1.23016
Er	0.498939
Er	0.127248
Er	0.919915
Er	0.39487
Er	0.369161
Er	0.78542
Er	0.483877
Er	0.587251
Er	0.396858
Er	1.41737
Er	1.01144
Er	1.161
Eu	0.382339
Eu	0.686298
Eu	0.758505
Eu	0.682152
Eu	0.744831
Eu	0.396921
Eu	0.631982
Eu	0.521809
Eu	0.351539
Eu	0.418298
Eu	0.977039
Eu	0.554326
Eu	0.724306
Eu	0.87189
Eu	0.979511
Eu	0.484343
Eu	0.537403
Eu	0.633528
Eu	0.964439
Eu	0.455357
Eu	1.31807
Eu	0.680767
Eu	0.170914
Eu	0.292639
Eu	0.560896
Eu	1.10602
Eu	0.697346
Eu	0.614394
Eu	0.821412
Eu	0.708559
Eu	0.463547
Eu	0.803832
Eu	0.865698
Eu	0.818319
Eu	0.974858
Eu	0.42151
Eu	0.381438
Eu	0.866258
Eu	0.97734
Eu	0.977322
Eu	0.831704
Eu	0.987278
Eu	0.383859
Eu	0.865272
Eu	0.111662
Eu	1.13251
Eu	0.258059
Eu	0.767818
Eu	1.18315
Eu	0.746658
Eu	0.518894
Eu	0.621094
Eu	0.792245
Eu	0.26285
Eu	1.04023
Eu	1.49691
Eu	0.558768
Eu	0.804066
Eu	0.535741
Eu	0.726053
Eu	0.323508
Eu	0.29315
Eu	0.299832
Eu	0.608347
Eu	0.688788
Eu	0.177471
Eu	0.849893
Eu	0.413491
Eu	0.221614
Eu	0.436582
Eu	0.506015
Eu	0.398509
Eu	0.511912
Eu	0.135298
Eu	0.779239
Eu	1.0624
Eu	0.515732
Eu	0.422842
Eu	1.41201
Eu	0.552202
Eu	0.0653058
Eu	0.501745
Eu	1.58403
Eu	0.192519
Eu	0.568455
Eu	1.22861
Eu	1.1876
Eu	0.0811559
Eu	0.766648
Eu	0.890027
Eu	0.788115
Eu	1.33527
Eu	0.564638
Eu	1.00721
Eu	1.16667
Eu	1.09283
Eu	1.20402
Eu	1.1667
Gd	1.02971
Gd	0.558195
Gd	1.09925
Gd	0.807882
Gd	0.616379
Gd	0.720239
Gd	0.650744
Gd	0.847857
Gd	0.505389
Gd	0.888792
Gd	0.34975
Gd	1.10085
Gd	0.376165
Gd	0.866131
Gd	0.364772
Gd	0.408943
Gd	0.382576
Gd	0.488685
Gd	0.286606
Gd	0.468438
Gd	0.537242
Gd	0.738864
Gd	0.174042
Gd	0.446306
Gd	0.408704
Gd	0.538136
Gd	0.589182
Gd	0.554345
Gd	0.310698
Gd	0.958055
Gd	0.588333
Gd	0.427643
Gd	0.274332
Gd	0.194433
Gd	0.984549
Gd	0.551384
Gd	0.469953
Gd	0.891205
Gd	0.520185
Gd	0.542432
Gd	0.494226
Gd	0.73241
Gd	1.12396
Gd	0.575381
Gd	0.479351
Gd	0.951828
Gd	0.409655
Gd	0.835999
Gd	0.400203
Gd	0.390447
Gd	0.547067
Gd	0.93451
Gd	0.387286
Gd	0.789366
Gd	0.370702
Gd	1.06083
Gd	0.668328
Gd	0.368776
Gd	0.408155
Gd	0.388189
Gd	0.518279
Gd	1.06128
Gd	1.32875
Gd	0.390525
Gd	0.517276
Gd	1.24966
Gd	0.323343
Gd	0.342531
Gd	0.551717
Gd	0.454643
Gd	0.468958
Gd	0.601939
Gd	0.446009
Gd	0.528344
Gd	0.178121
Gd	0.998121
Gd	0.556139
Gd	0.378741
Gd	0.613988
Gd	0.20261
Gd	1.03295
Gd	1.01267
Gd	0.728386
Gd	0.768514
Gd	1.47547
Gd	0.697173
Gd	0.448956
Gd	0.169664
Gd	0.735651
Gd	0.534949
Gd	1.84524
Gd	0.415555
Gd	0.45421
Gd	0.4296
Ho	0.738933
Ho	0.93641
Ho	0.694417
Ho	0.947834
Ho	0.837106
Ho	0.695832
Ho	0.502239
Ho	0.751573
Ho	0.699393
Ho	0.35343
Ho	0.722885
Ho	0.787479
Ho	0.374551
Ho	0.466591
Ho	0.836917
Ho	0.696351
Ho	0.704899
Ho	0.277316
Ho	0.829282
Ho	0.47893
Ho	0.398106
Ho	0.559152
Ho	0.659436
Ho	0.138995
Ho	0.906206
Ho	0.594262
Ho	0.546128
Ho	0.484609
Ho	0.33564
Ho	0.478733
Ho	0.407365
Ho	0.349631
Ho	0.533522
Ho	0.709801
Ho	0.591132
Ho	0.243566
Ho	0.648279
Ho	0.618793
Ho	0.416553
Ho	0.488079
Ho	0.670949
Ho	0.893472
Ho	0.105674
Ho	0.530793
Ho	0.500048
Ho	0.499673
Ho	0.348751
Ho	0.324299
Ho	0.493138
Ho	0.410754
Ho	0.885496
Ho	0.755506
Ho	0.402249
Ho	0.649319
Ho	0.40773
Ho	0.366958
Ho	0.393728
Ho	0.443651
Ho	0.32939
Ho	0.980062
Ho	0.554124
Ho	0.494554
Ho	0.405136
Ho	0.59646
Ho	0.390849
Ho	0.266244
Ho	1.13054
Ho	0.563157
Ho	0.958717
Ho	0.62986
Ho	0.483688
Ho	0.517636
Ho	1.30937
Ho	0.16658
Ho	0.587817
Ho	0.586441
Ho	0.277584
Ho	1.08712
Ho	0.286254
Ho	0.235459
Ho	0.402979
Ho	0.456198
Ho	1.33274
Ho	1.20214
Ho	0.534092
Ho	0.11559
Ho	0.265296
Ho	0.608279
Ho	0.700465
Ho	0.237977
Ho	0.501168
Ho	0.900932
Ho	0.280389
Ho	1.43108
Ho	1.7334
Ho	0.896766
Ho	0.636701
Ho	0.557359
Ho	1.35785
La	0.727761
La	0.574233
La	0.599763
La	1.04494
La	0.766589
La	0.932307
La	0.918336
La	0.518369
La	0.862096
La	0.534547
La	1.25005
La	0.532841
La	0.614895
La	0.785398
La	1.02521
La	0.91367
La	0.445501
La	0.497869
La	0.272246
La	0.531559
La	0.286675
La	0.559309
La	0.681601
La	0.615248
La	0.402732
La	1.35813
La	0.858716
La	0.777097
La	0.641875
La	0.757452
La	0.744389
La	1.1775
La	0.921597
La	0.893066
La	1.30879
La	1.13878
La	1.19955
La	1.25628
La	1.24998
La	0.457094
La	0.386311
La	0.724815
La	0.55386
La	0.448101
La	0.97456
La	0.526523
La	0.480402
La	0.730741
La	1.0056
La	0.371143
La	0.407114
La	0.399882
La	0.845697
La	0.516039
La	0.205379
La	0.583088
La	0.256468
La	0.593835
La	0.176774
La	0.500492
La	0.418947
La	0.618009
La	1.37679
La	0.590422
La	0.277827
La	0.417053
La	0.537541
La	1.00105
La	0.598789
La	0.682014
La	0.634561
La	1.08728
La	0.574554
La	0.534069
La	1.31307
La	1.12762
La	1.04492
La	0.568598
La	0.794021
La	1.21017
La	1.15895
La	0.471103
La	0.554104
La	0.927994
La	1.21075
La	0.594046
La	0.388386
La	0.199142
La	1.19996
La	0.462373
La	1.43773
La	0.303721
La	1.0818
La	1.69234
La	0.538405
La	1.33998
La	1.26367
Lu	0.820197
Lu	0.507753
Lu	0.529268
Lu	0.517883
Lu	0.510723
Lu	0.50308
Lu	0.571474
Lu	0.361086
Lu	0.345825
Lu	0.780353
Lu	1.36732
Lu	0.461023
Lu	0.44871
Lu	1.08122
Lu	0.471282
Lu	0.458343
Lu	1.2421
Lu	0.522804
Lu	0.518462
Lu	0.211017
Lu	0.820069
Lu	0.321205
Lu	0.267876
Lu	0.398241
Lu	0.724833
Lu	0.921639
Lu	0.295744
Lu	0.929262
Lu	0.654532
Lu	0.548116
Lu	1.34067
Lu	1.37716
Lu	0.626165
Lu	1.08111
Lu	0.769323
Lu	0.327496
Lu	0.456849
Lu	0.507259
Lu	0.985852
Lu	0.559044
Lu	0.274637
Lu	1.29236
Lu	1.17492
Lu	0.900068
Lu	1.12012
Lu	1.15937
Lu	0.985356
Lu	0.753999
Lu	0.539798
Lu	0.467885
Lu	0.762482
Lu	0.782127
Lu	0.390558
Lu	1.44466
Lu	0.404643
Lu	0.730813
Lu	1.129
Lu	1.07906
Lu	0.99275
Lu	1.40836
Lu	0.686843
Lu	0.40289
Lu	0.695449
Lu	0.765827
Lu	0.274732
Lu	0.967334
Lu	0.658205
Lu	0.96556
Lu	0.0989042
Lu	0.952097
Lu	1.01555
Lu	1.00755
Lu	0.365103
Lu	0.644333
Lu	0.604655
Lu	0.0848899
Lu	1.34663
Lu	0.610457
Lu	1.2433
Lu	1.00025
Lu	0.557561
Lu	0.156148
Lu	0.684483
Lu	0.644611
Lu	0.285546
Lu	0.307324
Lu	0.956216
Lu	0.464023
Lu	0.466527
Lu	0.646404
Lu	1.0067
Lu	1.48126
Lu	0.690595
Lu	0.736901
Lu	0.617581
Lu	0.319915
Lu	1.1704
Lu	1.38802
Nd	0.758255
Nd	0.845271
Nd	0.670877
Nd	0.538755
Nd	0.50719
Nd	0.540471
Nd	1.73972
Nd	0.705852
Nd	0.68441
Nd	0.386415
Nd	0.908192
Nd	0.420614
Nd	0.919182
Nd	0.523744
Nd	0.904398
Nd	0.429534
Nd	0.757456
Nd	0.65443
Nd	0.682351
Nd	0.251791
Nd	0.318769
Nd	0.479837
Nd	0.209879
Nd	0.48877
Nd	0.749893
Nd	0.880748
Nd	0.572902
Nd	0.801581
Nd	0.273333
Nd	0.593649
Nd	1.0499
Nd	0.356609
Nd	0.533185
Nd	0.433781
Nd	0.540662
Nd	0.442118
Nd	0.501571
Nd	0.493792
Nd	0.276533
Nd	0.796818
Nd	0.864121
Nd	0.574007
Nd	0.658255
Nd	0.343221
Nd	0.817926
Nd	0.475534
Nd	0.854251
Nd	0.399894
Nd	0.212258
Nd	0.829134
Nd	1.15493
Nd	1.26467
Nd	0.633039
Nd	1.08288
Nd	0.373874
Nd	0.516928
Nd	0.306279
Nd	0.630504
Nd	0.595703
Nd	0.949835
Nd	0.463522
Nd	0.163307
Nd	0.28657
Nd	0.544308
Nd	1.35007
Nd	1.06273
Nd	0.537699
Nd	0.404414
Nd	0.834218
Nd	0.601479
Nd	0.211227
Nd	0.470271
Nd	0.537535
Nd	0.391395
Nd	0.545751
Nd	0.567766
Nd	0.435114
Nd	0.66212
Nd	0.621731
Nd	0.494297
Nd	0.772873
Nd	1.54298
Nd	1.0958
Nd	0.773704
Nd	0.638519
Nd	0.290092
Nd	1.57178
Nd	0.443269
Nd	0.260178
Nd	1.23649
Nd	1.67059
Nd	1.24177
Np	0.285005
Np	0.521411
Np	0.311437
Np	0.187304
Np	0.195386
Np	0.489184
Np	0.113189
Np	0.312241
Np	0.288421
Np	0.422145
Np	1.03914
Np	1.09263
Np	1.13422
Np	0.237305
Np	0.785209
Np	0.70613
Np	0.524755
Np	1.26814
Np	0.714522
Np	0.57092
Np	0.018289
Np	0.980428
Np	1.15422
Np	0.574775
Np	0.169089
Np	0.500971
Np	0.283112
Np	1.08527
Np	1.15817
Np	0.637252
Np	1.87775
Np	0.989266
Np	0.346244
Np	0.467033
Np	0.638612
Np	0.928644
Np	0.461365
Np	0.976052
Np	0.816834
Np	0.9823
Np	0.417195
Np	0.531212
Np	0.46704
Np	0.939604
Np	0.551348
Pa	0.292478
Pr	0.555735
Pr	0.533843
Pr	0.641007
Pr	0.504509
Pr	1.05821
Pr	0.670697
Pr	1.01716
Pr	0.759913
Pr	0.483031
Pr	1.6333
Pr	1.09466
Pr	0.760986
Pr	0.417636
Pr	0.854997
Pr	0.749152
Pr	0.397945
Pr	0.595009
Pr	1.13665
Pr	0.557881
Pr	0.554161
Pr	0.457473
Pr	0.239924
Pr	0.573557
Pr	0.456793
Pr	0.477418
Pr	1.08928
Pr	0.222918
Pr	0.646625
Pr	0.456519
Pr	0.539892
Pr	0.504466
Pr	0.23314
Pr	1.00565
Pr	0.587524
Pr	0.533529
Pr	0.482107
Pr	0.347227
Pr	0.530945
Pr	0.97325
Pr	0.51661
Pr	0.276557
Pr	0.998985
Pr	0.469572
Pr	0.497208
Pr	0.572104
Pr	0.331144
Pr	0.839927
Pr	0.294705
Pr	0.588569
Pr	0.581815
Pr	0.33111
Pr	0.584939
Pr	0.437247
Pr	0.635781
Pr	0.401238
Pr	0.583938
Pr	1.59365
Pr	1.03754
Pr	0.26286
Pr	0.463297
Pr	0.781648
Pr	0.411055
Pr	0.892044
Pr	0.465255
Pr	0.54276
Pr	1.1838
Pr	1.19043
Pr	0.220518
Pr	0.366809
Pr	1.29917
Pr	0.727541
Pr	0.391726
Pr	1.47708
Pr	1.01607
Pr	0.989627
Pr	0.203378
Pr	0.993047
Pr	0.470479
Pr	1.12769
Pr	0.180863
Pr	0.646123
Pr	0.923099
Pr	0.512601
Pr	0.456135
Pr	1.12181
Pr	0.338548
Pr	1.65657
Pr	1.28058
Pr	0.865996
Pr	0.734419
Pr	0.499101
Pr	0.216259
Pr	1.4107
Pr	1.31615
Pr	1.2522
Pu	0.27171
Pu	0.308421
Pu	0.476112
Pu	0.615762
Pu	0.421027
Pu	0.362671
Pu	0.298674
Pu	0.173813
Pu	0.380376
Pu	0.181146
Pu	0.676734
Pu	0.507476
Pu	0.172997
Pu	0.0854208
Pu	0.298874
Pu	0.539815
Pu	0.513811
Pu	0.233873
Pu	0.54572
Pu	0.610499
Pu	0.142248
Pu	0.39253
Pu	0.810841
Pu	1.05755
Pu	0.536571
Pu	0.337765
Pu	0.312223
Pu	0.27607
Pu	0.595841
Pu	0.58557
Pu	0.74028
Pu	1.0922
Pu	1.15992
Pu	0.0536094
Pu	0.165501
Pu	0.221669
Pu	0.366084
Pu	0.405999
Pu	1.17766
Pu	0.280038
Pu	0.361275
Pu	0.423794
Pu	1.15752
Pu	0.552606
Pu	0.608288
Pu	0.482489
Pu	0.679776
Sm	0.964243
Sm	1.04198
Sm	0.761131
Sm	0.74839
Sm	0.399182
Sm	0.83729
Sm	0.746852
Sm	0.480503
Sm	0.633377
Sm	0.435
Sm	1.12525
Sm	0.737925
Sm	0.699316
Sm	0.449939
Sm	0.369712
Sm	0.497278
Sm	0.39347
Sm	0.769523
Sm	0.711261
Sm	0.28207
Sm	0.670983
Sm	0.52091
Sm	0.490421
Sm	0.334995
Sm	0.799912
Sm	0.663795
Sm	0.46792
Sm	0.502892
Sm	0.168219
Sm	0.676045
Sm	0.554506
Sm	0.53594
Sm	0.50885
Sm	0.694912
Sm	1.03068
Sm	0.91637
Sm	0.584241
Sm	0.433918
Sm	0.874894
Sm	0.781493
Sm	0.498356
Sm	0.318794
Sm	0.183
Sm	0.740603
Sm	0.529749
Sm	0.424636
Sm	0.684947
Sm	0.872188
Sm	0.898199
Sm	0.635282
Sm	0.341882
Sm	0.471961
Sm	0.385059
Sm	0.646827
Sm	0.954495
Sm	0.236219
Sm	0.825265
Sm	0.634057
Sm	0.52427
Sm	1.03617
Sm	0.906543
Sm	0.442839
Sm	0.600048
Sm	0.616661
Sm	1.11273
Sm	0.529916
Sm	0.489281
Sm	0.289275
Sm	0.801813
Sm	0.487935
Sm	0.771003
Sm	0.862289
Sm	0.174673
Sm	1.06682
Sm	0.177395
Sm	0.107592
Sm	0.782321
Sm	0.551059
Sm	0.290951
Sm	0.877191
Sm	0.251074
Sm	0.559646
Sm	0.481861
Sm	0.563665
Sm	0.491478
Sm	0.670211
Sm	0.625642
Sm	1.10424
Sm	0.276124
Sm	0.356678
Sm	0.345806
Sm	0.108108
Sm	1.00842
Sm	0.562196
Sm	0.0972314
Sm	0.387173
Tb	0.614005
Tb	0.429882
Tb	0.805492
Tb	0.541435
Tb	0.219563
Tb	0.537326
Tb	0.517396
Tb	0.722416
Tb	0.630186
Tb	0.56451
Tb	0.620316
Tb	0.667243
Tb	0.844379
Tb	0.474215
Tb	0.558284
Tb	0.504533
Tb	0.505819
Tb	0.715444
Tb	0.614033
Tb	0.510561
Tb	0.355097
Tb	0.787291
Tb	1.08581
Tb	0.755214
Tb	0.464412
Tb	1.30838
Tb	0.4675
Tb	0.452526
Tb	0.382405
Tb	0.614856
Tb	0.164345
Tb	0.46922
Tb	0.581573
Tb	0.517103
Tb	0.367087
Tb	0.251875
Tb	0.973274
Tb	0.250515
Tb	0.427831
Tb	0.136564
Tb	0.386077
Tb	0.501575
Tb	0.613666
Tb	1.03415
Tb	0.291757
Tb	0.267466
Tb	0.879212
Tb	0.498646
Tb	0.730836
Tb	0.45748
Tb	0.704109
Tb	0.453437
Tb	0.356516
Tb	0.201797
Tb	0.924306
Tb	0.204355
Tb	0.615391
Tb	0.503976
Tb	0.278242
Tb	0.804833
Tb	1.25248
Tb	0.24575
Tb	1.11198
Tb	0.686697
Tb	0.393084
Tb	0.73238
Tb	0.601916
Tb	0.755518
Tb	0.209656
Tb	0.771812
Tb	0.81415
Tb	1.0622
Tb	0.302684
Tb	0.780513
Tb	0.513144
Tb	0.126918
Tb	0.968211
Tb	0.507557
Tb	0.653954
Tb	1.58801
Tb	0.573107
Tb	0.145803
Tb	0.57748
Tb	0.408954
Tb	0.16371
Tb	0.506926
Tb	0.61812
Tb	0.639306
Tb	0.281835
Tb	1.22636
Tb	0.635856
Tb	0.756156
Tb	0.605065
Tb	1.28277
Tb	1.58062
Tb	0.815314
Tb	1.34407
Th	0.825603
Th	0.647722
Th	0.759325
Th	0.741298
Th	0.653923
Th	0.639893
Th	0.674897
Th	0.668088
Th	0.3764
Th	0.508117
Th	0.845744
Th	0.392991
Th	0.244872
Th	0.608315
Th	0.324757
Th	0.481152
Th	0.855057
Th	0.751278
Th	0.102584
Th	0.430395
Th	0.43977
Th	0.825619
Th	0.466261
Th	0.0694618
Th	0.44189
Th	0.079782
Th	0.359078
Th	0.843161
Th	0.337525
Th	0.831609
Th	0.413042
Th	0.534375
Th	0.372614
Th	1.32524
Th	0.408508
Th	0.0855906
Th	1.27534
Th	0.476158
Th	0.874421
Th	0.539963
Th	0.534409
Th	1.17531
Th	0.410027
Th	0.427031
Th	0.689152
Th	0.987621
Th	0.843046
Th	0.823864
Th	0.232914
Th	1.0251
Th	0.756061
Th	0.355842
Th	0.179245
Th	0.476609
Th	1.11728
Th	0.895015
Th	0.885686
Th	0.941754
Th	0.498119
Th	0.419576
Th	0.443133
Th	0.944841
Th	1.16763
Th	0.642005
Th	1.71953
Th	0.268013
Th	1.50225
Th	0.800002
Th	1.6733
Th	0.48467
Th	0.230621
Th	0.407545
Th	0.69448
Th	0.570715
Th	0.225581
Th	0.840059
Th	0.278911
Th	1.12371
Th	0.576089
Th	1.43986
Th	1.5078
Th	0.62463
Th	0.0187962
Th	0.355115
Th	1.07803
Th	0.910675
Th	0.7792
Th	1.63281
Th	0.273854
Th	1.64811
Th	1.1816
Th	1.46654
Tm	0.971156
Tm	0.795029
Tm	0.617436
Tm	1.14638
Tm	0.260303
Tm	0.355839
Tm	0.568648
Tm	0.51719
Tm	0.794154
Tm	0.470976
Tm	0.60145
Tm	0.576788
Tm	1.27514
Tm	0.197292
Tm	0.596153
Tm	0.727906
Tm	0.715665
Tm	0.308152
Tm	0.547602
Tm	0.657996
Tm	0.647274
Tm	0.328704
Tm	0.854297
Tm	0.535896
Tm	0.913238
Tm	0.771025
Tm	0.59862
Tm	0.371353
Tm	0.241699
Tm	0.229928
Tm	1.56369
Tm	1.12362
Tm	0.544074
Tm	1.03291
Tm	0.558859
Tm	0.806575
Tm	0.276746
Tm	0.486683
Tm	0.908201
Tm	0.451183
Tm	0.733225
Tm	1.26356
Tm	0.255461
Tm	0.761781
Tm	1.10377
Tm	1.5217
Tm	0.232975
Tm	0.273982
Tm	0.461597
Tm	0.913614
Tm	0.532662
Tm	0.917866
Tm	0.57504
Tm	1.01928
Tm	0.324739
Tm	0.464667
Tm	0.160893
Tm	0.549929
Tm	0.641188
Tm	0.103299
Tm	0.507686
Tm	1.26452
Tm	0.493068
Tm	0.967533
Tm	0.578145
Tm	0.862884
Tm	0.360299
Tm	0.596415
Tm	0.660683
Tm	0.199478
Tm	1.06886
Tm	0.493769
Tm	0.572421
Tm	0.785835
Tm	0.487791
Tm	0.557071
Tm	0.838411
Tm	0.644716
U	0.780498
U	0.469474
U	0.249525
U	0.891119
U	0.809859
U	0.580537
U	1.03437
U	0.76055
U	0.384054
U	0.228971
U	0.818276
U	0.900859
U	1.15126
U	0.685877
U	0.640677
U	0.711336
U	0.205708
U	0.509879
U	0.436415
U	0.725074
U	1.02315
U	0.797329
U	0.377998
U	0.811352
U	0.803197
U	0.343848
U	0.48854
U	0.621374
U	0.701215
U	0.199448
U	0.410461
U	0.871661
U	0.360838
U	0.19929
U	0.284426
U	1.43302
U	0.788005
U	0.974233
U	0.555561
U	1.22391
U	0.6712
U	0.372597
U	0.882424
U	0.322408
U	0.693852
U	0.301884
U	0.374945
U	0.687974
U	0.60849
U	0.154971
U	1.64855
U	0.194758
U	0.977422
U	0.34495
U	0.229447
U	0.8753
U	1.25096
U	0.999335
U	1.0988
U	1.08101
U	0.480903
U	1.09867
U	1.92482
U	0.58651
U	1.35724
U	1.29226
U	0.328169
U	0.88381
U	0.481029
U	1.44593
U	1.04538
U	0.423785
U	0.375352
U	0.414654
U	0.474558
U	0.858789
U	0.623661
U	0.699169
U	1.2803
U	0.767779
U	0.542448
U	0.805741
U	0.609575
U	1.52697
U	0.620347
U	1.41479
U	0.630236
U	1.30339
U	0.864125
U	0.504786
U	1.79291
U	1.63893
Yb	0.881804
Yb	0.6182
Yb	0.673465
Yb	1.60038
Yb	0.535843
Yb	0.496473
Yb	0.485732
Yb	0.523215
Yb	0.501496
Yb	0.872398
Yb	0.791923
Yb	0.52603
Yb	0.616996
Yb	0.45774
Yb	0.422513
Yb	0.529958
Yb	0.834219
Yb	0.885613
Yb	0.687665
Yb	0.219821
Yb	0.516364
Yb	0.581853
Yb	1.24793
Yb	0.448944
Yb	0.730234
Yb	0.269068
Yb	0.470437
Yb	0.395238
Yb	0.911836
Yb	0.57926
Yb	0.187799
Yb	0.457131
Yb	0.617255
Yb	0.715167
Yb	0.890217
Yb	0.792411
Yb	0.636352
Yb	0.924941
Yb	0.976294
Yb	0.203992
Yb	0.877305
Yb	0.341918
Yb	0.912299
Yb	0.37701
Yb	1.0167
Yb	0.751707
Yb	0.490115
Yb	0.816612
Yb	0.259737
Yb	0.623329
Yb	0.53521
Yb	0.415974
Yb	0.633254
Yb	0.372537
Yb	1.10074
Yb	0.433347
Yb	0.373848
Yb	0.211051
Yb	0.418867
Yb	0.298476
Yb	0.375057
Yb	0.396695
Yb	0.434923
Yb	0.473295
Yb	0.605634
Yb	0.723089
Yb	0.653493
Yb	1.7749
Yb	0.29096
Yb	0.159052
Yb	0.462745
Yb	0.848648
Yb	0.570399
Yb	0.527086
Yb	0.628255
Yb	0.456404
Yb	1.10285
Yb	0.63884
Yb	0.611183
Yb	0.389975
Yb	0.417737
Yb	0.534356
Yb	0.23682
Yb	0.134137
Yb	0.0632567
Yb	0.766004
Yb	0.533742
Yb	1.0295
Yb	0.615046
Yb	0.0798866
Yb	0.457255
Yb	1.26004
Yb	1.89527
Yb	1.49001
Yb	1.60879
Yb	1.18392
Yb	1.72624

## Sheet: Figure 4
metal	GFN2-xTB E(CSD)-E(Architector) (kcal/mol)
Ce	1.20285
Ce	-0.816066
Ce	2.15896
Ce	16.8468
Ce	1.29066
Ce	-2.34068
Ce	6.73837
Ce	1.90029
Ce	22.7447
Ce	-1.57428
Ce	14.2881
Ce	4.08749
Ce	6.14939
Ce	9.59162
Ce	1.54649
Ce	0.0482939
Ce	13.8379
Ce	5.25599
Ce	-4.18974
Ce	3.3359
Ce	-10.7908
Ce	-3.26174
Ce	-7.1693
Ce	14.4014
Ce	11.9578
Ce	-0.967848
Ce	19.5396
Ce	1.45935
Ce	-20.0582
Ce	-7.76724
Ce	3.08349
Ce	2.61804
Ce	3.36813
Ce	-8.54709
Ce	-1.62544
Ce	-6.7568
Ce	-10.1504
Ce	1.07108
Ce	-4.68076
Ce	3.34789
Ce	-6.7906
Ce	0.654715
Ce	-20.1324
Ce	-2.82532
Ce	-45.0648
Ce	-13.0521
Ce	-10.1832
Ce	-2.97842
Ce	-37.1076
Ce	-4.74472
Ce	0.106349
Ce	-23.1216
Ce	-1.39472
Ce	-11.2641
Ce	-3.90911
Ce	-0.480533
Ce	0.877086
Ce	-76.6606
Ce	-27.0559
Ce	-6.38341
Ce	-16.974
Ce	-84.1697
Ce	2.12005
Ce	2.03774
Ce	-29.594
Dy	24.8196
Dy	39.6529
Dy	90.5024
Dy	4.06948
Dy	52.6777
Dy	28.0759
Dy	3.90432
Dy	4.86106
Dy	-8.93577
Dy	-4.18621
Dy	-10.3479
Dy	-1.93266
Dy	6.6287
Dy	1.74117
Dy	-28.4077
Dy	-13.1362
Dy	0.624645
Dy	10.4001
Dy	1.43285
Dy	-0.815992
Dy	11.2345
Dy	-28.7086
Dy	-4.61883
Dy	18.2811
Dy	4.76129
Dy	-0.677216
Dy	8.23319
Dy	0.160937
Dy	3.49448
Dy	10.4057
Dy	1.63367
Dy	0.599332
Dy	-1.5241
Dy	-12.0059
Dy	-54.6561
Dy	10.9295
Dy	2.89128
Dy	0.11331
Dy	-1.14633
Dy	-0.66691
Dy	4.02225
Dy	2.43667
Dy	4.98694
Dy	-0.884385
Dy	17.3176
Dy	3.18236
Dy	0.108083
Dy	-17.3425
Dy	-4.09431
Dy	-4.85965
Dy	-22.8173
Dy	-9.46131
Dy	-7.26948
Dy	-28.6113
Dy	-24.8653
Dy	4.63286
Dy	-4.17146
Dy	-4.03266
Dy	-17.379
Dy	-12.4002
Dy	37.4317
Dy	-0.887934
Dy	4.91396
Dy	1.77229
Dy	-39.8381
Dy	-0.129425
Dy	-23.2752
Dy	-25.7713
Dy	-0.486482
Dy	-10.0149
Dy	-1.28309
Dy	-24.388
Dy	-0.313565
Dy	-1.40904
Dy	-1.78562
Dy	5.19268
Dy	-9.02927
Dy	-63.9655
Dy	-13.5793
Dy	-3.2508
Dy	0.186435
Dy	-5.37424
Dy	-11.7977
Dy	-2.42665
Dy	-11.9763
Dy	20.7717
Dy	2.14839
Dy	0.902162
Dy	-4.36412
Dy	2.81401
Dy	-0.446989
Er	56.233
Er	10.3245
Er	32.0082
Er	16.8593
Er	14.6438
Er	8.28042
Er	2.25094
Er	6.04168
Er	20.2796
Er	48.4271
Er	3.88997
Er	5.41626
Er	5.56731
Er	-7.75356
Er	2.43453
Er	15.5729
Er	1.95761
Er	6.75464
Er	-1.76579
Er	2.80801
Er	0.354921
Er	20.8701
Er	8.46987
Er	11.2608
Er	-5.19784
Er	11.4648
Er	2.26052
Er	11.6965
Er	4.17469
Er	-10.3365
Er	13.4572
Er	2.34027
Er	-1.55769
Er	-17.4652
Er	-4.03521
Er	-4.91792
Er	-8.50665
Er	-1.55992
Er	0.384908
Er	0.215972
Er	5.40573
Er	-25.4846
Er	21.3476
Er	4.62211
Er	-13.7246
Er	14.1039
Er	-3.41119
Er	-17.531
Er	-4.03009
Er	-2.06226
Er	0.16562
Er	2.0669
Er	4.30127
Er	-2.04738
Er	-4.32388
Er	-18.6675
Er	-4.55488
Er	-11.3941
Er	-6.86663
Er	-30.4992
Er	-18.7966
Er	-2.76147
Er	-51.9167
Er	-10.4386
Er	-4.8468
Er	-10.4487
Er	-23.4942
Er	-44.1038
Er	2.76506
Er	-12.7074
Er	0.326839
Er	0.717921
Er	12.4379
Er	2.00678
Er	-19.2855
Er	-0.0979708
Er	4.34251
Er	0.355732
Er	-16.8762
Er	-0.791124
Er	-139.901
Er	3.41886
Er	-0.340737
Er	-1.74885
Er	6.02074
Er	-0.848351
Er	-3.42916
Er	1.34843
Er	-24.3866
Er	-11.0051
Er	-51.3145
Er	1.28306
Eu	5.33125
Eu	5.38752
Eu	13.9779
Eu	36.8424
Eu	3.25156
Eu	10.5863
Eu	8.1607
Eu	2.5744
Eu	-0.377703
Eu	10.9267
Eu	5.91958
Eu	7.11597
Eu	-18.9474
Eu	9.60183
Eu	0.128916
Eu	9.61721
Eu	25.4229
Eu	-2.09028
Eu	-10.0631
Eu	0.982166
Eu	16.5644
Eu	-50.4319
Eu	0.829307
Eu	-0.347234
Eu	6.12295
Eu	-15.5736
Eu	4.02958
Eu	12.7318
Eu	-25.3719
Eu	13.2481
Eu	-2.48387
Eu	-49.4777
Eu	-33.6079
Eu	-21.3176
Eu	3.60325
Eu	37.1174
Eu	-49.6887
Eu	-13.0115
Eu	-0.815318
Eu	-13.6809
Eu	6.61411
Eu	-2.88457
Eu	-6.96303
Eu	-48.5225
Eu	-47.2099
Eu	6.10221
Eu	-0.525876
Eu	-50.2549
Eu	0.56178
Eu	-1.708
Eu	-1.1782
Eu	-16.0648
Eu	-9.70316
Eu	-18.2882
Eu	-23.6079
Eu	-9.39792
Eu	-10.1146
Eu	-7.52949
Eu	-6.16706
Eu	-9.64615
Eu	0.313649
Eu	-25.6606
Eu	-6.44849
Eu	3.39014
Eu	0.566318
Eu	-1.89451
Eu	-14.43
Eu	-5.3063
Eu	-4.84362
Eu	-9.57513
Eu	-88.8192
Gd	-11.0143
Gd	-2.4892
Gd	38.7567
Gd	8.2469
Gd	2.15464
Gd	-0.59032
Gd	49.8283
Gd	9.44592
Gd	-0.158974
Gd	2.47045
Gd	12.7282
Gd	-3.58323
Gd	13.3895
Gd	-6.6172
Gd	2.53558
Gd	-2.8876
Gd	-2.3544
Gd	-6.45134
Gd	21.0194
Gd	-5.33653
Gd	0.246229
Gd	2.25892
Gd	-5.38522
Gd	0.827757
Gd	-0.21046
Gd	-0.761771
Gd	-0.351317
Gd	-12.2725
Gd	6.42131
Gd	3.36893
Gd	-0.0579022
Gd	0.295535
Gd	13.0924
Gd	-22.6001
Gd	-1.76656
Gd	-11.9004
Gd	-13.4726
Gd	-8.161
Gd	3.04531
Gd	-8.04805
Gd	11.6924
Gd	-33.9448
Gd	2.84459
Gd	-17.9833
Gd	1.05789
Gd	-6.64762
Gd	-4.51248
Gd	-4.58736
Gd	-7.61345
Gd	-12.4799
Gd	-4.17692
Gd	-0.633554
Gd	-20.5663
Gd	-3.57988
Gd	-7.16051
Gd	-32.8785
Gd	6.41268
Gd	-17.6884
Gd	-1.91974
Gd	-22.5675
Gd	4.16392
Gd	-8.51715
Gd	-4.79416
Gd	-8.1978
Gd	-66.1344
Gd	6.68782
Gd	-1.93676
Gd	-5.47649
Gd	-16.9988
Gd	-10.2669
Gd	-3.85812
Gd	-18.4157
Gd	-19.2457
Gd	-0.196586
Gd	-4.36592
Gd	-1.49726
Gd	-0.232893
Gd	0.157722
Gd	-3.02522
Gd	-22.4426
Gd	1.60333
Gd	5.91074
Gd	1.46926
Gd	-16.0052
Gd	1.57826
Gd	-0.246761
Gd	-111.435
Gd	7.42071
Gd	-3.93984
Gd	0.766057
Gd	3.70631
Gd	-7.39751
Ho	18.8613
Ho	16.3172
Ho	10.256
Ho	5.68274
Ho	30.08
Ho	6.55014
Ho	8.15307
Ho	6.21074
Ho	4.82415
Ho	4.18216
Ho	2.04604
Ho	5.28653
Ho	7.60802
Ho	15.4447
Ho	5.66379
Ho	3.69179
Ho	-15.8509
Ho	-0.423851
Ho	18.1648
Ho	10.785
Ho	10.4852
Ho	1.38912
Ho	5.48162
Ho	4.14708
Ho	-4.02756
Ho	10.7705
Ho	-0.722064
Ho	-4.10496
Ho	-6.84342
Ho	-4.32888
Ho	-1.33855
Ho	0.507183
Ho	10.7551
Ho	-8.6539
Ho	-1.52831
Ho	0.753184
Ho	3.141
Ho	6.90191
Ho	20.9091
Ho	6.57448
Ho	9.29711
Ho	7.91498
Ho	-0.17122
Ho	0.396348
Ho	-0.20889
Ho	1.0298
Ho	0.791844
Ho	0.0600999
Ho	2.78858
Ho	-11.9614
Ho	11.0981
Ho	1.06962
Ho	-8.4549
Ho	2.32839
Ho	0.499159
Ho	-3.15582
Ho	-2.07236
Ho	3.51082
Ho	-1.28952
Ho	-22.0013
Ho	-5.22951
Ho	0.536362
Ho	-3.02975
Ho	2.5449
Ho	2.29967
Ho	0.0174008
Ho	-12.5639
Ho	4.1337
Ho	-14.2663
Ho	-59.4494
Ho	4.19853
Ho	3.31813
Ho	-23.5926
Ho	-48.2276
Ho	-0.62924
Ho	-1.1067
Ho	1.12291
Ho	-8.66537
Ho	9.08173
Ho	-7.96423
Ho	-11.043
Ho	-2.3087
Ho	-1.63842
Ho	-21.1643
Ho	-0.934251
Ho	0.237479
Ho	-13.3979
Ho	1.81455
Ho	-15.8739
Ho	-22.0776
Ho	-6.6618
Ho	-30.0386
Ho	-6.65938
Ho	-43.9858
Ho	-18.6855
Ho	19.6352
Ho	3.59343
Ho	1.26175
La	0.299773
La	3.75943
La	8.39615
La	23.1355
La	6.41208
La	10.9338
La	9.23601
La	1.22246
La	16.1479
La	23.7933
La	4.87431
La	2.6847
La	5.58165
La	12.1059
La	10.2394
La	4.88991
La	-1.86988
La	2.85922
La	1.49979
La	-10.5678
La	1.50492
La	-1.7405
La	11.3976
La	40.1738
La	56.4242
La	-28.2021
La	23.8998
La	31.7354
La	0.930526
La	10.4583
La	-4.11829
La	-10.3937
La	-21.0976
La	-56.1346
La	-3.54391
La	-3.69698
La	25.0002
La	-7.3175
La	0.849818
La	-2.76948
La	1.28634
La	-12.6094
La	-0.970033
La	-6.41729
La	-86.3075
La	2.95346
La	-17.477
La	7.64803
La	-6.27544
La	4.28913
La	3.45975
La	2.40639
La	0.587066
La	-9.77768
La	-3.92891
La	4.03677
La	-33.3976
La	-11.3275
La	3.51164
La	5.72765
La	-1.79095
La	4.12021
La	-16.6816
La	-2.1852
La	1.37967
La	2.27447
La	-9.97729
La	-33.5855
La	13.5097
La	-9.01548
La	-16.3819
La	-5.94217
La	7.16421
La	33.2884
La	-18.5979
La	14.0594
La	-68.291
La	-4.07192
La	-9.24169
La	-21.4923
La	2.14175
La	-4.96344
La	-15.9331
La	-3.04177
La	-11.861
La	-4.25422
La	-7.59716
La	-4.53696
La	-53.8492
La	-11.1743
La	-8.91121
La	-11.0774
La	-16.9593
Lu	51.8063
Lu	7.6079
Lu	2.17997
Lu	-10.9655
Lu	2.61745
Lu	-4.62111
Lu	-12.3075
Lu	0.496885
Lu	11.3244
Lu	-6.43108
Lu	39.5243
Lu	32.5269
Lu	-19.7276
Lu	-2.4642
Lu	-32.0503
Lu	2.25094
Lu	-5.28172
Lu	0.542812
Lu	12.3022
Lu	-2.7749
Lu	1.80148
Lu	1.64352
Lu	0.157856
Lu	-4.00172
Lu	-5.97046
Lu	10.4044
Lu	-2.15879
Lu	-4.62028
Lu	6.46602
Lu	-3.64663
Lu	-11.4389
Lu	-9.05903
Lu	-19.9281
Lu	4.40228
Lu	9.26927
Lu	-17.7845
Lu	7.68115
Lu	-11.2702
Lu	2.64925
Lu	-4.45379
Lu	-6.68703
Lu	-30.2995
Lu	-4.90255
Lu	-9.36154
Lu	-7.4867
Lu	-12.9825
Lu	-10.6205
Lu	-30.3399
Lu	0.848007
Lu	-15.4037
Lu	5.54068
Lu	-1.05219
Lu	4.23867
Lu	-8.84957
Lu	-10.908
Lu	-54.907
Lu	-18.817
Lu	-10.4449
Lu	-4.35885
Lu	-1.13191
Lu	-9.26323
Lu	-6.42453
Lu	-77.5323
Lu	0.652569
Lu	-31.9005
Lu	0.373923
Lu	-24.2982
Lu	-4.06224
Lu	-12.1613
Lu	-3.2076
Lu	-12.7282
Lu	-10.3307
Lu	-3.62819
Lu	-6.91035
Lu	0.249599
Lu	-19.9637
Lu	-1.15664
Lu	-6.40278
Lu	-15.8553
Lu	-41.5556
Lu	0.0135896
Lu	-57.2367
Lu	-2.08868
Lu	-2.50398
Lu	-2.08765
Lu	-7.4435
Lu	-4.57162
Lu	0.0555668
Lu	-6.9425
Lu	-6.16768
Lu	-7.39058
Lu	2.61289
Lu	-15.1837
Lu	-13.4757
Nd	-3.47815
Nd	-9.42717
Nd	10.4537
Nd	6.80743
Nd	7.4504
Nd	-1.41561
Nd	10.8273
Nd	14.0514
Nd	9.61398
Nd	4.17465
Nd	-64.7382
Nd	-5.00473
Nd	-2.75247
Nd	16.6179
Nd	18.0057
Nd	0.670072
Nd	-12.2041
Nd	-23.5881
Nd	10.3358
Nd	8.79808
Nd	6.4011
Nd	-1.54785
Nd	-0.339103
Nd	-11.84
Nd	5.82169
Nd	-5.00528
Nd	0.0701721
Nd	6.15538
Nd	-10.1054
Nd	12.8337
Nd	1.65287
Nd	4.84762
Nd	-0.215557
Nd	-0.100075
Nd	6.5514
Nd	-10.509
Nd	2.84016
Nd	8.46116
Nd	-4.37341
Nd	-2.97407
Nd	-6.08895
Nd	-2.17083
Nd	-13.7019
Nd	-4.37709
Nd	-24.2925
Nd	1.30341
Nd	-8.43456
Nd	1.69594
Nd	-14.9272
Nd	-1.73781
Nd	-61.7916
Nd	-42.5366
Nd	-3.94381
Nd	1.50227
Nd	4.72385
Nd	-6.24452
Nd	0.883916
Nd	-14.5145
Nd	-79.3103
Nd	-27.9466
Nd	-16.1415
Nd	-11.364
Nd	4.10903
Nd	1.68562
Nd	3.92857
Nd	-4.68243
Nd	2.13415
Nd	-19.5232
Nd	-1.8258
Nd	0.302326
Nd	-4.43146
Nd	-1.77642
Nd	-70.1614
Nd	-0.713864
Nd	-20.5297
Nd	2.58034
Nd	5.55454
Nd	-20.8597
Nd	-4.73174
Nd	0.310494
Nd	7.19061
Nd	-13.9978
Nd	3.34186
Nd	0.985012
Nd	-5.50504
Nd	-3.07671
Nd	3.43226
Pr	19.8091
Pr	10.8207
Pr	4.21233
Pr	-3.20206
Pr	-72.4423
Pr	5.48584
Pr	-22.2696
Pr	8.84034
Pr	10.2714
Pr	12.8516
Pr	23.5785
Pr	-5.06204
Pr	6.01596
Pr	-31.1942
Pr	5.45748
Pr	-1.73338
Pr	-135.264
Pr	14.1404
Pr	0.921628
Pr	-8.26702
Pr	8.23724
Pr	9.51903
Pr	3.45271
Pr	-6.64736
Pr	5.68405
Pr	2.97095
Pr	6.40139
Pr	9.58532
Pr	4.5003
Pr	2.18871
Pr	0.452516
Pr	-6.2631
Pr	0.0925356
Pr	1.88677
Pr	61.0865
Pr	-31.307
Pr	11.4788
Pr	-4.58083
Pr	7.6648
Pr	-9.54938
Pr	-4.79998
Pr	4.60226
Pr	0.972043
Pr	4.45778
Pr	15.9137
Pr	1.51278
Pr	2.17506
Pr	-3.3362
Pr	11.8624
Pr	-9.26255
Pr	4.2598
Pr	10.5683
Pr	-1.66273
Pr	-23.8888
Pr	0.812334
Pr	11.5496
Pr	-24.8127
Pr	-15.3694
Pr	2.02336
Pr	2.65122
Pr	-21.4939
Pr	-7.61145
Pr	-12.3218
Pr	-12.4304
Pr	2.19853
Pr	-14.0688
Pr	0.175692
Pr	-15.4527
Pr	-72.2868
Pr	1.94867
Pr	-43.7041
Pr	-36.3565
Pr	-8.2752
Pr	-16.5821
Pr	-2.91014
Pr	-27.7268
Pr	-276.728
Pr	-4.9171
Pr	-2.02133
Pr	-29.348
Pr	-0.979828
Pr	-4.02383
Pr	1.19361
Pr	3.54036
Pr	2.93535
Pr	0.948729
Pr	8.32098
Pr	-40.4987
Sm	74.2137
Sm	34.8111
Sm	-4.47329
Sm	37.1753
Sm	3.01715
Sm	22.8694
Sm	11.0419
Sm	2.53856
Sm	37.1294
Sm	-0.118696
Sm	-19.6565
Sm	6.93287
Sm	1.30333
Sm	-0.226505
Sm	26.9718
Sm	-0.77492
Sm	-9.84888
Sm	7.83992
Sm	0.173411
Sm	-2.8825
Sm	-7.39197
Sm	-12.4108
Sm	23.3541
Sm	-1.45593
Sm	-7.19468
Sm	-6.24794
Sm	-0.990815
Sm	3.76243
Sm	4.69496
Sm	8.5798
Sm	1.11244
Sm	5.16063
Sm	-5.06037
Sm	-0.331207
Sm	-15.2476
Sm	-12.8278
Sm	-7.41903
Sm	-6.3155
Sm	6.70846
Sm	2.02155
Sm	2.25707
Sm	2.39195
Sm	-17.5114
Sm	13.0745
Sm	5.89961
Sm	-7.28312
Sm	-1.47268
Sm	-14.0401
Sm	58.5384
Sm	1.27604
Sm	-0.62727
Sm	0.483672
Sm	-21.219
Sm	4.67952
Sm	-0.811029
Sm	-0.0902384
Sm	27.7477
Sm	-5.02953
Sm	-25.418
Sm	-8.65548
Sm	-3.46688
Sm	0.85809
Sm	4.24643
Sm	-10.8233
Sm	-13.0257
Sm	-7.23039
Sm	-2.40376
Sm	-9.232
Sm	0.501013
Sm	3.39099
Sm	-11.1643
Sm	-3.31668
Sm	-15.8196
Sm	-37.6593
Sm	3.05485
Sm	-2.7181
Sm	-2.73541
Sm	-19.3191
Sm	-19.092
Sm	-0.38326
Sm	-4.2791
Sm	14.752
Sm	9.56997
Sm	-33.8076
Sm	2.85462
Sm	1.16381
Sm	-21.3369
Sm	14.3704
Sm	-3.5709
Sm	-22.3866
Sm	-0.110006
Tb	6.9495
Tb	13.0545
Tb	11.7483
Tb	12.2659
Tb	13.8094
Tb	22.3183
Tb	27.905
Tb	5.33407
Tb	10.181
Tb	-1.98456
Tb	9.37216
Tb	2.84201
Tb	-3.55409
Tb	-1.73805
Tb	-8.64721
Tb	-5.86208
Tb	0.269213
Tb	18.5807
Tb	-6.7072
Tb	5.72286
Tb	7.45739
Tb	-14.4386
Tb	0.91626
Tb	-32.5785
Tb	1.33182
Tb	-6.76551
Tb	22.0698
Tb	-6.59771
Tb	7.74501
Tb	5.65307
Tb	-1.24455
Tb	0.755492
Tb	1.28663
Tb	-28.1356
Tb	-4.42712
Tb	2.63485
Tb	2.94945
Tb	-3.97149
Tb	9.94616
Tb	0.0437228
Tb	-0.557625
Tb	0.865437
Tb	-29.7412
Tb	0.518862
Tb	-21.8779
Tb	-27.3559
Tb	3.15467
Tb	2.85796
Tb	31.227
Tb	-2.45437
Tb	-15.2239
Tb	-1.38134
Tb	-0.660872
Tb	-0.727002
Tb	31.1134
Tb	3.03811
Tb	0.865285
Tb	-20.5635
Tb	3.43772
Tb	-0.947724
Tb	-4.03287
Tb	4.17103
Tb	-0.375279
Tb	-0.217051
Tb	-14.8079
Tb	-7.74879
Tb	-6.21115
Tb	-43.6103
Tb	1.03047
Tb	13.309
Tb	-31.9171
Tb	-0.203888
Tb	26.447
Tb	-14.0175
Tb	-19.6008
Tb	1.36574
Tb	3.45757
Tb	-11.6129
Tb	1.05246
Tb	-0.71995
Tb	-0.590399
Tb	-22.4322
Tb	-7.86141
Tb	-3.73726
Tb	20.2449
Tb	-1.3883
Tb	-5.6828
Tb	-1.20523
Tb	-6.77141
Tb	-1.91136
Tb	-17.0705
Tb	-8.036
Tb	-70.7863
Tm	3.11876
Tm	15.8827
Tm	10.0247
Tm	6.22994
Tm	0.377423
Tm	1.74126
Tm	1.70616
Tm	-1.27501
Tm	-23.6303
Tm	4.00518
Tm	1.44179
Tm	19.7514
Tm	-41.7756
Tm	0.507195
Tm	0.0803548
Tm	10.744
Tm	1.44366
Tm	-11.8486
Tm	-3.76062
Tm	0.970512
Tm	26.1728
Tm	-29.4637
Tm	7.96633
Tm	-0.951398
Tm	-0.126467
Tm	-2.91729
Tm	5.25855
Tm	1.46381
Tm	-11.6287
Tm	1.86064
Tm	-2.92368
Tm	-11.8418
Tm	3.08241
Tm	-0.3657
Tm	3.02644
Tm	52.9396
Tm	-6.39875
Tm	-1.74141
Tm	-2.02454
Tm	-10.8636
Tm	-3.91272
Tm	0.776896
Tm	-12.9204
Tm	3.20799
Tm	-11.5595
Tm	-14.6849
Tm	13.2828
Tm	-15.7396
Tm	-25.3329
Tm	-12.8239
Tm	-5.5165
Tm	-11.1848
Tm	1.52532
Tm	-41.4117
Tm	-14.6535
Tm	-10.6301
Tm	-7.44791
Tm	-12.7508
Tm	-20.4228
Tm	3.90841
Tm	1.82821
Tm	-6.99612
Tm	-8.31574
Tm	27.7499
Tm	-17.2258
Tm	27.0922
Tm	-13.127
Tm	-1.61056
Tm	1.69101
Tm	1.43444
Tm	-86.0901
Tm	-2.89663
Tm	0.811285
Tm	-93.3028
Tm	0.0971023
Tm	1.16982
Yb	121.066
Yb	7.80887
Yb	6.77827
Yb	-10.0816
Yb	-0.13797
Yb	-0.997689
Yb	8.5489
Yb	0.359909
Yb	6.63987
Yb	-30.0898
Yb	-1.49897
Yb	-1.16635
Yb	5.52938
Yb	6.2942
Yb	0.798842
Yb	-3.32516
Yb	-23.7933
Yb	2.08707
Yb	-3.60636
Yb	1.45347
Yb	0.632857
Yb	0.80903
Yb	-6.06722
Yb	-68.3906
Yb	0.401674
Yb	-5.32337
Yb	0.826322
Yb	-1.50636
Yb	13.2261
Yb	4.35793
Yb	-1.19592
Yb	-14.6828
Yb	1.01636
Yb	-1.42604
Yb	-0.680731
Yb	29.5562
Yb	-18.3401
Yb	26.8208
Yb	-39.0209
Yb	1.60219
Yb	-2.11072
Yb	-27.0087
Yb	-15.3105
Yb	-3.15895
Yb	-23.9317
Yb	-0.398697
Yb	-244.607
Yb	-4.41815
Yb	-15.0743
Yb	-0.630822
Yb	-21.2547
Yb	3.04763
Yb	-14.3046
Yb	-8.87797
Yb	0.575943
Yb	-3.11405
Yb	-14.8726
Yb	-5.53465
Yb	-8.04197
Yb	2.10864
Yb	-1.69402
Yb	-3.96244
Yb	-30.0556
Yb	-6.65351
Yb	-14.7688
Yb	-1.92379
Yb	-24.2572
Yb	-5.32663
Yb	-12.9901
Yb	-28.8556
Yb	-46.9845
Yb	-330.224
Yb	-4.02662
Yb	2.50662
Yb	-1.08097
Yb	-15.7761
Yb	-15.4893
Yb	-1.52351
Yb	-0.283441
Yb	-3.0804
Yb	-20.192
Yb	-8.54405
Yb	0.449781
Yb	-4.3952
Yb	-2.44922
Yb	-9.68726
Yb	0.643108
Yb	-57.2308
Yb	0.328085
Yb	1.61542
Yb	-2.93451
Yb	-167.523
Yb	-102.18
Yb	-53.7171
Yb	-27.7707
Yb	38.5335

## Sheet: Figure 5 a+b
uid (Structure reference to Architector generation)	csd_relative_rmsd (Angstroms) Values = 0 are closest in c-kmRMSD to the CSD	dft_relative_energy (kcal/mol) - Values = 0 are lowest-energy	xtb_relative_energy (kcal/mol) - Values = 0 are lowest-energy	c-kmRMSD (Angstroms)
VOFKEJ_comp_0trigonal_prismatic_0_nunpairedes_2_charge_0	0	0	0	0.696303
MOXFIQ_comp_0am_c3_9H2O_c0_4_nunpairedes_0_charge_3	0.637071	0.16409	0	1.24694
MOXFIQ_comp_0am_c3_9H2O_c0_9_nunpairedes_0_charge_3	0.293815	0.00116091	0.589738	0.903687
MOXFIQ_comp_0tricapped_trigonal_prismatic_6_nunpairedes_0_charge_3	0.68511	1.5171	1.10167	1.29498
MOXFIQ_comp_0capped_square_antiprismatic_0_nunpairedes_0_charge_3	0.712983	0.270887	1.20903	1.32286
MOXFIQ_comp_0tricapped_trigonal_prismatic_9_nunpairedes_0_charge_3	0.697038	2.43973	1.54319	1.30691
MOXFIQ_comp_0tri_tri_mer_capped_9_nunpairedes_0_charge_3	0	0	1.73011	0.609872
MOXFIQ_comp_0tri_tri_mer_capped_4_nunpairedes_0_charge_3	0.354342	1.5205	2.94034	0.964214
OGIRED_comp_1cn9_YICLED_0_nunpairedes_0_charge_3	0.255931	1.76918	0	0.918972
OGIRED_comp_1am_c3_9H2O_c0_2_nunpairedes_0_charge_3	0	3.8846	0.446335	0.663042
OGIRED_comp_1tri_tri_mer_capped_5_nunpairedes_0_charge_3	0.544842	8.89306	0.4759	1.20788
OGIRED_comp_1cn9_YICLED_1_nunpairedes_0_charge_3	0.59642	0	0.658956	1.25946
OGIRED_comp_1cn9_YICLED_4_nunpairedes_0_charge_3	0.00401208	0.551545	1.43028	0.667054
OGIRED_comp_1tricapped_trigonal_prismatic_0_nunpairedes_0_charge_3	0.10405	1.72329	1.53925	0.767092
OGIRED_comp_1capped_square_antiprismatic_2_nunpairedes_0_charge_3	0.679432	1.08636	1.91877	1.34247
OGIRED_comp_1am_c3_9H2O_c0_1_nunpairedes_0_charge_3	0.00505833	2.46466	2.78073	0.6681
OGIRED_comp_1cn9_YICLED_5_nunpairedes_0_charge_3	0.363301	0.642787	3.89585	1.02634
JIGPUK_comp_0capped_trigonal_prismatic_0_nunpairedes_0_charge_0	0	0	0	1.29596
PIYWIF_comp_0square_pyramidal_0_nunpairedes_0_charge_0	0	0	0	1.19064
JIQGEW_comp_1tricapped_trigonal_prismatic_0_nunpairedes_0_charge_3	0	0	0	1.25028
JIQGEW_comp_1tri_tri_mer_capped_0_nunpairedes_0_charge_3	0.0137016	832.819	19.706	1.26398
UWAJIN_comp_0trigonal_bipyramidal_0_nunpairedes_1_charge_0	0	0.363478	0	0.282823
UWAJIN_comp_0pentagonal_planar_0_nunpairedes_1_charge_0	0.482217	0	69.3718	0.76504
ELUQAG_comp_0cn9_YICLED_2_nunpairedes_0_charge_0	0.415944	6.86904	0	1.47857
ELUQAG_comp_0tricapped_trigonal_prismatic_8_nunpairedes_0_charge_0	0.159578	0	1.05584	1.22221
ELUQAG_comp_0am_c3_9H2O_c0_6_nunpairedes_0_charge_0	0.440946	4.48371	2.41375	1.50358
ELUQAG_comp_0capped_square_antiprismatic_1_nunpairedes_0_charge_0	0.340719	0.200612	2.71708	1.40335
ELUQAG_comp_0tri_tri_mer_capped_2_nunpairedes_0_charge_0	0.598069	8.63559	2.71838	1.6607
ELUQAG_comp_0am_c3_9H2O_c0_5_nunpairedes_0_charge_0	0.537389	0.765542	2.89006	1.60002
ELUQAG_comp_0tri_tri_mer_capped_3_nunpairedes_0_charge_0	0.347599	1.41562	3.04359	1.41023
ELUQAG_comp_0tricapped_trigonal_prismatic_1_nunpairedes_0_charge_0	0.203782	1.23121	3.06619	1.26641
ELUQAG_comp_0am_c3_9H2O_c0_9_nunpairedes_0_charge_0	0.45647	10.7584	3.19175	1.5191
ELUQAG_comp_0capped_square_antiprismatic_0_nunpairedes_0_charge_0	0.421904	31.9363	3.55552	1.48454
ELUQAG_comp_0tri_tri_mer_capped_9_nunpairedes_0_charge_0	0	0.536799	4.06752	1.06263
ELUQAG_comp_0tricapped_trigonal_prismatic_7_nunpairedes_0_charge_0	0.800953	9.71495	4.63888	1.86358
ELUQAG_comp_0tricapped_trigonal_prismatic_0_nunpairedes_0_charge_0	0.398304	2.29399	5.32507	1.46093
ELUQAG_comp_0cn9_YICLED_8_nunpairedes_0_charge_0	0.371208	110.559	5.40341	1.43384
RIKXOA_comp_0trigonal_bipyramidal_0_nunpairedes_0_charge_0	0	0	0	0.457412
QULSIZ_comp_0tetrahedral_0_nunpairedes_0_charge_1	0	0	0	0.615972
ZIFZET_comp_0ICIGOT_geomtry_1_nunpairedes_0_charge_2	0	0	0	0.598201
KUVSEZ_comp_0tetrahedral_0_nunpairedes_0_charge_0	0	0	0	0.401753
DUKQEG_comp_0octahedral_0_nunpairedes_0_charge_0	0	0.804975	0	0.510999
DUKQEG_comp_0trigonal_prismatic_4_nunpairedes_0_charge_0	0.561709	2.90334	2.85114	1.07271
DUKQEG_comp_0trigonal_prismatic_0_nunpairedes_0_charge_0	1.1835	77.5839	4.144	1.6945
DUKQEG_comp_0pentagonal_pyramidal_7_nunpairedes_0_charge_0	1.16967	17.8322	7.66538	1.68067
DUKQEG_comp_0pentagonal_pyramidal_0_nunpairedes_0_charge_0	0.972986	3.67915	8.60431	1.48398
DUKQEG_comp_0pentagonal_pyramidal_4_nunpairedes_0_charge_0	0.969307	4.91514	13.248	1.48031
DUKQEG_comp_0hexagonal_planar_5_nunpairedes_0_charge_0	1.11712	10.0626	13.5704	1.62812
DUKQEG_comp_0hexagonal_planar_0_nunpairedes_0_charge_0	1.38594	3.26092	14.3349	1.89694
DUKQEG_comp_0pentagonal_pyramidal_1_nunpairedes_0_charge_0	0.840543	0	21.669	1.35154
DUKQEG_comp_0pentagonal_pyramidal_6_nunpairedes_0_charge_0	0.755404	0.0253204	28.7552	1.2664
NIGTOM_comp_0am_c3_7H2O_c0_1_nunpairedes_0_charge_1	0.346705	7.01722	0	1.3377
NIGTOM_comp_0pentagonal_bipyramidal_8_nunpairedes_0_charge_1	0.667376	6.45802	1.65842	1.65837
NIGTOM_comp_0am_c3_7H2O_c0_0_nunpairedes_0_charge_1	0.221277	3.55133	2.93084	1.21227
NIGTOM_comp_0am_c3_7H2O_c0_7_nunpairedes_0_charge_1	0	0	3.02351	0.990997
NIGTOM_comp_0capped_trigonal_prismatic_1_nunpairedes_0_charge_1	0.673455	8.1542	3.95639	1.66445
NIGTOM_comp_0am_c3_7H2O_c0_5_nunpairedes_0_charge_1	0.626819	5.54203	5.15167	1.61782
NIGTOM_comp_0capped_trigonal_prismatic_0_nunpairedes_0_charge_1	0.758822	7.12279	5.92523	1.74982
NIGTOM_comp_0pentagonal_bipyramidal_4_nunpairedes_0_charge_1	0.13712	1.90391	6.58763	1.12812
NIGTOM_comp_0capped_trigonal_prismatic_4_nunpairedes_0_charge_1	0.663517	8.78492	7.07783	1.65451
NIGTOM_comp_0am_c3_7H2O_c0_2_nunpairedes_0_charge_1	0.642772	5.64196	7.40421	1.63377
NIGTOM_comp_0am_c3_7H2O_c0_3_nunpairedes_0_charge_1	0.84061	5.85161	7.62331	1.83161
NIGTOM_comp_0pentagonal_bipyramidal_0_nunpairedes_0_charge_1	0.402372	5.61774	7.99572	1.39337
NIGTOM_comp_0hexagonal_pyramidal_2_nunpairedes_0_charge_1	0.305766	7.34689	8.18779	1.29676
NIGTOM_comp_0pentagonal_bipyramidal_2_nunpairedes_0_charge_1	0.423913	4.54677	9.0041	1.41491
TURCAN_comp_0trigonal_prismatic_3_nunpairedes_0_charge_0	1.34804	6.94967	0	1.95634
TURCAN_comp_0octahedral_1_nunpairedes_0_charge_0	0	5.7755	1.84842	0.608306
TURCAN_comp_0octahedral_0_nunpairedes_0_charge_0	1.10181	0	3.1403	1.71012
TURCAN_comp_0pentagonal_pyramidal_2_nunpairedes_0_charge_0	1.06359	9.44999	10.615	1.67189
TURCAN_comp_0pentagonal_pyramidal_0_nunpairedes_0_charge_0	1.00157	8.60337	13.0819	1.60988
PICPAV_comp_0seesaw_0_nunpairedes_2_charge_-1	0	0	0	1.01315
MIWXEY_comp_0pentagonal_bipyramidal_0_nunpairedes_0_charge_-3	0	0	0	0.679776
REVLUZ_comp_0octahedral_0_nunpairedes_0_charge_0	0	0	0	0.5961
IBIHUA_comp_0am_c3_7H2O_c0_7_nunpairedes_0_charge_2	0.0913438	13.6064	0	1.02312
IBIHUA_comp_0am_c3_7H2O_c0_6_nunpairedes_0_charge_2	0	8.88019	2.65703	0.931771
IBIHUA_comp_0am_c3_7H2O_c0_3_nunpairedes_0_charge_2	0.220771	26.8706	3.29656	1.15254
IBIHUA_comp_0am_c3_7H2O_c0_8_nunpairedes_0_charge_2	0.0779294	6.73332	5.62434	1.0097
IBIHUA_comp_0capped_trigonal_prismatic_3_nunpairedes_0_charge_2	0.640521	0	16.254	1.57229
VOFXEU_comp_0pentagonal_pyramidal_8_nunpairedes_4_charge_0	0.473167	0	0	1.75756
VOFXEU_comp_0octahedral_0_nunpairedes_4_charge_0	0.485604	28.9711	25.7683	1.77
VOFXEU_comp_0octahedral_1_nunpairedes_4_charge_0	0.37365	35.8252	25.9635	1.65805
VOFXEU_comp_0pentagonal_pyramidal_3_nunpairedes_4_charge_0	0	43.008	27.3768	1.2844
VOFXEU_comp_0pentagonal_pyramidal_6_nunpairedes_4_charge_0	0.474071	47.8467	28.3574	1.75847
TEYJUC_comp_0hexagonal_pyramidal_2_nunpairedes_0_charge_3	0.899656	2.2722	0	1.41869
TEYJUC_comp_0hexagonal_pyramidal_6_nunpairedes_0_charge_3	0.786363	0.57263	0.278413	1.3054
TEYJUC_comp_0am_c3_7H2O_c0_5_nunpairedes_0_charge_3	0.124328	7.30325	0.715133	0.643363
TEYJUC_comp_0am_c3_7H2O_c0_1_nunpairedes_0_charge_3	0.698723	0	1.05249	1.21776
TEYJUC_comp_0hexagonal_pyramidal_4_nunpairedes_0_charge_3	0.805067	0.669964	1.64394	1.3241
TEYJUC_comp_0am_c3_7H2O_c0_2_nunpairedes_0_charge_3	0.523964	1.91169	1.74321	1.043
TEYJUC_comp_0am_c3_7H2O_c0_4_nunpairedes_0_charge_3	0.323221	1.2774	2.77922	0.842257
TEYJUC_comp_0pentagonal_bipyramidal_2_nunpairedes_0_charge_3	0.612516	5.62523	3.29528	1.13155
TEYJUC_comp_0capped_octahedral_0_nunpairedes_0_charge_3	0.82853	1.22086	3.60447	1.34757
TEYJUC_comp_0pentagonal_bipyramidal_3_nunpairedes_0_charge_3	0	0.276686	3.93421	0.519036
MASNIE_comp_0octahedral_0_nunpairedes_4_charge_-1	0	0.0214486	0	0.345432
MASNIE_comp_0trigonal_prismatic_0_nunpairedes_4_charge_-1	0.546891	0	0.604391	0.892323
AMULIE_comp_0trigonal_prismatic_6_nunpairedes_0_charge_0	0	0	0	1.065
AMULIE_comp_0hexagonal_planar_1_nunpairedes_0_charge_0	0.188228	8.61528	3.19643	1.25323
NIJCUH_comp_0trigonal_bipyramidal_0_nunpairedes_0_charge_0	0	1.08145	0	1.30662
NIJCUH_comp_0trigonal_bipyramidal_1_nunpairedes_0_charge_0	0.421364	0	0.232164	1.72799
NIJCUH_comp_0square_pyramidal_1_nunpairedes_0_charge_0	0.536445	4.88226	18.6341	1.84307
OXUWUA_comp_0pentagonal_bipyramidal_0_nunpairedes_0_charge_3	0	0	0	0.761204
YEPSER_comp_0seesaw_1_nunpairedes_0_charge_0	0.739181	0.731474	0	1.43406
YEPSER_comp_0tetrahedral_0_nunpairedes_0_charge_0	0	0	8.46472	0.694882
YEPSER_comp_0square_planar_0_nunpairedes_0_charge_0	0.787298	1.52925	40.8052	1.48218
EHUMID_comp_0pentagonal_pyramidal_3_nunpairedes_4_charge_2	0.56136	0.447101	0	1.32584
EHUMID_comp_0trigonal_prismatic_1_nunpairedes_4_charge_2	0	3.06783	3.4035	0.764477
EHUMID_comp_0trigonal_prismatic_0_nunpairedes_4_charge_2	0.0943713	0.276661	3.99581	0.858848
EHUMID_comp_0pentagonal_pyramidal_6_nunpairedes_4_charge_2	0.323316	1.33999	10.583	1.08779
EHUMID_comp_0pentagonal_pyramidal_0_nunpairedes_4_charge_2	0.340823	0	15.7052	1.1053
RITDED_comp_0pentagonal_pyramidal_0_nunpairedes_0_charge_0	0	5.84928	0	0.54789
RITDED_comp_0hexagonal_planar_0_nunpairedes_0_charge_0	0.51715	0	17.5549	1.06504
TAKMUO_comp_0pentagonal_bipyramidal_0_nunpairedes_0_charge_-2	0	0	0	0.637252
EFARIP_comp_0trigonal_prismatic_3_nunpairedes_3_charge_1	0.0586992	0	0	1.70563
EFARIP_comp_0trigonal_prismatic_0_nunpairedes_3_charge_1	0	2.86651	15.801	1.64693
EFARIP_comp_0hexagonal_planar_2_nunpairedes_3_charge_1	0.0951967	7.58452	62.1097	1.74213
VOSQAV_comp_0square_planar_0_nunpairedes_0_charge_1	0	0	0	1.04318
ZAGBIV_comp_0YEMSEP_geometry_7_nunpairedes_0_charge_-1	0.5508	0.529155	0	1.01716
ZAGBIV_comp_0bicapped_trigonal_prismatic_0_nunpairedes_0_charge_-1	0	1.38742	11.5744	0.466359
ZAGBIV_comp_0bicapped_trigonal_prismatic_4_nunpairedes_0_charge_-1	0.732444	4.63764	11.5882	1.1988
ZAGBIV_comp_0square_antiprismatic_1_nunpairedes_0_charge_-1	0.311283	6.21066	13.8249	0.777642
ZAGBIV_comp_0ICIGOT_geomtry_1_nunpairedes_0_charge_-1	0.556183	0	18.2669	1.02254
PALBIN_comp_0YEMSEP_geometry_4_nunpairedes_0_charge_1	0.0201609	0	0	0.726751
PALBIN_comp_0axial_bicapped_trigonal_prismatic_8_nunpairedes_0_charge_1	0.567361	2.15015	0.648158	1.27395
PALBIN_comp_0axial_bicapped_trigonal_prismatic_1_nunpairedes_0_charge_1	0.577703	2.25545	2.18679	1.28429
PALBIN_comp_0ICIGOT_geomtry_1_nunpairedes_0_charge_1	0.7963	5.0819	3.4739	1.50289
PALBIN_comp_0dodecahedral_2_nunpairedes_0_charge_1	0.117894	8.66328	3.54075	0.824484
PALBIN_comp_0hexagonal_bipyramidal_6_nunpairedes_0_charge_1	0.326353	3.71439	3.64289	1.03294
PALBIN_comp_0axial_bicapped_trigonal_prismatic_3_nunpairedes_0_charge_1	0.545844	2.32536	3.66026	1.25243
PALBIN_comp_0bicapped_trigonal_prismatic_6_nunpairedes_0_charge_1	0.438853	8.99658	3.81109	1.14544
PALBIN_comp_0YEMSEP_geometry_9_nunpairedes_0_charge_1	0	9.84976	4.4183	0.70659
PALBIN_comp_0dodecahedral_0_nunpairedes_0_charge_1	0.523678	16.4091	4.54927	1.23027
PALBIN_comp_0YEMSEP_geometry_6_nunpairedes_0_charge_1	0.381548	6.61177	6.56119	1.08814
PALBIN_comp_0axial_bicapped_trigonal_prismatic_5_nunpairedes_0_charge_1	0.598545	8.32966	8.667	1.30514
PALBIN_comp_0ICIGOT_geomtry_0_nunpairedes_0_charge_1	0.510327	4.851	9.45475	1.21692
PALBIN_comp_0axial_bicapped_trigonal_prismatic_9_nunpairedes_0_charge_1	0.427514	15.9474	13.0108	1.1341
QOXZOU_comp_0seesaw_0_nunpairedes_0_charge_1	0	0	0	0.427633
MATPUU_comp_0square_planar_0_nunpairedes_0_charge_0	0.184096	4.1363	0	1.39345
MATPUU_comp_0tetrahedral_0_nunpairedes_0_charge_0	0.127817	0	0.950049	1.33717
MATPUU_comp_0tetrahedral_2_nunpairedes_0_charge_0	0.152214	3.70847	4.2918	1.36156
MATPUU_comp_0seesaw_2_nunpairedes_0_charge_0	0	8.36107	21.7664	1.20935
EVAQUP_comp_0tricapped_trigonal_prismatic_0_nunpairedes_0_charge_0	0	1.94875	0	1.07226
EVAQUP_comp_0tri_tri_mer_capped_3_nunpairedes_0_charge_0	0.106611	0	5.85574	1.17887
FAPQOE_comp_0axial_bicapped_trigonal_prismatic_0_nunpairedes_0_charge_-1	0.818325	27.3577	0	1.40634
FAPQOE_comp_0square_antiprismatic_0_nunpairedes_0_charge_-1	0	29.8594	0.630284	0.588017
FAPQOE_comp_0YEMSEP_geometry_0_nunpairedes_0_charge_-1	0.237835	0	1.40917	0.825852
FAPQOE_comp_0ICIGOT_geomtry_6_nunpairedes_0_charge_-1	0.898598	27.5279	1.60656	1.48661
FAPQOE_comp_0square_prismatic_0_nunpairedes_0_charge_-1	0.480713	30.117	2.35214	1.06873
EQOZAL_comp_0tri_tri_mer_capped_2_nunpairedes_0_charge_3	0	0	0	1.39245
MHQUBE_comp_0tetrahedral_0_nunpairedes_0_charge_0	0	0.0056916	0	0.185402
MHQUBE_comp_0seesaw_0_nunpairedes_0_charge_0	0.923726	0	8.74312	1.10913
MHQUBE_comp_0square_planar_0_nunpairedes_0_charge_0	0.912776	26.5915	17.6356	1.09818
BIMGOT_comp_0trigonal_bipyramidal_2_nunpairedes_0_charge_0	0.393286	0.0350971	0	1.50082
BIMGOT_comp_0trigonal_bipyramidal_5_nunpairedes_0_charge_0	0	0	1.30912	1.10753
BIMGOT_comp_0square_pyramidal_0_nunpairedes_0_charge_0	0.748879	5.34289	3.80744	1.85641
BIMGOT_comp_0trigonal_bipyramidal_7_nunpairedes_0_charge_0	0.758159	3.90288	4.73656	1.86569
BIMGOT_comp_0square_pyramidal_4_nunpairedes_0_charge_0	0.460457	5.81846	6.27384	1.56799
COTQOT_comp_0square_planar_0_nunpairedes_0_charge_0	0.708687	0	0	1.5986
COTQOT_comp_0tetrahedral_0_nunpairedes_0_charge_0	0.13692	5.66756	5.17574	1.02683
COTQOT_comp_0seesaw_0_nunpairedes_0_charge_0	0.293889	6.85065	5.86128	1.1838
COTQOT_comp_0tetrahedral_1_nunpairedes_0_charge_0	0	6.8983	6.63594	0.889913
LOCDIS_comp_0tricapped_trigonal_prismatic_4_nunpairedes_0_charge_3	0	0	0	1.21364
VUYYAP_comp_0tri_tri_mer_capped_2_nunpairedes_0_charge_1_larger_scaled	0	0	0	1.47915
QAHHIU_comp_0trigonal_bipyramidal_0_nunpairedes_0_charge_0	0.942088	8.98799	0	1.838
QAHHIU_comp_0square_pyramidal_0_nunpairedes_0_charge_0	0	0	1.09474	0.895913
UMOHAG_comp_0capped_octahedral_3_nunpairedes_0_charge_0	0.742722	0	0	1.15535
UMOHAG_comp_0capped_octahedral_2_nunpairedes_0_charge_0	1.00918	8.26116	3.70296	1.42181
UMOHAG_comp_0am_c3_7H2O_c0_0_nunpairedes_0_charge_0	0	23.3321	12.9776	0.41263
UMOHAG_comp_0capped_octahedral_4_nunpairedes_0_charge_0	0.400215	23.4505	16.5419	0.812845
UMOHAG_comp_0capped_octahedral_0_nunpairedes_0_charge_0	0.711666	20.7664	17.0751	1.1243
UMOHAG_comp_0capped_trigonal_prismatic_2_nunpairedes_0_charge_0	0.884783	23.1493	23.2246	1.29741
UMOHAG_comp_0hexagonal_pyramidal_8_nunpairedes_0_charge_0	0.935099	36.6129	23.2539	1.34773
UMOHAG_comp_0capped_trigonal_prismatic_5_nunpairedes_0_charge_0	0.813462	20.679	24.4329	1.22609
UMOHAG_comp_0am_c3_7H2O_c0_7_nunpairedes_0_charge_0	0.964593	3.30137	25.4183	1.37722
UMOHAG_comp_0pentagonal_bipyramidal_2_nunpairedes_0_charge_0	0.803255	30.8	26.2236	1.21588
UMOHAG_comp_0am_c3_7H2O_c0_8_nunpairedes_0_charge_0	0.807218	23.4833	28.135	1.21985
UMOHAG_comp_0capped_trigonal_prismatic_3_nunpairedes_0_charge_0	1.01055	23.3351	28.6722	1.42318
UMOHAG_comp_0capped_trigonal_prismatic_4_nunpairedes_0_charge_0	0.961428	37.0399	29.6944	1.37406
UMOHAG_comp_0hexagonal_pyramidal_1_nunpairedes_0_charge_0	0.66981	37.4083	30.8412	1.08244
LEPRAA_comp_0hexagonal_planar_0_nunpairedes_3_charge_0	0.887508	33.722	0	1.27842
LEPRAA_comp_0trigonal_prismatic_3_nunpairedes_3_charge_0	1.08299	0	0.71657	1.47391
LEPRAA_comp_0hexagonal_planar_4_nunpairedes_3_charge_0	0.996072	27.9371	1.72472	1.38699
LEPRAA_comp_0trigonal_prismatic_0_nunpairedes_3_charge_0	1.02603	53.3184	2.18713	1.41694
LEPRAA_comp_0octahedral_0_nunpairedes_3_charge_0	0	37.4354	4.10516	0.390917
MEDBEF_comp_0trigonal_bipyramidal_1_nunpairedes_0_charge_0	0	0	0	0.710909
MEDBEF_comp_0trigonal_bipyramidal_2_nunpairedes_0_charge_0	0.610776	0.0968325	18.0404	1.32168
AFEYIV_comp_0square_antiprismatic_0_nunpairedes_0_charge_3	0	0.0174262	0	0.629357
AFEYIV_comp_0axial_bicapped_trigonal_prismatic_0_nunpairedes_0_charge_3	0.568651	0	21.1038	1.19801
RUTTOP_comp_0trigonal_bipyramidal_0_nunpairedes_4_charge_1	0	0	0	0.566239
PAPXUC_comp_0am_c3_9H2O_c0_0_nunpairedes_0_charge_3	0	0	0	0.34684
KOLGIB_comp_0am_c3_9H2O_c0_3_nunpairedes_0_charge_-2	0	0	0	0.854259
KOLGIB_comp_0tri_tri_mer_capped_0_nunpairedes_0_charge_-2	0.537497	4.95258	3.48501	1.39176
JAQKIW_comp_0pentagonal_pyramidal_5_nunpairedes_0_charge_0	0.148706	0.462249	0	1.67122
JAQKIW_comp_0octahedral_0_nunpairedes_0_charge_0	0.325656	3.81077	4.2271	1.84817
JAQKIW_comp_0pentagonal_pyramidal_3_nunpairedes_0_charge_0	0.0635546	5.72269	9.69498	1.58607
JAQKIW_comp_0pentagonal_pyramidal_1_nunpairedes_0_charge_0	0.258767	0	11.7299	1.78128
JAQKIW_comp_0pentagonal_pyramidal_9_nunpairedes_0_charge_0	0.174463	0.893637	11.8805	1.69698
JAQKIW_comp_0pentagonal_pyramidal_2_nunpairedes_0_charge_0	0.0883425	6.43826	12.1681	1.61086
JAQKIW_comp_0trigonal_prismatic_0_nunpairedes_0_charge_0	0	0.316326	25.1715	1.52251
ITETEI_comp_0hexagonal_planar_0_nunpairedes_3_charge_2	0.0540259	0	0	1.01321
ITETEI_comp_0pentagonal_pyramidal_3_nunpairedes_3_charge_2	0.994728	0.700481	1.70102	1.95391
ITETEI_comp_0hexagonal_planar_3_nunpairedes_3_charge_2	0.943935	1.32175	2.12653	1.90311
ITETEI_comp_0trigonal_prismatic_2_nunpairedes_3_charge_2	0	1.30855	3.99914	0.95918
ITETEI_comp_0trigonal_prismatic_0_nunpairedes_3_charge_2	0.64403	0.720417	4.2764	1.60321
PUXGIB_comp_0octahedral_0_nunpairedes_5_charge_1	0	0	0	0.356083
JIHYIL_comp_0octahedral_0_nunpairedes_0_charge_0	0.117485	0	0	1.55432
JIHYIL_comp_0pentagonal_pyramidal_0_nunpairedes_0_charge_0	0	0.818046	10.8234	1.43684
LEMCOV_comp_0capped_square_antiprismatic_2_nunpairedes_0_charge_1	0.0470253	0	0	1.54291
LEMCOV_comp_0am_c3_9H2O_c0_9_nunpairedes_0_charge_1	0	3.72325	3.44486	1.49589
SIXXAY_comp_1hexagonal_planar_6_nunpairedes_1_charge_1	0.581852	0.858277	0	1.56491
SIXXAY_comp_1hexagonal_planar_1_nunpairedes_1_charge_1	0.103182	0	0.256289	1.08624
SIXXAY_comp_1trigonal_prismatic_0_nunpairedes_1_charge_1	0	0.943613	5.98006	0.983063
SIXXAY_comp_1trigonal_prismatic_2_nunpairedes_1_charge_1	0.547658	0.946751	9.74663	1.53072
JEPPUQ_comp_0octahedral_0_nunpairedes_3_charge_0	0	8.867	0	0.464219
JEPPUQ_comp_0hexagonal_planar_0_nunpairedes_3_charge_0	0.848112	0	3.49897	1.31233
JEPPUQ_comp_0pentagonal_pyramidal_1_nunpairedes_3_charge_0	0.665037	2.33259	7.68139	1.12926
JEPPUQ_comp_0hexagonal_planar_4_nunpairedes_3_charge_0	1.25007	10.8038	8.8107	1.71429
JEPPUQ_comp_0pentagonal_pyramidal_2_nunpairedes_3_charge_0	1.16097	10.2008	13.6703	1.62519
DOXXEU_comp_0hexagonal_planar_0_nunpairedes_0_charge_0	0.0811371	0	0	0.550424
DOXXEU_comp_0octahedral_0_nunpairedes_0_charge_0	0	1.41349	4.08	0.469287
IGIJEO_comp_0square_pyramidal_0_nunpairedes_2_charge_1	0.000707475	0	0	1.57794
IGIJEO_comp_0pentagonal_planar_0_nunpairedes_2_charge_1	0	2.42294	26.9555	1.57723
UKAMID_comp_0octahedral_0_nunpairedes_0_charge_0	0	0	0	0.642877
UKAMID_comp_0trigonal_prismatic_0_nunpairedes_0_charge_0	0.173708	2.38319	3.63826	0.816584
DUPHEE_comp_1octahedral_0_nunpairedes_4_charge_1	0	0	0	0.690597
EJOPAX_comp_0axial_bicapped_hexagonal_planar_9_nunpairedes_0_charge_3	0.19796	0	0	1.59691
EJOPAX_comp_0cn10_GAKDAY_6_nunpairedes_0_charge_3	0	14.2863	1.51156	1.39895
UNACOE_comp_0cn9_YICLED_3_nunpairedes_0_charge_0	0	0	0	1.04956
GAXZUD_comp_0square_planar_0_nunpairedes_0_charge_0	0	0	0	0.793656
PUMHOX_comp_0am_c3_9H2O_c0_0_nunpairedes_0_charge_0	0	2.69944	0	1.70378
PUMHOX_comp_0cn9_YICLED_0_nunpairedes_0_charge_0	0.0275615	0	9.97556	1.73134
EMODAO_comp_0seesaw_1_nunpairedes_2_charge_0	0	0	0	1.55395
EMODAO_comp_0seesaw_0_nunpairedes_2_charge_0	0.401733	1.76333	3.42486	1.95568
NAPSAB_comp_0pentagonal_bipyramidal_0_nunpairedes_0_charge_3	0.919316	0	0	1.54298
NAPSAB_comp_0capped_trigonal_prismatic_3_nunpairedes_0_charge_3	0.596013	5.49889	2.31444	1.21968
NAPSAB_comp_0capped_trigonal_prismatic_1_nunpairedes_0_charge_3	1.00169	9.3902	3.44632	1.62535
NAPSAB_comp_0capped_octahedral_2_nunpairedes_0_charge_3	1.08162	160.155	3.66278	1.70528
NAPSAB_comp_0capped_trigonal_prismatic_2_nunpairedes_0_charge_3	0.932656	19.5721	4.04903	1.55632
NAPSAB_comp_0am_c3_7H2O_c0_2_nunpairedes_0_charge_3	0.550712	13.2306	8.85662	1.17437
NAPSAB_comp_0capped_octahedral_0_nunpairedes_0_charge_3	0.421848	25.8404	9.85482	1.04551
NAPSAB_comp_0capped_octahedral_3_nunpairedes_0_charge_3	0.919333	51.8622	10.4745	1.543
NAPSAB_comp_0pentagonal_bipyramidal_1_nunpairedes_0_charge_3	0	18.4735	10.7472	0.623663
NAPSAB_comp_0am_c3_7H2O_c0_6_nunpairedes_0_charge_3	0.86569	12.0229	13.1252	1.48935
NAPSAB_comp_0hexagonal_pyramidal_9_nunpairedes_0_charge_3	1.12374	181.457	13.2003	1.7474
NAPSAB_comp_0capped_trigonal_prismatic_0_nunpairedes_0_charge_3	0.121213	35.4534	13.6161	0.744876
NAPSAB_comp_0hexagonal_pyramidal_1_nunpairedes_0_charge_3	1.18709	37.9528	13.8739	1.81075
NAPSAB_comp_0am_c3_7H2O_c0_3_nunpairedes_0_charge_3	0.219112	32.7522	13.9799	0.842775
HALGEI_comp_0square_prismatic_0_nunpairedes_0_charge_0	0.0905272	0	0	0.682055
HALGEI_comp_0bicapped_trigonal_prismatic_9_nunpairedes_0_charge_0	0.713215	1.4867	3.02072	1.30474
HALGEI_comp_0axial_bicapped_trigonal_prismatic_2_nunpairedes_0_charge_0	0.484988	3.53015	3.1048	1.07652
HALGEI_comp_0bicapped_trigonal_prismatic_3_nunpairedes_0_charge_0	0	4.01101	5.75525	0.591528
HALGEI_comp_0YEMSEP_geometry_9_nunpairedes_0_charge_0	0.238593	3.25983	6.58548	0.830121
XECDEO_comp_0trigonal_prismatic_3_nunpairedes_0_charge_0	0.353177	1.48234	0	1.48691
XECDEO_comp_0octahedral_0_nunpairedes_0_charge_0	0.426569	1.44902	1.18514	1.5603
XECDEO_comp_0trigonal_prismatic_1_nunpairedes_0_charge_0	0.410625	4.65451	3.18041	1.54436
XECDEO_comp_0pentagonal_pyramidal_6_nunpairedes_0_charge_0	0	6.26849	3.82881	1.13374
XECDEO_comp_0octahedral_1_nunpairedes_0_charge_0	0.485669	0	5.54304	1.6194
WUPJAV_comp_0tricapped_trigonal_prismatic_0_nunpairedes_0_charge_0	0	0	0	0.396074
WUPJAV_comp_0tri_tri_mer_capped_0_nunpairedes_0_charge_0	0.397966	10.7582	8.4541	0.794041
QOCBES_comp_0tetrahedral_0_nunpairedes_2_charge_0	0.818865	3.02911	0	1.28167
QOCBES_comp_0square_planar_0_nunpairedes_2_charge_0	0	0	1.38196	0.462801
QOCBES_comp_0seesaw_0_nunpairedes_2_charge_0	0.776047	3.36666	4.30943	1.23885
ITULEQ_comp_0trigonal_prismatic_0_nunpairedes_4_charge_1	0	0	0	1.05797
TIDRON_comp_0hexagonal_planar_1_nunpairedes_3_charge_-2	0	0	0	1.17835
TIDRON_comp_0pentagonal_pyramidal_0_nunpairedes_3_charge_-2	0.0321332	0.0742543	28.007	1.21049
BODXUQ_comp_0dodecahedral_2_nunpairedes_0_charge_3	0.636179	4.4167	0	1.23275
BODXUQ_comp_0hexagonal_bipyramidal_9_nunpairedes_0_charge_3	0.424832	1.66091	1.13188	1.0214
BODXUQ_comp_0dodecahedral_5_nunpairedes_0_charge_3	0.776275	3.84785	2.81524	1.37284
BODXUQ_comp_0YEMSEP_geometry_5_nunpairedes_0_charge_3	0.343384	3.04774	3.43119	0.939951
BODXUQ_comp_0square_antiprismatic_3_nunpairedes_0_charge_3	0	8.30055	3.61044	0.596567
BODXUQ_comp_0square_antiprismatic_1_nunpairedes_0_charge_3	0.945086	0.793115	3.81637	1.54165
BODXUQ_comp_0dodecahedral_6_nunpairedes_0_charge_3	0.881453	7.26094	5.29888	1.47802
BODXUQ_comp_0axial_bicapped_trigonal_prismatic_7_nunpairedes_0_charge_3	0.731702	0.152198	6.94655	1.32827
BODXUQ_comp_0YEMSEP_geometry_7_nunpairedes_0_charge_3	0.173465	2.13062	7.03829	0.770032
BODXUQ_comp_0YEMSEP_geometry_4_nunpairedes_0_charge_3	0.0312585	0	7.35809	0.627825
BODXUQ_comp_0axial_bicapped_trigonal_prismatic_8_nunpairedes_0_charge_3	0.610409	5.18289	7.56944	1.20698
BODXUQ_comp_0axial_bicapped_trigonal_prismatic_6_nunpairedes_0_charge_3	0.71568	5.43961	8.73649	1.31225
BODXUQ_comp_0hexagonal_bipyramidal_1_nunpairedes_0_charge_3	0.433119	6.29948	9.07729	1.02969
BODXUQ_comp_0hexagonal_bipyramidal_6_nunpairedes_0_charge_3	0.486497	3.59568	10.5422	1.08306
TAFYIL_comp_0hexagonal_pyramidal_8_nunpairedes_0_charge_0	0	4.83994	0	1.07705
TAFYIL_comp_0hexagonal_pyramidal_3_nunpairedes_0_charge_0	0.0921538	0	2.1634	1.1692
INIGOB_comp_0hexagonal_planar_8_nunpairedes_4_charge_0	0.0646872	3.83181	0	1.39937
INIGOB_comp_0pentagonal_pyramidal_5_nunpairedes_4_charge_0	0.103416	2.22646	13.8333	1.4381
INIGOB_comp_0hexagonal_planar_4_nunpairedes_4_charge_0	0.155716	0	14.1843	1.4904
INIGOB_comp_0trigonal_prismatic_9_nunpairedes_4_charge_0	0.00879726	11.4542	15.1625	1.34348
INIGOB_comp_0trigonal_prismatic_7_nunpairedes_4_charge_0	0	12.9701	18.0351	1.33469
VAXHEH_comp_0octahedral_0_nunpairedes_0_charge_2	0	0	0	0.379137
VAXHEH_comp_0pentagonal_pyramidal_0_nunpairedes_0_charge_2	0.879977	10.922	1.1491	1.25911
VEKCAQ_comp_0square_pyramidal_0_nunpairedes_1_charge_0	0	0	0	0.900077
BUYWIE_comp_0capped_square_antiprismatic_0_nunpairedes_0_charge_3	0.308018	3.51177	0	0.812243
BUYWIE_comp_0tri_tri_mer_capped_0_nunpairedes_0_charge_3	0.58143	0	4.7619	1.08566
BUYWIE_comp_0cn9_YICLED_0_nunpairedes_0_charge_3	0	2.74734	9.56854	0.504225
BUYWIE_comp_0tricapped_trigonal_prismatic_0_nunpairedes_0_charge_3	0.523428	2.00108	14.7757	1.02765
EWUNAN_comp_0square_planar_0_nunpairedes_0_charge_0	0	3.80945	0	1.29939
EWUNAN_comp_0seesaw_0_nunpairedes_0_charge_0	0.0389142	0	2.87199	1.3383
TEXCEF_comp_0cn9_YICLED_3_nunpairedes_0_charge_-1	0	0	0	1.01399
KEPLOH_comp_0trigonal_prismatic_1_nunpairedes_0_charge_0	0	0	0	0.570234
KEPLOH_comp_0trigonal_prismatic_2_nunpairedes_0_charge_0	0.340359	5.07467	6.39814	0.910593
KEPLOH_comp_0pentagonal_pyramidal_0_nunpairedes_0_charge_0	0.279138	1.78854	7.08901	0.849372
IMOTUB_comp_0capped_octahedral_0_nunpairedes_0_charge_0	0	0	0	0.907325
IMOTUB_comp_0capped_trigonal_prismatic_0_nunpairedes_0_charge_0	0.632533	3.95592	17.2032	1.53986
IMOTUB_comp_0pentagonal_bipyramidal_0_nunpairedes_0_charge_0	0.784381	19.6964	30.0518	1.69171
KIZFOP_comp_0capped_square_antiprismatic_1_nunpairedes_0_charge_1	0.389543	1.87798	0	1.01775
KIZFOP_comp_0tricapped_trigonal_prismatic_1_nunpairedes_0_charge_1	0.467361	0	5.84654	1.09556
KIZFOP_comp_0am_c3_9H2O_c0_1_nunpairedes_0_charge_1	0	5.1558	5.9637	0.628204
RANSOR_comp_1tri_tri_mer_capped_2_nunpairedes_0_charge_1	0.0312095	0	0	1.80973
RANSOR_comp_1tricapped_trigonal_prismatic_7_nunpairedes_0_charge_1	0.211181	15.0373	0.292785	1.9897
RANSOR_comp_1tricapped_trigonal_prismatic_1_nunpairedes_0_charge_1	0.200589	36.7614	18.5376	1.9791
RANSOR_comp_1am_c3_9H2O_c0_2_nunpairedes_0_charge_1	0.272491	5390.73	21.8694	2.05101
RANSOR_comp_1am_c3_9H2O_c0_4_nunpairedes_0_charge_1	0	247.593	26.151	1.77852
IGEXAV_comp_0pentagonal_planar_0_nunpairedes_0_charge_0	0.0437613	0	0	1.38463
IGEXAV_comp_0trigonal_bipyramidal_1_nunpairedes_0_charge_0	0.0624788	15.5255	14.7698	1.40334
IGEXAV_comp_0trigonal_bipyramidal_0_nunpairedes_0_charge_0	0	19.4606	39.3077	1.34087
ZEPZUS_comp_0pentagonal_bipyramidal_0_nunpairedes_0_charge_-3	0.0199218	0	0	1.10094
ZEPZUS_comp_0pentagonal_bipyramidal_2_nunpairedes_0_charge_-3	0	639.409	45.6687	1.08101
LIRPUY_comp_0ICIGOT_geomtry_4_nunpairedes_0_charge_0	0.748556	0	0	1.57426
LIRPUY_comp_0bicapped_trigonal_prismatic_1_nunpairedes_0_charge_0	0.674257	7.79168	0.688068	1.49996
LIRPUY_comp_0ICIGOT_geomtry_5_nunpairedes_0_charge_0	0.557431	0.799685	1.90458	1.38313
LIRPUY_comp_0YEMSEP_geometry_9_nunpairedes_0_charge_0	0.726604	4.66799	4.49632	1.5523
LIRPUY_comp_0YEMSEP_geometry_1_nunpairedes_0_charge_0	0.433614	0.879324	4.80973	1.25931
LIRPUY_comp_0square_antiprismatic_1_nunpairedes_0_charge_0	0.810942	8.7897	5.82407	1.63664
LIRPUY_comp_0dodecahedral_3_nunpairedes_0_charge_0	0.772835	4.1575	6.17386	1.59854
LIRPUY_comp_0bicapped_trigonal_prismatic_4_nunpairedes_0_charge_0	0.898127	3.79166	8.82426	1.72383
LIRPUY_comp_0axial_bicapped_trigonal_prismatic_2_nunpairedes_0_charge_0	0.878926	3.07573	9.69732	1.70463
LIRPUY_comp_0dodecahedral_4_nunpairedes_0_charge_0	0.700782	4.14008	9.98258	1.52648
LIRPUY_comp_0bicapped_trigonal_prismatic_7_nunpairedes_0_charge_0	0	1.73262	10.6577	0.825701
LIRPUY_comp_0YEMSEP_geometry_5_nunpairedes_0_charge_0	0.755877	5.43197	17.0671	1.58158
LIRPUY_comp_0bicapped_trigonal_prismatic_6_nunpairedes_0_charge_0	0.183217	3.72102	19.0338	1.00892
ZIBGUM_comp_0YEMSEP_geometry_0_nunpairedes_0_charge_0	0	0	0	1.26822
YEQHOU_comp_0trigonal_prismatic_0_nunpairedes_4_charge_0	0.12712	0	0	1.3901
YEQHOU_comp_0octahedral_0_nunpairedes_4_charge_0	0	0.0768021	13.0103	1.26298
CPMNTI_comp_0YEMSEP_geometry_1_nunpairedes_0_charge_2	0	0	0	0.681278
CPMNTI_comp_0axial_bicapped_trigonal_prismatic_9_nunpairedes_0_charge_2	0.0315958	0.137634	2.67703	0.712874
SIDVOR_comp_0capped_square_antiprismatic_2_nunpairedes_0_charge_2	0	0	0	1.50676
GIQBUF_comp_0seesaw_1_nunpairedes_2_charge_0	0.987621	1.42473	0	1.79984
GIQBUF_comp_0seesaw_2_nunpairedes_2_charge_0	0.952187	0	0.799125	1.76441
GIQBUF_comp_0square_planar_1_nunpairedes_2_charge_0	0	8.51527	1.84051	0.812218
GIQBUF_comp_0seesaw_0_nunpairedes_2_charge_0	0.230761	2.66871	7.74396	1.04298
GIQBUF_comp_0tetrahedral_1_nunpairedes_2_charge_0	0.915239	5.1514	8.28133	1.72746
YUDPOF_comp_0trigonal_prismatic_0_nunpairedes_0_charge_-1	0.203912	3.32487	0	0.798395
YUDPOF_comp_0octahedral_0_nunpairedes_0_charge_-1	0	0	6.12267	0.594482
XEQMEL_comp_0capped_octahedral_0_nunpairedes_0_charge_0	0	0	0	0.737312
XEQMEL_comp_0pentagonal_bipyramidal_0_nunpairedes_0_charge_0	0.021775	3.63873	3.27531	0.759087
XEQMEL_comp_0hexagonal_pyramidal_0_nunpairedes_0_charge_0	0.528497	3.75481	10.4332	1.26581
AZODAX_comp_3pentagonal_bipyramidal_4_nunpairedes_0_charge_3	0.426809	2.14407	0	1.12105
AZODAX_comp_3capped_octahedral_5_nunpairedes_0_charge_3	0.493161	0	2.10586	1.1874
AZODAX_comp_3am_c3_7H2O_c0_1_nunpairedes_0_charge_3	0.768964	10.0342	9.31358	1.4632
AZODAX_comp_3capped_octahedral_7_nunpairedes_0_charge_3	0.752081	9.22983	9.45029	1.44632
AZODAX_comp_3hexagonal_pyramidal_2_nunpairedes_0_charge_3	0.685854	8.58402	10.3019	1.38009
AZODAX_comp_3capped_octahedral_3_nunpairedes_0_charge_3	0.799044	12.5723	10.8069	1.49328
AZODAX_comp_3pentagonal_bipyramidal_0_nunpairedes_0_charge_3	0.975925	87.8351	10.8491	1.67016
AZODAX_comp_3capped_octahedral_2_nunpairedes_0_charge_3	0.761526	10.3921	10.9625	1.45576
AZODAX_comp_3am_c3_7H2O_c0_0_nunpairedes_0_charge_3	0.179763	58.6468	23.8849	0.874
AZODAX_comp_3am_c3_7H2O_c0_3_nunpairedes_0_charge_3	0.345643	142.713	38.1926	1.03988
AZODAX_comp_3am_c3_7H2O_c0_5_nunpairedes_0_charge_3	0.755382	123.329	44.9133	1.44962
AZODAX_comp_3pentagonal_bipyramidal_2_nunpairedes_0_charge_3	0	395308	53.3342	0.694237
TISRIZ_comp_0bicapped_trigonal_prismatic_0_nunpairedes_0_charge_3	0.123228	0.035254	0	0.79103
TISRIZ_comp_0square_prismatic_0_nunpairedes_0_charge_3	0.289087	0.811062	1.92135	0.95689
TISRIZ_comp_0ICIGOT_geomtry_0_nunpairedes_0_charge_3	0.532373	2.20816	5.68174	1.20018
TISRIZ_comp_0square_antiprismatic_0_nunpairedes_0_charge_3	0	4.59118	6.27436	0.667802
TISRIZ_comp_0hexagonal_bipyramidal_0_nunpairedes_0_charge_3	0.444991	0.764864	6.77991	1.11279
TISRIZ_comp_0axial_bicapped_trigonal_prismatic_0_nunpairedes_0_charge_3	0.617658	0	8.30435	1.28546
TISRIZ_comp_0YEMSEP_geometry_0_nunpairedes_0_charge_3	0.0809017	1.66898	9.65797	0.748704
SEBWUT_comp_0tetrahedral_1_nunpairedes_0_charge_0	0	0	0	0.371288
KUKGOM_comp_0am_c3_9H2O_c0_1_nunpairedes_0_charge_0	0	0	0	1.05891
PUTQIF_comp_0cn9_YICLED_0_nunpairedes_0_charge_3	0	0	0	0.469219
HOKDAM_comp_0hexagonal_planar_0_nunpairedes_0_charge_-2	0	0	0	1.23767
JUJKAC_comp_0cn10_XEGBUJ_1_nunpairedes_0_charge_3	0.263336	0.166876	0	0.745007
JUJKAC_comp_0axial_bicapped_hexagonal_planar_0_nunpairedes_0_charge_3	0.85111	0.148534	0.848172	1.33278
JUJKAC_comp_0cn10_GAKDAY_5_nunpairedes_0_charge_3	0	0.137314	3.13637	0.48167
JUJKAC_comp_0cn10_GAKDAY_2_nunpairedes_0_charge_3	0.342387	3.39114	6.32325	0.824057
JUJKAC_comp_0cn10_GAKDAY_1_nunpairedes_0_charge_3	0.863354	0	12.6696	1.34502
JUJKAC_comp_0cn10_GAKDAY_6_nunpairedes_0_charge_3	0.936704	3.66281	15.5884	1.41837
VOSTOP_comp_0YEMSEP_geometry_1_nunpairedes_0_charge_-1	0	0	0	0.905909
VOSTOP_comp_0hexagonal_bipyramidal_1_nunpairedes_0_charge_-1	0.180257	18566.7	74.8534	1.08617
ZEBMAU_comp_0octahedral_1_nunpairedes_0_charge_0	0	0	0	0.83915
ZEBMAU_comp_0octahedral_3_nunpairedes_0_charge_0	0.886924	1.41125	3.7961	1.72607
ZEBMAU_comp_0trigonal_prismatic_8_nunpairedes_0_charge_0	0.31923	6.60563	9.43738	1.15838
ZEBMAU_comp_0hexagonal_planar_2_nunpairedes_0_charge_0	0.491635	3.86283	9.73145	1.33078
ZEBMAU_comp_0trigonal_prismatic_9_nunpairedes_0_charge_0	0.970446	12.6307	12.7995	1.8096
POTCEJ_comp_0YEMSEP_geometry_3_nunpairedes_0_charge_0	0	0	0	0.9389
POTCEJ_comp_0bicapped_trigonal_prismatic_0_nunpairedes_0_charge_0	0.784442	4.6206	1.01128	1.72334
KEJBEH_comp_0am_c3_9H2O_c0_0_nunpairedes_0_charge_3_larger_scaled	0	0	0	0.803735
ATENET_comp_0pentagonal_planar_0_nunpairedes_0_charge_0	0	0	0	0.955728
ATENET_comp_0trigonal_bipyramidal_0_nunpairedes_0_charge_0	0.0116898	39.4516	72.2127	0.967418
GERNEZ_comp_0trigonal_prismatic_0_nunpairedes_4_charge_1	0	10.1803	0	0.977022
GERNEZ_comp_0trigonal_prismatic_1_nunpairedes_4_charge_1	0.133993	10.3274	0.100434	1.11102
GERNEZ_comp_0octahedral_0_nunpairedes_4_charge_1	0.171179	0	3.82565	1.1482
WABDEL_comp_0octahedral_0_nunpairedes_0_charge_1	0	6.2261	0	0.823765
WABDEL_comp_0trigonal_prismatic_4_nunpairedes_0_charge_1	0.150011	6.8778	1.76057	0.973776
WABDEL_comp_0octahedral_1_nunpairedes_0_charge_1	1.33351	5.21781	3.47913	2.15728
WABDEL_comp_0pentagonal_pyramidal_1_nunpairedes_0_charge_1	1.23031	16.4911	4.59634	2.05408
WABDEL_comp_0trigonal_prismatic_0_nunpairedes_0_charge_1	0.694574	0	4.86697	1.51834
YUWZOF_comp_0octahedral_0_nunpairedes_0_charge_0	0.0681894	7.28158	0	0.92927
YUWZOF_comp_0trigonal_prismatic_0_nunpairedes_0_charge_0	0	0	7.03634	0.861081
REGCIP_comp_0am_c3_7H2O_c0_1_nunpairedes_0_charge_1	0	0.365015	0	1.23184
REGCIP_comp_0am_c3_7H2O_c0_0_nunpairedes_0_charge_1	0.0432324	0.369364	1.92148	1.27507
REGCIP_comp_0capped_octahedral_0_nunpairedes_0_charge_1	0.41673	0	2.49015	1.64857
UVIWEE_comp_0pentagonal_bipyramidal_2_nunpairedes_0_charge_1	0	0	0	0.633791
UVIWEE_comp_0pentagonal_bipyramidal_4_nunpairedes_0_charge_1	0.306667	2.6226	4.42781	0.940458
UVIWEE_comp_0hexagonal_pyramidal_3_nunpairedes_0_charge_1	0.647825	9.32659	5.65369	1.28162
UVIWEE_comp_0am_c3_7H2O_c0_2_nunpairedes_0_charge_1	0.342695	0.35596	6.38949	0.976485
UVIWEE_comp_0pentagonal_bipyramidal_0_nunpairedes_0_charge_1	0.258291	5.37238	7.40043	0.892082
UVIWEE_comp_0capped_trigonal_prismatic_0_nunpairedes_0_charge_1	0.512063	5.16893	10.0556	1.14585
UVIWEE_comp_0capped_trigonal_prismatic_3_nunpairedes_0_charge_1	0.569952	5.86934	10.3145	1.20374
UVIWEE_comp_0am_c3_7H2O_c0_1_nunpairedes_0_charge_1	0.296037	33.2474	11.6945	0.929828
UVIWEE_comp_0am_c3_7H2O_c0_4_nunpairedes_0_charge_1	0.475968	0.733187	14.6051	1.10976
UVIWEE_comp_0capped_trigonal_prismatic_1_nunpairedes_0_charge_1	0.384055	3.5675	15.6252	1.01785
UVIWEE_comp_0capped_trigonal_prismatic_2_nunpairedes_0_charge_1	0.498686	0.976369	17.0143	1.13248
UVIWEE_comp_0am_c3_7H2O_c0_9_nunpairedes_0_charge_1	0.494389	4.11362	21.5846	1.12818
UVIWEE_comp_0am_c3_7H2O_c0_0_nunpairedes_0_charge_1	0.395151	5.57073	22.8074	1.02894
UVIWEE_comp_0pentagonal_bipyramidal_6_nunpairedes_0_charge_1	0.485697	2.97681	22.8287	1.11949
IMAWAU_comp_0am_c3_7H2O_c0_2_nunpairedes_0_charge_0	0	0	0	1.15567
IMAWAU_comp_0am_c3_7H2O_c0_0_nunpairedes_0_charge_0	0.0150219	0.927605	0.739878	1.17069
BIVGES_comp_0octahedral_0_nunpairedes_3_charge_-1	0	0	0	0.184511
LEBPAM_comp_0square_antiprismatic_0_nunpairedes_0_charge_1	0	0	0	0.929973
LEBPAM_comp_0hexagonal_bipyramidal_0_nunpairedes_0_charge_1	0.0806693	2.28463	5.21959	1.01064
MEWBIC_comp_0square_planar_0_nunpairedes_0_charge_0	0	0	0	0.560468
MEWBIC_comp_0seesaw_0_nunpairedes_0_charge_0	0.753714	7.16693	0.369539	1.31418
POMQOY_comp_0seesaw_1_nunpairedes_0_charge_0	0	1.14716	0	0.682386
POMQOY_comp_0square_planar_0_nunpairedes_0_charge_0	0.479317	0	3.06194	1.1617
POMQOY_comp_0seesaw_0_nunpairedes_0_charge_0	0.376697	1.134	4.03184	1.05908
LOCDOY_comp_0tri_tri_mer_capped_0_nunpairedes_0_charge_3_larger_scaled	0	0	0	1.0284
LOCDOY_comp_0tricapped_trigonal_prismatic_1_nunpairedes_0_charge_3_larger_scaled	0.108259	0.79346	4.73523	1.13666
IKADOQ_comp_0pentagonal_bipyramidal_0_nunpairedes_0_charge_0	0	0	0	1.09234
IKADOQ_comp_0capped_trigonal_prismatic_1_nunpairedes_0_charge_0	0.745237	8.82992	9.41792	1.83758
IKADOQ_comp_0capped_trigonal_prismatic_0_nunpairedes_0_charge_0	0.529855	8.36974	13.1712	1.6222
IKADOQ_comp_0am_c3_7H2O_c0_1_nunpairedes_0_charge_0	0.349526	4.91984	14.837	1.44187
IKADOQ_comp_0am_c3_7H2O_c0_0_nunpairedes_0_charge_0	0.378162	4.88743	16.2519	1.4705
IKADOQ_comp_0am_c3_7H2O_c0_2_nunpairedes_0_charge_0	0.66307	19.474	21.9305	1.75541
NICHEN_comp_0pentagonal_bipyramidal_0_nunpairedes_0_charge_0	0	0.0244419	0	0.770269
NICHEN_comp_0capped_trigonal_prismatic_7_nunpairedes_0_charge_0	0.432085	0.767632	3.49458	1.20235
NICHEN_comp_0hexagonal_pyramidal_7_nunpairedes_0_charge_0	0.745454	1.16986	9.06543	1.51572
NICHEN_comp_0am_c3_7H2O_c0_4_nunpairedes_0_charge_0	0.83421	7.99617	12.4956	1.60448
NICHEN_comp_0hexagonal_pyramidal_2_nunpairedes_0_charge_0	0.891668	1.11837	13.2463	1.66194
NICHEN_comp_0capped_trigonal_prismatic_0_nunpairedes_0_charge_0	1.10432	8.33467	15.6438	1.87459
NICHEN_comp_0am_c3_7H2O_c0_9_nunpairedes_0_charge_0	0.506087	8.30181	16.1173	1.27636
NICHEN_comp_0am_c3_7H2O_c0_8_nunpairedes_0_charge_0	0.412488	6.58816	19.2251	1.18276
NICHEN_comp_0pentagonal_bipyramidal_1_nunpairedes_0_charge_0	0.768818	7.92272	19.6986	1.53909
NICHEN_comp_0hexagonal_pyramidal_9_nunpairedes_0_charge_0	0.590473	0	20.2656	1.36074
NICHEN_comp_0am_c3_7H2O_c0_5_nunpairedes_0_charge_0	0.480246	9.92789	24.3721	1.25051
NICHEN_comp_0capped_trigonal_prismatic_6_nunpairedes_0_charge_0	0.891317	10.1604	27.9525	1.66159
NICHEN_comp_0capped_trigonal_prismatic_3_nunpairedes_0_charge_0	1.21858	7.99215	31.0354	1.98885
TAQJUQ_comp_2tricapped_trigonal_prismatic_1_nunpairedes_0_charge_2	0	0	0	1.32215
TAQJUQ_comp_2am_c3_9H2O_c0_0_nunpairedes_0_charge_2	0.0344274	6.35145	4.12347	1.35658
OMIFOG_comp_0trigonal_bipyramidal_0_nunpairedes_0_charge_0_larger_scaled	0.0931169	2.88514	0	1.26019
OMIFOG_comp_0trigonal_bipyramidal_1_nunpairedes_0_charge_0_larger_scaled	0	4.40995	3.79413	1.16707
OMIFOG_comp_0pentagonal_planar_1_nunpairedes_0_charge_0_larger_scaled	0.544624	8.00415	11.5199	1.7117
OMIFOG_comp_0pentagonal_planar_2_nunpairedes_0_charge_0_larger_scaled	0.365866	0	14.9381	1.53294
UQEKOT_comp_0seesaw_1_nunpairedes_2_charge_0	0.056657	0	0	1.42506
UQEKOT_comp_0seesaw_0_nunpairedes_2_charge_0	0	0.840951	5.49784	1.36841
LIQPAF_comp_0am_c3_9H2O_c0_1_nunpairedes_1_charge_3	0	0	0	1.49434
NIXJEM_comp_0tri_tri_mer_capped_0_nunpairedes_0_charge_0	0.000656161	18.3361	0	1.15802
NIXJEM_comp_0tricapped_trigonal_prismatic_0_nunpairedes_0_charge_0	0	0	1643.79	1.15736
HAQLUI_comp_0square_pyramidal_0_nunpairedes_0_charge_0	0	0.0328757	0	0.479235
HAQLUI_comp_0square_pyramidal_2_nunpairedes_0_charge_0	1.14872	4.54755	4.85504	1.62796
HAQLUI_comp_0trigonal_bipyramidal_0_nunpairedes_0_charge_0	0.493972	0	5.17567	0.973206
HAQLUI_comp_0square_pyramidal_1_nunpairedes_0_charge_0	1.10155	8.82574	5.67426	1.58078
HAQLUI_comp_0square_pyramidal_3_nunpairedes_0_charge_0	0.535935	14.2593	15.2174	1.01517
ANUJOJ_comp_0trigonal_bipyramidal_0_nunpairedes_0_charge_0	0	0	0	0.540915
ANUJOJ_comp_0trigonal_bipyramidal_2_nunpairedes_0_charge_0	1.41738	3.92693	6.27583	1.95829
ANUJOJ_comp_0trigonal_bipyramidal_3_nunpairedes_0_charge_0	1.40015	4.02498	12.2523	1.94106
ANUJOJ_comp_0pentagonal_planar_1_nunpairedes_0_charge_0	0.82426	4.74935	14.0979	1.36518
APUDOG_comp_0seesaw_0_nunpairedes_0_charge_0	0	6.23119	0	1.38928
APUDOG_comp_0tetrahedral_0_nunpairedes_0_charge_0	0.398247	0	3.22223	1.78753
RIKPEI_comp_0hexagonal_pyramidal_9_nunpairedes_0_charge_-1	0.0444363	0	0	1.23961
RIKPEI_comp_0hexagonal_pyramidal_8_nunpairedes_0_charge_-1	0	4.24495	2.04459	1.19518
ZODSUG_comp_0trigonal_prismatic_0_nunpairedes_0_charge_0	0	0	0	0.932809
AXUHOS_comp_0pentagonal_bipyramidal_0_nunpairedes_0_charge_0	0.107029	2.07546	0	1.46471
AXUHOS_comp_0capped_octahedral_0_nunpairedes_0_charge_0	0.0546748	0	4.67398	1.41236
AXUHOS_comp_0capped_octahedral_1_nunpairedes_0_charge_0	0.201482	2.01318	6.64112	1.55916
AXUHOS_comp_0am_c3_7H2O_c0_1_nunpairedes_0_charge_0	0.138559	3.11247	7.6778	1.49624
AXUHOS_comp_0am_c3_7H2O_c0_0_nunpairedes_0_charge_0	0	2.95022	8.42908	1.35768
AXUHOS_comp_0capped_trigonal_prismatic_0_nunpairedes_0_charge_0	0.081675	6.14915	11.4777	1.43936
MUYJEW_comp_0octahedral_0_nunpairedes_0_charge_0	0	0	0	0.28416
DOMGOB_comp_0seesaw_0_nunpairedes_0_charge_1	0	0	0	0.534704
DOMGOB_comp_0tetrahedral_0_nunpairedes_0_charge_1	0.724513	0.246728	5.64842	1.25922
DOMGOB_comp_0square_planar_0_nunpairedes_0_charge_1	1.39891	0.0244732	15.8598	1.93361
XIVKAO_comp_0trigonal_prismatic_0_nunpairedes_0_charge_0	0.443685	9.41497	0	1.24368
XIVKAO_comp_0trigonal_prismatic_1_nunpairedes_0_charge_0	0.612555	14.0328	2.7945	1.41256
XIVKAO_comp_0trigonal_prismatic_2_nunpairedes_0_charge_0	0.482744	22.9641	5.5719	1.28274
XIVKAO_comp_0trigonal_prismatic_3_nunpairedes_0_charge_0	0.418007	9.77029	20.8102	1.21801
XIVKAO_comp_0trigonal_prismatic_4_nunpairedes_0_charge_0	0	0	25.7337	0.8
CIQLIX_comp_0tri_tri_mer_capped_1_nunpairedes_0_charge_0	0.529929	0	0	1.36086
CIQLIX_comp_0tri_tri_mer_capped_3_nunpairedes_0_charge_0	0.653644	17.8025	4.07969	1.48457
CIQLIX_comp_0capped_square_antiprismatic_0_nunpairedes_0_charge_0	0	11.7997	17.9865	0.83093
CIXLAW_comp_0trigonal_prismatic_6_nunpairedes_4_charge_0	0.378238	0	0	1.42561
CIXLAW_comp_0trigonal_prismatic_1_nunpairedes_4_charge_0	0	1.02609	4.7745	1.04737
CIXLAW_comp_0trigonal_prismatic_4_nunpairedes_4_charge_0	0.0261862	13.8218	6.96519	1.07355
CIXLAW_comp_0trigonal_prismatic_0_nunpairedes_4_charge_0	0.00273208	11.6353	8.41928	1.0501
CIXLAW_comp_0trigonal_prismatic_2_nunpairedes_4_charge_0	0.023242	13.8132	12.0783	1.07061
MIWTUK_comp_0pentagonal_bipyramidal_0_nunpairedes_0_charge_-3	0	0	0	0.467033
TEGTEH_comp_0tri_tri_mer_capped_1_nunpairedes_0_charge_2	0	0	0	1.30888
QEPQUX_comp_0tetrahedral_1_nunpairedes_0_charge_0	0	1.5064	0	0.711907
QEPQUX_comp_0tetrahedral_0_nunpairedes_0_charge_0	0.0704101	2.2585	10.4603	0.782317
QEPQUX_comp_0seesaw_0_nunpairedes_0_charge_0	0.599806	0	15.0756	1.31171
TADWOO_comp_0trigonal_prismatic_0_nunpairedes_0_charge_0	0	0	0	1.31688
EJIYUU_comp_0YEMSEP_geometry_7_nunpairedes_0_charge_-1	0.0545043	0.741263	0	0.761381
EJIYUU_comp_0hexagonal_bipyramidal_3_nunpairedes_0_charge_-1	0.837563	3.49442	1.19776	1.54444
EJIYUU_comp_0square_antiprismatic_0_nunpairedes_0_charge_-1	0	0.0591437	3.45008	0.706877
EJIYUU_comp_0hexagonal_bipyramidal_4_nunpairedes_0_charge_-1	0.255282	6.17696	4.36815	0.962159
EJIYUU_comp_0ICIGOT_geomtry_1_nunpairedes_0_charge_-1	0.32322	0.0794941	5.05588	1.0301
EJIYUU_comp_0square_antiprismatic_3_nunpairedes_0_charge_-1	0.642422	3.03162	6.14393	1.3493
EJIYUU_comp_0hexagonal_bipyramidal_0_nunpairedes_0_charge_-1	0.778939	2.9977	6.18013	1.48582
EJIYUU_comp_0ICIGOT_geomtry_5_nunpairedes_0_charge_-1	0.592324	0.225091	7.03183	1.2992
EJIYUU_comp_0dodecahedral_0_nunpairedes_0_charge_-1	0.353533	0.652306	7.6652	1.06041
EJIYUU_comp_0square_antiprismatic_4_nunpairedes_0_charge_-1	0.725657	8.67263	7.70346	1.43253
EJIYUU_comp_0YEMSEP_geometry_0_nunpairedes_0_charge_-1	0.573554	5.82324	7.76678	1.28043
EJIYUU_comp_0YEMSEP_geometry_5_nunpairedes_0_charge_-1	0.533259	0.854832	8.9222	1.24014
EJIYUU_comp_0YEMSEP_geometry_9_nunpairedes_0_charge_-1	0.711861	6.21701	9.69018	1.41874
EJIYUU_comp_0axial_bicapped_trigonal_prismatic_2_nunpairedes_0_charge_-1	0.741908	0	10.8669	1.44879
CAVKIW_comp_0dodecahedral_2_nunpairedes_0_charge_0	1.0482	0.343629	0	1.5603
CAVKIW_comp_0axial_bicapped_trigonal_prismatic_2_nunpairedes_0_charge_0	0.831981	3.16125	4.92986	1.34408
CAVKIW_comp_0dodecahedral_4_nunpairedes_0_charge_0	0.836821	7.78579	5.48993	1.34892
CAVKIW_comp_0dodecahedral_9_nunpairedes_0_charge_0	0.861089	3.442	5.94881	1.37319
CAVKIW_comp_0YEMSEP_geometry_9_nunpairedes_0_charge_0	1.0223	14.956	6.11418	1.5344
CAVKIW_comp_0square_antiprismatic_6_nunpairedes_0_charge_0	0.829336	16.375	6.17561	1.34143
CAVKIW_comp_0YEMSEP_geometry_6_nunpairedes_0_charge_0	0.366251	12.4123	6.32052	0.87835
CAVKIW_comp_0YEMSEP_geometry_0_nunpairedes_0_charge_0	0.696918	1.77904	6.57828	1.20902
CAVKIW_comp_0ICIGOT_geomtry_7_nunpairedes_0_charge_0	0.916944	7.87528	7.65852	1.42904
CAVKIW_comp_0dodecahedral_1_nunpairedes_0_charge_0	0	5.135	8.1729	0.512099
CAVKIW_comp_0hexagonal_bipyramidal_4_nunpairedes_0_charge_0	0.773725	24.7777	8.2375	1.28582
CAVKIW_comp_0hexagonal_bipyramidal_6_nunpairedes_0_charge_0	0.654333	8.56742	8.37055	1.16643
CAVKIW_comp_0dodecahedral_6_nunpairedes_0_charge_0	0.902299	0	8.37695	1.4144
CAVKIW_comp_0hexagonal_bipyramidal_3_nunpairedes_0_charge_0	0.713266	39.3092	9.12181	1.22536
PACHOS_comp_1seesaw_0_nunpairedes_0_charge_2	0	0.0896536	0	1.10074
PACHOS_comp_1square_planar_0_nunpairedes_0_charge_2	0.217382	0	30.7805	1.31812
FOYTAR_comp_0trigonal_bipyramidal_1_nunpairedes_2_charge_0	0	0	0	0.827628
NACCAX_comp_0square_pyramidal_0_nunpairedes_0_charge_-1	0	0	0	0.904365
NACCAX_comp_0trigonal_bipyramidal_1_nunpairedes_0_charge_-1	0.276143	1.9929	11.6038	1.18051
CAJGIG_comp_0octahedral_0_nunpairedes_0_charge_1	0	0.80938	0	0.728629
CAJGIG_comp_0trigonal_prismatic_0_nunpairedes_0_charge_1	0.367177	0	5.44471	1.09581
BORVIN_comp_0YEMSEP_geometry_2_nunpairedes_0_charge_0	0	0	0	0.785527
BORVIN_comp_0ICIGOT_geomtry_3_nunpairedes_0_charge_0	0.187028	0.187992	3.87065	0.972555
BORVIN_comp_0YEMSEP_geometry_9_nunpairedes_0_charge_0	0.22284	0.165263	4.57318	1.00837
BORVIN_comp_0ICIGOT_geomtry_6_nunpairedes_0_charge_0	0.608112	122.205	6.67371	1.39364
BORVIN_comp_0bicapped_trigonal_prismatic_5_nunpairedes_0_charge_0	0.148254	0.136824	9.26416	0.933781
BORVIN_comp_0hexagonal_bipyramidal_6_nunpairedes_0_charge_0	0.36866	2163.62	17.0014	1.15419
JEXGID_comp_0trigonal_bipyramidal_0_nunpairedes_0_charge_-1	0	0	0	1.58775
AYAPOF_comp_0hexagonal_planar_5_nunpairedes_1_charge_1	0.146875	37.7305	0	1.15863
AYAPOF_comp_0pentagonal_pyramidal_6_nunpairedes_1_charge_1	0	35.5563	3.07487	1.01175
AYAPOF_comp_0hexagonal_planar_4_nunpairedes_1_charge_1	0.120255	35.2972	7.22126	1.13201
AYAPOF_comp_0hexagonal_planar_3_nunpairedes_1_charge_1	0.216055	0	21.2366	1.22781
IFIXOL_comp_0YEMSEP_geometry_5_nunpairedes_0_charge_-1	0.509524	0	0	1.15718
IFIXOL_comp_0YEMSEP_geometry_6_nunpairedes_0_charge_-1	0	0.680977	3.72833	0.647654
IFIXOL_comp_0square_antiprismatic_0_nunpairedes_0_charge_-1	0.464219	5.86343	11.588	1.11187
IFIXOL_comp_0bicapped_trigonal_prismatic_6_nunpairedes_0_charge_-1	0.7728	7.13721	12.7092	1.42045
IYOPAQ_comp_0tetrahedral_0_nunpairedes_0_charge_-2	0	0	0	0.886853
IYOPAQ_comp_0square_planar_0_nunpairedes_0_charge_-2	0.463063	0.317807	6.84972	1.34992
PELZAJ_comp_0am_c3_9H2O_c0_0_nunpairedes_0_charge_0	0	0	0	1.24968
ALAZES_comp_0square_pyramidal_0_nunpairedes_0_charge_0	0	0	0	1.04178
ALAZES_comp_0trigonal_bipyramidal_0_nunpairedes_0_charge_0	0.0404842	1.0256	2.37532	1.08227
DHEDZT10_comp_0cn11_CABLEW_0_nunpairedes_0_charge_2	0	0	0	1.4995
OGIJET_comp_0YEMSEP_geometry_1_nunpairedes_0_charge_-1	0	0.266953	0	0.881723
OGIJET_comp_0bicapped_trigonal_prismatic_2_nunpairedes_0_charge_-1	0.363145	3.02233	1.29318	1.24487
OGIJET_comp_0YEMSEP_geometry_2_nunpairedes_0_charge_-1	0.166534	1.93245	4.92269	1.04826
OGIJET_comp_0dodecahedral_2_nunpairedes_0_charge_-1	0.429517	1.22359	11.2801	1.31124
OGIJET_comp_0YEMSEP_geometry_0_nunpairedes_0_charge_-1	0.361129	0	13.0388	1.24285
OGIJET_comp_0bicapped_trigonal_prismatic_3_nunpairedes_0_charge_-1	0.335869	6.75484	15.4311	1.21759
OGIJET_comp_0ICIGOT_geomtry_3_nunpairedes_0_charge_-1	0.209204	18.8365	17.9827	1.09093
EWUJIR_comp_0am_c3_7H2O_c0_0_nunpairedes_0_charge_2_larger_scaled	0.252768	0	0	1.42854
EWUJIR_comp_0am_c3_7H2O_c0_1_nunpairedes_0_charge_2_larger_scaled	0	4.91514	4.07899	1.17577
BUGROM_comp_0trigonal_prismatic_0_nunpairedes_0_charge_0	0.221835	8.25429	0	1.51171
BUGROM_comp_0trigonal_prismatic_1_nunpairedes_0_charge_0	0	5.16744	0.239118	1.28988
BUGROM_comp_0pentagonal_pyramidal_4_nunpairedes_0_charge_0	0.667863	0	6.00224	1.95774
IJAQOZ_comp_0seesaw_1_nunpairedes_2_charge_0	0.909266	5.45235	0	1.16615
IJAQOZ_comp_0tetrahedral_0_nunpairedes_2_charge_0	0.844077	0	2.74289	1.10097
IJAQOZ_comp_0seesaw_0_nunpairedes_2_charge_0	1.26186	14.1786	5.74678	1.51875
IJAQOZ_comp_0square_planar_0_nunpairedes_2_charge_0	0	2.63072	7.27779	0.256889
KUXNAS_comp_0hexagonal_pyramidal_0_nunpairedes_0_charge_0	0	0	0	1.18284
TUXTIS_comp_0tricapped_trigonal_prismatic_0_nunpairedes_0_charge_2	0	0	0	0.992827
YAHBIV_comp_1trigonal_prismatic_0_nunpairedes_0_charge_0	0	0	0	0.413036
ZEBVEH_comp_0tricapped_trigonal_prismatic_0_nunpairedes_0_charge_-2	0.0969047	0	0	1.28729
ZEBVEH_comp_0tricapped_trigonal_prismatic_2_nunpairedes_0_charge_-2	0	20.9413	26.5387	1.19039
RAQMUT_comp_5hexagonal_pyramidal_2_nunpairedes_0_charge_1	0.600212	0	0	1.90305
RAQMUT_comp_5am_c3_7H2O_c0_0_nunpairedes_0_charge_1	0	10.6148	4.57719	1.30284
ROTXEG_comp_0pentagonal_pyramidal_1_nunpairedes_0_charge_0	0.106745	0	0	1.24495
ROTXEG_comp_0octahedral_0_nunpairedes_0_charge_0	0	0.525472	3.31916	1.1382
CAPLIR_comp_0tetrahedral_0_nunpairedes_0_charge_1	0	0	0	0.480089
CAPLIR_comp_0seesaw_0_nunpairedes_0_charge_1	0.759628	1.4592	16.6245	1.23972
CAPLIR_comp_0square_planar_0_nunpairedes_0_charge_1	0.995815	11.3562	59.8327	1.4759
LIZZIG_comp_0dodecahedral_4_nunpairedes_0_charge_2	0.0785906	14857.5	0	0.835956
LIZZIG_comp_0YEMSEP_geometry_0_nunpairedes_0_charge_2	0.422009	0	0.489042	1.17937
LIZZIG_comp_0dodecahedral_6_nunpairedes_0_charge_2	0.138015	3861.2	1.48906	0.89538
LIZZIG_comp_0dodecahedral_8_nunpairedes_0_charge_2	0	2285.74	3.47248	0.757365
LIZZIG_comp_0dodecahedral_5_nunpairedes_0_charge_2	0.0485893	8.39204	3.49819	0.805954
LIZZIG_comp_0dodecahedral_3_nunpairedes_0_charge_2	0.646983	40.8812	4.29633	1.40435
LIZZIG_comp_0dodecahedral_9_nunpairedes_0_charge_2	0.680488	12.0811	4.79668	1.43785
LIZZIG_comp_0square_prismatic_0_nunpairedes_0_charge_2	0.156696	42.8255	5.01843	0.914061
LIZZIG_comp_0dodecahedral_0_nunpairedes_0_charge_2	0.0140365	1525.51	5.25666	0.771402
LIZZIG_comp_0hexagonal_bipyramidal_0_nunpairedes_0_charge_2	0.538744	37.0963	5.44989	1.29611
LIZZIG_comp_0ICIGOT_geomtry_0_nunpairedes_0_charge_2	0.783158	1452.62	10.4895	1.54052
LIZZIG_comp_0hexagonal_bipyramidal_1_nunpairedes_0_charge_2	0.573102	2258.42	11.589	1.33047
LIZZIG_comp_0dodecahedral_7_nunpairedes_0_charge_2	0.628114	40.6679	11.8701	1.38548
LIZZIG_comp_0dodecahedral_1_nunpairedes_0_charge_2	0.665459	19.1096	12.5385	1.42282
KEDTAP_comp_0pentagonal_planar_0_nunpairedes_0_charge_0	0	0	0	1.57438
MUQJOX_comp_0hexagonal_planar_0_nunpairedes_0_charge_-2	0.337589	0	0	1.31604
MUQJOX_comp_0trigonal_prismatic_0_nunpairedes_0_charge_-2	0	0.112897	9.93975	0.978451
MUQJOX_comp_0pentagonal_pyramidal_1_nunpairedes_0_charge_-2	0.304734	19.8152	41.5838	1.28318
PEDQEW_comp_0square_pyramidal_0_nunpairedes_0_charge_0	0	0	0	0.485929
BIFLIL_comp_0hexagonal_planar_0_nunpairedes_3_charge_-1	0	0	0	1.13416
XEYQAT_comp_0tetrahedral_0_nunpairedes_0_charge_0	0	0	0	0.717006
WEJLUU_comp_0trigonal_prismatic_0_nunpairedes_0_charge_0	0.705224	0.248058	0	2.18482
WEJLUU_comp_0pentagonal_pyramidal_2_nunpairedes_0_charge_0	0.990449	0	3.80354	2.47004
WEJLUU_comp_0pentagonal_pyramidal_0_nunpairedes_0_charge_0	0	0.073495	15.6757	1.47959
WEJLUU_comp_0pentagonal_pyramidal_9_nunpairedes_0_charge_0	0.0938335	24.3778	19.7703	1.57343
TEPMOQ_comp_0pentagonal_bipyramidal_6_nunpairedes_0_charge_3	0.522525	8.93447	0	1.12853
TEPMOQ_comp_0am_c3_7H2O_c0_4_nunpairedes_0_charge_3	0.447068	7.41722	0.769434	1.05307
TEPMOQ_comp_0am_c3_7H2O_c0_3_nunpairedes_0_charge_3	0.0499419	8795.43	4.75404	0.655942
TEPMOQ_comp_0am_c3_7H2O_c0_9_nunpairedes_0_charge_3	0.631218	9.8893	5.14405	1.23722
TEPMOQ_comp_0capped_octahedral_1_nunpairedes_0_charge_3	1.20068	7.85336	5.15153	1.80668
TEPMOQ_comp_0am_c3_7H2O_c0_2_nunpairedes_0_charge_3	0.216087	4.58555	5.38576	0.822088
TEPMOQ_comp_0capped_trigonal_prismatic_2_nunpairedes_0_charge_3	0.416685	6.68645	6.56641	1.02269
TEPMOQ_comp_0pentagonal_bipyramidal_2_nunpairedes_0_charge_3	0	7.34118	7.1191	0.606
TEPMOQ_comp_0am_c3_7H2O_c0_5_nunpairedes_0_charge_3	0.931791	17.732	7.73842	1.53779
TEPMOQ_comp_0am_c3_7H2O_c0_6_nunpairedes_0_charge_3	0.249129	16.4001	7.98704	0.85513
TEPMOQ_comp_0capped_octahedral_4_nunpairedes_0_charge_3	1.17331	13.1348	8.48178	1.77931
TEPMOQ_comp_0pentagonal_bipyramidal_1_nunpairedes_0_charge_3	0.768872	30.0458	8.71477	1.37487
TEPMOQ_comp_0capped_trigonal_prismatic_1_nunpairedes_0_charge_3	0.196834	0	8.96408	0.802835
TEPMOQ_comp_0capped_octahedral_8_nunpairedes_0_charge_3	0.461971	3.37281	8.99634	1.06797
NAVMON_comp_0capped_trigonal_prismatic_0_nunpairedes_0_charge_0	0	9.91997	0	1.73381
NAVMON_comp_0capped_octahedral_1_nunpairedes_0_charge_0	0.309169	0	0.249753	2.04298
NAVMON_comp_0am_c3_7H2O_c0_7_nunpairedes_0_charge_0	0.0321286	9.00256	7.46044	1.76594
NAVMON_comp_0pentagonal_bipyramidal_8_nunpairedes_0_charge_0	0.0465594	15.2891	16.7131	1.78037
GULKII_comp_0capped_octahedral_0_nunpairedes_0_charge_2	0	0	0	0.81963
GULKII_comp_0pentagonal_bipyramidal_0_nunpairedes_0_charge_2	0.00775104	0.872095	5.67656	0.827381
GULKII_comp_0am_c3_7H2O_c0_0_nunpairedes_0_charge_2	0.324544	19.5669	20.5721	1.14417
HIDMEN_comp_0octahedral_0_nunpairedes_3_charge_1	0	0	0	0.210613
HIDMEN_comp_0trigonal_prismatic_0_nunpairedes_3_charge_1	0.600918	0.0310496	29.2176	0.811531
FEGSER_comp_0capped_trigonal_prismatic_0_nunpairedes_0_charge_0	0	0	0	1.66999
FIQWEJ_comp_0tetrahedral_1_nunpairedes_0_charge_0	0.0519278	0	0	0.909601
FIQWEJ_comp_0tetrahedral_0_nunpairedes_0_charge_0	0	3.05877	0.732871	0.857673
FIQWEJ_comp_0seesaw_0_nunpairedes_0_charge_0	0.209338	5.503	5.15199	1.06701
WUZZAV_comp_0seesaw_2_nunpairedes_2_charge_0	1.00931	0.513449	0	1.6318
WUZZAV_comp_0tetrahedral_1_nunpairedes_2_charge_0	0.792667	11.4226	2.36558	1.41516
WUZZAV_comp_0tetrahedral_0_nunpairedes_2_charge_0	0.770534	0.129351	2.67861	1.39303
WUZZAV_comp_0square_planar_0_nunpairedes_2_charge_0	0	4.50635	8.09466	0.622492
WUZZAV_comp_0seesaw_0_nunpairedes_2_charge_0	0.670107	0	16.1506	1.2926
CAGFIA_comp_0hexagonal_planar_0_nunpairedes_0_charge_1	0	0	0	1.12876
CAGFIA_comp_0octahedral_0_nunpairedes_0_charge_1	0.0158272	0.615257	0.591683	1.14459
SAFQAR_comp_0dodecahedral_4_nunpairedes_0_charge_-1	0	6.63444	0	1.35049
SAFQAR_comp_0YEMSEP_geometry_9_nunpairedes_0_charge_-1	0.275782	7.25052	3.50593	1.62627
SAFQAR_comp_0hexagonal_bipyramidal_4_nunpairedes_0_charge_-1	0.135014	11.2191	4.27866	1.4855
SAFQAR_comp_0hexagonal_bipyramidal_1_nunpairedes_0_charge_-1	0.262276	0.166964	4.84718	1.61276
SAFQAR_comp_0axial_bicapped_trigonal_prismatic_5_nunpairedes_0_charge_-1	0.354651	7.64857	7.18197	1.70514
SAFQAR_comp_0bicapped_trigonal_prismatic_9_nunpairedes_0_charge_-1	0.13987	0	8.10655	1.49036
SAFQAR_comp_0dodecahedral_2_nunpairedes_0_charge_-1	0.47454	16.9207	8.45104	1.82503
CILTUN_comp_0YEMSEP_geometry_0_nunpairedes_0_charge_3	0.0899772	28.8939	0	0.942911
CILTUN_comp_0YEMSEP_geometry_1_nunpairedes_0_charge_3	0.207906	0	6.0438	1.06084
CILTUN_comp_0bicapped_trigonal_prismatic_5_nunpairedes_0_charge_3	0.427882	29.6047	6.31265	1.28082
CILTUN_comp_0bicapped_trigonal_prismatic_0_nunpairedes_0_charge_3	0	56.9015	8.6062	0.852934
CILTUN_comp_0dodecahedral_0_nunpairedes_0_charge_3	0.324793	17.3051	11.1239	1.17773
CILTUN_comp_0square_antiprismatic_0_nunpairedes_0_charge_3	0.235661	18.3905	12.6343	1.08859
CILTUN_comp_0bicapped_trigonal_prismatic_2_nunpairedes_0_charge_3	0.221908	59.5209	19.8356	1.07484
CILTUN_comp_0hexagonal_bipyramidal_0_nunpairedes_0_charge_3	0.204379	97.08	45.2925	1.05731
CILTUN_comp_0ICIGOT_geomtry_0_nunpairedes_0_charge_3	0.182762	165.216	76.6229	1.0357
GUDNIF_comp_0trigonal_prismatic_1_nunpairedes_0_charge_0	0.41531	3.45605	0	1.51361
GUDNIF_comp_0trigonal_prismatic_0_nunpairedes_0_charge_0	0	0	1.58368	1.0983
XIJWES_comp_0bicapped_trigonal_prismatic_0_nunpairedes_1_charge_-2	0	13.6518	0	1.07659
XIJWES_comp_0dodecahedral_2_nunpairedes_1_charge_-2	0.311317	0	8.27	1.38791
XIJWES_comp_0bicapped_trigonal_prismatic_1_nunpairedes_1_charge_-2	0.0112969	1.94848	21.4459	1.08789
FEMQET_comp_0tetrahedral_1_nunpairedes_2_charge_0	0.757462	0	0	1.55295
FEMQET_comp_0seesaw_0_nunpairedes_2_charge_0	1.00966	6.09337	8.89406	1.80514
FEMQET_comp_0tetrahedral_0_nunpairedes_2_charge_0	0.893938	6.22348	11.8123	1.68942
FEMQET_comp_0square_planar_0_nunpairedes_2_charge_0	0	1.25312	20.9618	0.795483
NEBQUG_comp_0octahedral_0_nunpairedes_0_charge_2	0.321717	0	0	0.639732
NEBQUG_comp_0trigonal_prismatic_0_nunpairedes_0_charge_2	0	2.18286	3.61926	0.318015
KIFSOJ_comp_0hexagonal_bipyramidal_0_nunpairedes_0_charge_3	0.274939	0	0	1.00446
KIFSOJ_comp_0ICIGOT_geomtry_0_nunpairedes_0_charge_3	0.33518	0.918926	4.72903	1.0647
KIFSOJ_comp_0YEMSEP_geometry_0_nunpairedes_0_charge_3	0	8.23289	4.94627	0.729521
SIJFEZ_comp_0seesaw_0_nunpairedes_0_charge_1	0	0	0	1.46019
SIJFEZ_comp_0tetrahedral_0_nunpairedes_0_charge_1	0.313026	0.223685	3.03843	1.77322
QUKNEP_comp_0square_planar_0_nunpairedes_2_charge_0	0	0	0	0.210076
DUZDOR_comp_0square_pyramidal_1_nunpairedes_0_charge_0	0.600092	7.60559	0	1.09208
DUZDOR_comp_0square_pyramidal_2_nunpairedes_0_charge_0	1.48642	3.762	3.17803	1.97841
DUZDOR_comp_0trigonal_bipyramidal_2_nunpairedes_0_charge_0	0	8.30894	4.55304	0.49199
DUZDOR_comp_0trigonal_bipyramidal_1_nunpairedes_0_charge_0	1.53316	7.00784	8.28998	2.02515
DUZDOR_comp_0trigonal_bipyramidal_0_nunpairedes_0_charge_0	0.577369	0	10.5155	1.06936
CUGRAZ_comp_0trigonal_bipyramidal_2_nunpairedes_0_charge_0	0.629478	9.51539	0	1.31964
CUGRAZ_comp_0trigonal_bipyramidal_0_nunpairedes_0_charge_0	0	4.169	1.78143	0.690167
CUGRAZ_comp_0square_pyramidal_0_nunpairedes_0_charge_0	0.568019	0	4.9183	1.25819
CUGRAZ_comp_0square_pyramidal_1_nunpairedes_0_charge_0	0.148217	4.65095	6.54022	0.838384
CUGRAZ_comp_0pentagonal_planar_0_nunpairedes_0_charge_0	0.704912	6.87807	7.66812	1.39508
CUGRAZ_comp_0pentagonal_planar_1_nunpairedes_0_charge_0	0.704933	10.0666	11.4991	1.3951
VAGBEM_comp_2square_pyramidal_1_nunpairedes_1_charge_0	0	0	0	0.423634
MINQEF_comp_0hexagonal_planar_1_nunpairedes_0_charge_1	0.18038	0	0	1.67419
MINQEF_comp_0hexagonal_planar_0_nunpairedes_0_charge_1	0	2.01897	11.7269	1.49381
RAQDUJ_comp_0am_c3_7H2O_c0_0_nunpairedes_0_charge_1	0	0	0	1.1351
RAQDUJ_comp_0am_c3_7H2O_c0_3_nunpairedes_0_charge_1	0.103504	5.86954	3.17201	1.23861
LASRED_comp_0octahedral_0_nunpairedes_0_charge_0	0.671514	6.89112	0	1.91883
LASRED_comp_0trigonal_prismatic_0_nunpairedes_0_charge_0	0.0247152	0.563832	4.83483	1.27203
LASRED_comp_0pentagonal_pyramidal_2_nunpairedes_0_charge_0	0.151941	6.72175	5.54002	1.39926
LASRED_comp_0pentagonal_pyramidal_0_nunpairedes_0_charge_0	0	0	8.89397	1.24732
LASRED_comp_0pentagonal_pyramidal_1_nunpairedes_0_charge_0	0.424903	4.92459	9.63249	1.67222
FIYDIB_comp_0trigonal_bipyramidal_1_nunpairedes_0_charge_0	0.088516	0	0	0.753849
FIYDIB_comp_0pentagonal_planar_0_nunpairedes_0_charge_0	0.768865	1.66766	2.66534	1.4342
FIYDIB_comp_0trigonal_bipyramidal_0_nunpairedes_0_charge_0	0	4.18447	6.48628	0.665333
FIYDIB_comp_0square_pyramidal_2_nunpairedes_0_charge_0	0.577797	6.79055	8.81177	1.24313
FIYDIB_comp_0trigonal_bipyramidal_2_nunpairedes_0_charge_0	0.0284146	3.55532	8.89703	0.693747
BOBXIA_comp_0octahedral_0_nunpairedes_0_charge_0	0	1.99149	0	0.912012
BOBXIA_comp_0octahedral_1_nunpairedes_0_charge_0	0.530581	0.661148	0.0342441	1.44259
BOBXIA_comp_0trigonal_prismatic_2_nunpairedes_0_charge_0	0.780601	2.62557	5.04167	1.69261
BOBXIA_comp_0pentagonal_pyramidal_0_nunpairedes_0_charge_0	0.60767	0	5.85559	1.51968
BOBXIA_comp_0trigonal_prismatic_3_nunpairedes_0_charge_0	0.115896	5.66969	6.77286	1.02791
BOBXIA_comp_0trigonal_prismatic_0_nunpairedes_0_charge_0	0.376945	6.64376	8.11896	1.28896
BOBXIA_comp_0trigonal_prismatic_1_nunpairedes_0_charge_0	0.405767	0.0850916	9.54647	1.31778
BOBXIA_comp_0pentagonal_pyramidal_1_nunpairedes_0_charge_0	0.776984	1.11326	17.1395	1.689
WEWTEY_comp_0pentagonal_bipyramidal_0_nunpairedes_0_charge_-3	0	0	0	0.329466
VEWYEB_comp_0YEMSEP_geometry_4_nunpairedes_0_charge_0	0.484602	3.46945	0	1.35043
VEWYEB_comp_0axial_bicapped_trigonal_prismatic_4_nunpairedes_0_charge_0	0.352454	1.51327	1.62313	1.21828
VEWYEB_comp_0bicapped_trigonal_prismatic_3_nunpairedes_0_charge_0	0.0954228	0	2.35034	0.961247
VEWYEB_comp_0ICIGOT_geomtry_8_nunpairedes_0_charge_0	0.538847	2.92272	3.01825	1.40467
VEWYEB_comp_0hexagonal_bipyramidal_6_nunpairedes_0_charge_0	0.200004	3.16253	3.12011	1.06583
VEWYEB_comp_0axial_bicapped_trigonal_prismatic_5_nunpairedes_0_charge_0	0.326508	7.49122	4.04927	1.19233
VEWYEB_comp_0hexagonal_bipyramidal_7_nunpairedes_0_charge_0	0.299001	3.28294	5.19346	1.16483
VEWYEB_comp_0bicapped_trigonal_prismatic_5_nunpairedes_0_charge_0	0.176644	3.07189	5.42766	1.04247
VEWYEB_comp_0axial_bicapped_trigonal_prismatic_1_nunpairedes_0_charge_0	0.135914	1.66113	5.89685	1.00174
VEWYEB_comp_0axial_bicapped_trigonal_prismatic_9_nunpairedes_0_charge_0	0.272501	2.43465	6.23884	1.13832
VEWYEB_comp_0YEMSEP_geometry_7_nunpairedes_0_charge_0	0	3.45167	7.459	0.865824
VEWYEB_comp_0ICIGOT_geomtry_9_nunpairedes_0_charge_0	0.414863	3.09113	7.98272	1.28069
VEWYEB_comp_0square_prismatic_0_nunpairedes_0_charge_0	0.179892	2.34467	8.98278	1.04572
VEWYEB_comp_0dodecahedral_2_nunpairedes_0_charge_0	0.17853	2.81203	9.06221	1.04435
ANEJAH_comp_0hexagonal_pyramidal_0_nunpairedes_0_charge_0	0	0	0	1.39049
JIJYIK_comp_0square_planar_0_nunpairedes_0_charge_0	0.371367	8.71515	0	1.51015
JIJYIK_comp_0seesaw_1_nunpairedes_0_charge_0	0	0	37.6449	1.13878
JUYSIF_comp_0tetrahedral_0_nunpairedes_0_charge_-1	0	0	0	0.875347
ACAZAF_comp_0pentagonal_bipyramidal_0_nunpairedes_0_charge_-2	0	0	0	1.87775
RECMUH_comp_1square_planar_0_nunpairedes_0_charge_0	0	0	0	0.401771
YEVRUN_comp_0capped_square_antiprismatic_0_nunpairedes_0_charge_3	0	0	0	0.720714
GEVGOE_comp_0trigonal_bipyramidal_0_nunpairedes_0_charge_0	0	0.974493	0	0.254427
GEVGOE_comp_0square_pyramidal_0_nunpairedes_0_charge_0	0.487436	1.17584	3.98403	0.741863
GEVGOE_comp_0square_pyramidal_1_nunpairedes_0_charge_0	0.411786	5.64869	10.2002	0.666213
GEVGOE_comp_0trigonal_bipyramidal_1_nunpairedes_0_charge_0	0.757545	1.23318	17.79	1.01197
GEVGOE_comp_0trigonal_bipyramidal_2_nunpairedes_0_charge_0	0.818837	0	19.9678	1.07326
MIHJIY_comp_0square_planar_0_nunpairedes_1_charge_-1	0	0	0	0.680476
XIYYUC_comp_0pentagonal_bipyramidal_9_nunpairedes_0_charge_0	0.209823	0.674313	0	0.842116
XIYYUC_comp_0pentagonal_bipyramidal_7_nunpairedes_0_charge_0	0	0.165853	3.32356	0.632293
XIYYUC_comp_0hexagonal_pyramidal_2_nunpairedes_0_charge_0	0.983579	1.90679	4.67429	1.61587
XIYYUC_comp_0capped_trigonal_prismatic_7_nunpairedes_0_charge_0	0.579073	0.245805	5.8152	1.21137
XIYYUC_comp_0capped_trigonal_prismatic_3_nunpairedes_0_charge_0	0.79609	1.09244	6.57119	1.42838
XIYYUC_comp_0am_c3_7H2O_c0_6_nunpairedes_0_charge_0	0.640142	1.3787	7.67577	1.27243
XIYYUC_comp_0hexagonal_pyramidal_0_nunpairedes_0_charge_0	0.812858	0.749559	7.72136	1.44515
XIYYUC_comp_0am_c3_7H2O_c0_3_nunpairedes_0_charge_0	0.476377	2.50651	10.1879	1.10867
XIYYUC_comp_0capped_trigonal_prismatic_2_nunpairedes_0_charge_0	0.815824	0.499373	10.277	1.44812
XIYYUC_comp_0capped_trigonal_prismatic_0_nunpairedes_0_charge_0	0.777577	0.801354	10.444	1.40987
XIYYUC_comp_0pentagonal_bipyramidal_5_nunpairedes_0_charge_0	0.820002	2.62025	11.3403	1.45229
XIYYUC_comp_0am_c3_7H2O_c0_5_nunpairedes_0_charge_0	0.375446	0.218709	12.6302	1.00774
XIYYUC_comp_0capped_trigonal_prismatic_4_nunpairedes_0_charge_0	0.88181	3.23598	12.7107	1.5141
XIYYUC_comp_0pentagonal_bipyramidal_3_nunpairedes_0_charge_0	0.55289	0	14.5135	1.18518
CILCUV_comp_0trigonal_prismatic_0_nunpairedes_0_charge_0	0	2.46507	0	0.944044
CILCUV_comp_0octahedral_0_nunpairedes_0_charge_0	0.0967478	4.87022	2.10267	1.04079
CILCUV_comp_0pentagonal_pyramidal_0_nunpairedes_0_charge_0	0.368232	0	10.5388	1.31228
ZIVCIS_comp_0capped_trigonal_prismatic_3_nunpairedes_0_charge_0	0.655794	9.42433	0	1.48905
ZIVCIS_comp_0pentagonal_bipyramidal_1_nunpairedes_0_charge_0	0.406388	7.39897	1.34511	1.23965
ZIVCIS_comp_0pentagonal_bipyramidal_3_nunpairedes_0_charge_0	0.627478	14.1436	1.38455	1.46074
ZIVCIS_comp_0pentagonal_bipyramidal_6_nunpairedes_0_charge_0	0.463626	17.3757	1.55861	1.29689
ZIVCIS_comp_0hexagonal_pyramidal_5_nunpairedes_0_charge_0	0.328766	22.412	2.54282	1.16202
ZIVCIS_comp_0am_c3_7H2O_c0_0_nunpairedes_0_charge_0	0	0	2.55998	0.833259
ZIVCIS_comp_0pentagonal_bipyramidal_4_nunpairedes_0_charge_0	0.36602	6.97011	4.53853	1.19928
ZIVCIS_comp_0hexagonal_pyramidal_1_nunpairedes_0_charge_0	0.466068	53.6818	4.56921	1.29933
ZIVCIS_comp_0capped_trigonal_prismatic_6_nunpairedes_0_charge_0	0.514724	32.0363	4.85682	1.34798
ZIVCIS_comp_0pentagonal_bipyramidal_5_nunpairedes_0_charge_0	0.375961	7.11829	5.91977	1.20922
ZIVCIS_comp_0pentagonal_bipyramidal_0_nunpairedes_0_charge_0	0.609548	7.85038	6.55896	1.44281
ZIVCIS_comp_0am_c3_7H2O_c0_1_nunpairedes_0_charge_0	0.482712	7.18717	7.65534	1.31597
ZIVCIS_comp_0hexagonal_pyramidal_0_nunpairedes_0_charge_0	0.172632	29.2159	9.19975	1.00589
ZIVCIS_comp_0pentagonal_bipyramidal_2_nunpairedes_0_charge_0	0.274017	17.6999	11.1531	1.10728
KULTAM_comp_0square_planar_0_nunpairedes_0_charge_1	0	0	0	0.774503
IKUFIE_comp_0tetrahedral_0_nunpairedes_4_charge_1	0	0.137697	0	1.17451
IKUFIE_comp_0tetrahedral_1_nunpairedes_4_charge_1	0.207479	0	6.00648	1.38199
IKUFIE_comp_0square_planar_0_nunpairedes_4_charge_1	0.552194	0.202557	23.3693	1.7267
COGZAA_comp_0tetrahedral_1_nunpairedes_0_charge_0	0.112015	1.89779	0	0.720787
COGZAA_comp_0tetrahedral_0_nunpairedes_0_charge_0	0	0	16.402	0.608772
ZIYWAF_comp_0octahedral_0_nunpairedes_2_charge_-2	0	0.00554099	0	0.177848
ZIYWAF_comp_0trigonal_prismatic_0_nunpairedes_2_charge_-2	0.566338	0	13.972	0.744186
ZIYWAF_comp_0pentagonal_pyramidal_0_nunpairedes_2_charge_-2	0.859182	0.0270523	27.0487	1.03703
WUXJIL_comp_0trigonal_bipyramidal_0_nunpairedes_0_charge_0	0	0	0	1.59326
WUXJIL_comp_0trigonal_bipyramidal_3_nunpairedes_0_charge_0	0.054611	0.229666	11.1468	1.64787
TIFPIK_comp_1pentagonal_pyramidal_0_nunpairedes_5_charge_2	0.479337	10.4151	0	1.42413
TIFPIK_comp_1trigonal_prismatic_1_nunpairedes_5_charge_2	0	0	1.10148	0.944794
DAZZOT_comp_0octahedral_1_nunpairedes_5_charge_-1	0.381251	7.78733	0	1.59996
DAZZOT_comp_0trigonal_prismatic_0_nunpairedes_5_charge_-1	0.347815	0	12.9269	1.56652
DAZZOT_comp_0trigonal_prismatic_3_nunpairedes_5_charge_-1	0	11.7017	21.181	1.21871
WECTIH_comp_0square_pyramidal_0_nunpairedes_0_charge_0	0	0	0	0.847881
PUWTIL_comp_0tri_tri_mer_capped_0_nunpairedes_0_charge_0	0	0	0	1.58683
HILQIF_comp_0pentagonal_planar_0_nunpairedes_1_charge_0	0.0646267	0.434275	0	1.31874
HILQIF_comp_0square_pyramidal_1_nunpairedes_1_charge_0	0	0	18.0111	1.25411
BANXEV_comp_0capped_square_antiprismatic_0_nunpairedes_0_charge_3_larger_scaled	0	3.28409	0	0.942307
BANXEV_comp_0cn9_YICLED_1_nunpairedes_0_charge_3_larger_scaled	0.262775	0	5.48937	1.20508
LUHWOC_comp_0trigonal_prismatic_3_nunpairedes_0_charge_0	0.184464	2.36931	0	1.60543
LUHWOC_comp_0trigonal_prismatic_4_nunpairedes_0_charge_0	0	0	8.96347	1.42097
WIZPAX_comp_0cn9_YICLED_8_nunpairedes_0_charge_1	0.61819	1.06622	0	2.02538
WIZPAX_comp_0capped_square_antiprismatic_0_nunpairedes_0_charge_1	0.513797	0.955592	0.897928	1.92099
WIZPAX_comp_0cn9_YICLED_2_nunpairedes_0_charge_1	0.534951	1.06708	1.52547	1.94215
WIZPAX_comp_0am_c3_9H2O_c0_7_nunpairedes_0_charge_1	0.605493	2.57839	2.56416	2.01269
WIZPAX_comp_0capped_square_antiprismatic_5_nunpairedes_0_charge_1	0.556159	0.0514189	3.24428	1.96335
WIZPAX_comp_0am_c3_9H2O_c0_9_nunpairedes_0_charge_1	0.883868	1.83846	3.44942	2.29106
WIZPAX_comp_0capped_square_antiprismatic_9_nunpairedes_0_charge_1	0.243939	2.24828	3.51347	1.65113
WIZPAX_comp_0cn9_YICLED_0_nunpairedes_0_charge_1	0.429013	0.30274	3.7667	1.83621
WIZPAX_comp_0capped_square_antiprismatic_7_nunpairedes_0_charge_1	0	2.13407	3.79975	1.4072
WIZPAX_comp_0tri_tri_mer_capped_7_nunpairedes_0_charge_1	0.953882	2.54458	3.84275	2.36108
WIZPAX_comp_0am_c3_9H2O_c0_4_nunpairedes_0_charge_1	0.52536	2.54086	4.80038	1.93256
WIZPAX_comp_0cn9_YICLED_3_nunpairedes_0_charge_1	0.460788	0	6.2549	1.86798
WIZPAX_comp_0capped_square_antiprismatic_8_nunpairedes_0_charge_1	0.54144	1.46759	6.59163	1.94864
WIZPAX_comp_0cn9_YICLED_1_nunpairedes_0_charge_1	0.414945	1.3742	6.84036	1.82214
TAQGUN_comp_0am_c3_7H2O_c0_2_nunpairedes_0_charge_0	0.429234	2.81174	0	1.96042
TAQGUN_comp_0hexagonal_pyramidal_9_nunpairedes_0_charge_0	0.0336938	1.76124	1.20314	1.56488
TAQGUN_comp_0hexagonal_pyramidal_7_nunpairedes_0_charge_0	0	6.84762	5.40348	1.53119
TAQGUN_comp_0am_c3_7H2O_c0_5_nunpairedes_0_charge_0	0.397065	0	5.8892	1.92825
TAQGUN_comp_0am_c3_7H2O_c0_8_nunpairedes_0_charge_0	0.40766	0.489427	6.37417	1.93885
AXADIM_comp_0YEMSEP_geometry_1_nunpairedes_0_charge_1	0	0.0397408	0	0.524691
AXADIM_comp_0bicapped_trigonal_prismatic_0_nunpairedes_0_charge_1	0.129238	0	3.56601	0.653929
AXADIM_comp_0dodecahedral_0_nunpairedes_0_charge_1	0.104965	0.0327628	7.19608	0.629657
AXADIM_comp_0square_antiprismatic_3_nunpairedes_0_charge_1	0.493965	26.3835	32.6297	1.01866
REGMUM_comp_1pentagonal_bipyramidal_0_nunpairedes_0_charge_-1	0	0	0	0.461365
TUTXOV_comp_0am_c3_9H2O_c0_8_nunpairedes_0_charge_3	0	0	0	0.566355
TUTXOV_comp_0cn9_YICLED_1_nunpairedes_0_charge_3	0.497758	1.76546	1.88126	1.06411
OSUJUJ_comp_1capped_octahedral_5_nunpairedes_0_charge_-1	0.555739	5.18555	0	1.55038
OSUJUJ_comp_1am_c3_7H2O_c0_4_nunpairedes_0_charge_-1	0.257199	3.35337	0.218751	1.25184
OSUJUJ_comp_1am_c3_7H2O_c0_8_nunpairedes_0_charge_-1	0.131496	6.5344	1.05242	1.12613
OSUJUJ_comp_1am_c3_7H2O_c0_2_nunpairedes_0_charge_-1	0.198322	1.92904	1.61355	1.19296
OSUJUJ_comp_1hexagonal_pyramidal_3_nunpairedes_0_charge_-1	0.790353	5.50923	1.96607	1.78499
OSUJUJ_comp_1capped_octahedral_9_nunpairedes_0_charge_-1	0.580671	3.09364	2.56049	1.57531
OSUJUJ_comp_1capped_trigonal_prismatic_2_nunpairedes_0_charge_-1	0.718164	4.96097	4.38649	1.7128
OSUJUJ_comp_1am_c3_7H2O_c0_1_nunpairedes_0_charge_-1	0.147157	1.78738	5.7267	1.14179
OSUJUJ_comp_1capped_octahedral_4_nunpairedes_0_charge_-1	0.613281	14.3417	7.23466	1.60792
OSUJUJ_comp_1pentagonal_bipyramidal_1_nunpairedes_0_charge_-1	0.48493	8.31014	7.25322	1.47957
OSUJUJ_comp_1hexagonal_pyramidal_9_nunpairedes_0_charge_-1	0.750358	3.12282	7.48172	1.745
OSUJUJ_comp_1hexagonal_pyramidal_0_nunpairedes_0_charge_-1	0.579936	8.18169	8.79651	1.57457
OSUJUJ_comp_1hexagonal_pyramidal_8_nunpairedes_0_charge_-1	0.816445	0	9.10577	1.81108
OSUJUJ_comp_1pentagonal_bipyramidal_2_nunpairedes_0_charge_-1	0	2.95422	9.13574	0.994637
JOBVIH_comp_0tetrahedral_0_nunpairedes_0_charge_1	0.222799	0	0	1.06614
JOBVIH_comp_0tetrahedral_1_nunpairedes_0_charge_1	0	2.62117	6.12512	0.843346
XESBEC_comp_0am_c3_9H2O_c0_0_nunpairedes_0_charge_3	0	0	0	1.23983
WAJXIS_comp_0pentagonal_bipyramidal_0_nunpairedes_0_charge_-3	0	0	0	0.816834
JIKCOV_comp_0trigonal_prismatic_2_nunpairedes_3_charge_0	0	0	0	1.25238
JIKCOV_comp_0pentagonal_pyramidal_0_nunpairedes_3_charge_0	0.801078	3.80462	10.5159	2.05346
JIKCOV_comp_0pentagonal_pyramidal_3_nunpairedes_3_charge_0	0.31099	8.36315	11.4884	1.56337
BEQQIX_comp_0trigonal_bipyramidal_0_nunpairedes_2_charge_-1	0	0	0	0.810383
BEQQIX_comp_0square_pyramidal_0_nunpairedes_2_charge_-1	0.406928	0.00168803	19.7775	1.21731
HILFOY_comp_0am_c3_7H2O_c0_0_nunpairedes_0_charge_0	0	0	0	1.09274
WACWIG_comp_0octahedral_0_nunpairedes_4_charge_0	0	0	0	0.559578
IPEBIP_comp_0am_c3_7H2O_c0_0_nunpairedes_0_charge_0	0	0	0	0.765673
IPEBIP_comp_0pentagonal_bipyramidal_0_nunpairedes_0_charge_0	0.313563	22.834	20.0404	1.07924
IPEBIP_comp_0capped_octahedral_0_nunpairedes_0_charge_0	0.515662	37.4052	28.0298	1.28133
IPEBIP_comp_0hexagonal_pyramidal_0_nunpairedes_0_charge_0	0.647116	26.0838	33.2617	1.41279
FEZBUK_comp_0dodecahedral_0_nunpairedes_0_charge_-1	0	0	0	0.62916
FEZBUK_comp_0YEMSEP_geometry_5_nunpairedes_0_charge_-1	0.319906	18.3863	4.99005	0.949066
FEZBUK_comp_0bicapped_trigonal_prismatic_2_nunpairedes_0_charge_-1	0.592093	11.6858	9.42111	1.22125
FEZBUK_comp_0bicapped_trigonal_prismatic_3_nunpairedes_0_charge_-1	0.860132	24.0191	12.1264	1.48929
FEZBUK_comp_0YEMSEP_geometry_2_nunpairedes_0_charge_-1	0.384464	32.5306	16.8123	1.01362
FEZBUK_comp_0square_prismatic_0_nunpairedes_0_charge_-1	0.257116	39.3903	25.5872	0.886276
INAPEV_comp_0YEMSEP_geometry_1_nunpairedes_0_charge_1	0	0	0	1.19686
INAPEV_comp_0YEMSEP_geometry_4_nunpairedes_0_charge_1	0.116889	0.105216	6.16642	1.31375
PEQTEK_comp_1seesaw_0_nunpairedes_0_charge_0	0	0	0	0.874234
PEQTEK_comp_1square_planar_0_nunpairedes_0_charge_0	0.537852	0.179634	18.5196	1.41209
LARGUH_comp_0bicapped_trigonal_prismatic_1_nunpairedes_0_charge_3	0.189468	0	0	1.13604
LARGUH_comp_0bicapped_trigonal_prismatic_5_nunpairedes_0_charge_3	0.0981179	4.55331	6.31218	1.04469
LARGUH_comp_0YEMSEP_geometry_1_nunpairedes_0_charge_3	0	9.52812	8.52833	0.946574
LARGUH_comp_0square_prismatic_0_nunpairedes_0_charge_3	0.0365643	14.1836	13.5339	0.983138
HIYGIG_comp_0trigonal_bipyramidal_0_nunpairedes_0_charge_0	0	0	0	0.445303
HIYGIG_comp_0pentagonal_planar_0_nunpairedes_0_charge_0	0.928454	0.169455	4.24461	1.37376
EJIXUT_comp_0ICIGOT_geomtry_0_nunpairedes_0_charge_-1	0.103432	3.30853	0	1.10499
EJIXUT_comp_0axial_bicapped_trigonal_prismatic_7_nunpairedes_0_charge_-1	0.43644	0	1.88005	1.438
EJIXUT_comp_0hexagonal_bipyramidal_2_nunpairedes_0_charge_-1	0.538246	6.65093	2.89858	1.53981
EJIXUT_comp_0hexagonal_bipyramidal_0_nunpairedes_0_charge_-1	0.101878	7.40088	3.11782	1.10344
EJIXUT_comp_0square_antiprismatic_4_nunpairedes_0_charge_-1	0.414247	0.645912	3.16687	1.41581
EJIXUT_comp_0axial_bicapped_trigonal_prismatic_3_nunpairedes_0_charge_-1	0.510622	4.07061	3.29608	1.51218
EJIXUT_comp_0ICIGOT_geomtry_9_nunpairedes_0_charge_-1	0.253514	3.07771	4.9694	1.25507
EJIXUT_comp_0hexagonal_bipyramidal_8_nunpairedes_0_charge_-1	0.700333	1.57446	5.69517	1.70189
EJIXUT_comp_0bicapped_trigonal_prismatic_5_nunpairedes_0_charge_-1	0	0.12076	5.90918	1.00156
EJIXUT_comp_0axial_bicapped_trigonal_prismatic_1_nunpairedes_0_charge_-1	0.506183	0.618113	6.52056	1.50774
EJIXUT_comp_0square_antiprismatic_6_nunpairedes_0_charge_-1	0.448149	6.54076	6.71426	1.44971
EJIXUT_comp_0ICIGOT_geomtry_6_nunpairedes_0_charge_-1	0.543336	6.18544	6.71604	1.5449
EJIXUT_comp_0square_antiprismatic_3_nunpairedes_0_charge_-1	0.427662	6.62501	6.89266	1.42922
EJIXUT_comp_0square_antiprismatic_2_nunpairedes_0_charge_-1	0.52017	6.94676	7.36006	1.52173
KARHEQ_comp_0penta_bi_capped_pyramidal_6_nunpairedes_0_charge_1	0	0	0	1.63326
SEBCIM_comp_0pentagonal_pyramidal_6_nunpairedes_0_charge_0	0.211362	3.51002	0	1.00399
SEBCIM_comp_0pentagonal_pyramidal_7_nunpairedes_0_charge_0	0.620423	5.65603	1.80724	1.41305
SEBCIM_comp_0octahedral_1_nunpairedes_0_charge_0	0.625772	17.9338	5.60423	1.4184
SEBCIM_comp_0pentagonal_pyramidal_1_nunpairedes_0_charge_0	1.36619	3.28277	9.27926	2.15882
SEBCIM_comp_0trigonal_prismatic_0_nunpairedes_0_charge_0	0	0	10.3849	0.792625
TEWFEI_comp_0trigonal_prismatic_0_nunpairedes_0_charge_0	0	0	0	1.11959
IWOXAW_comp_0cn10_GAKDAY_0_nunpairedes_0_charge_1	0	0	0	1.15715
XORNOK_comp_0am_c3_7H2O_c0_2_nunpairedes_0_charge_0	0.280858	8.5602	0	0.908733
XORNOK_comp_0am_c3_7H2O_c0_4_nunpairedes_0_charge_0	0	0	5.43083	0.627875
XORNOK_comp_0am_c3_7H2O_c0_7_nunpairedes_0_charge_0	0.259711	4.88891	9.62842	0.887586
XORNOK_comp_0am_c3_7H2O_c0_1_nunpairedes_0_charge_0	0.226592	6.88803	12.1008	0.854468
XORNOK_comp_0am_c3_7H2O_c0_9_nunpairedes_0_charge_0	0.491927	5.69035	16.3102	1.1198
XORNOK_comp_0am_c3_7H2O_c0_8_nunpairedes_0_charge_0	0.258653	8.2404	17.8816	0.886528
XORNOK_comp_0pentagonal_bipyramidal_0_nunpairedes_0_charge_0	0.0102813	4.97303	18.3635	0.638157
XORNOK_comp_0capped_octahedral_0_nunpairedes_0_charge_0	0.229053	19.5955	20.5258	0.856929
XORNOK_comp_0capped_octahedral_4_nunpairedes_0_charge_0	0.475772	19.473	27.422	1.10365
XORNOK_comp_0am_c3_7H2O_c0_0_nunpairedes_0_charge_0	0.273649	9.26971	28.8312	0.901524
XORNOK_comp_0capped_trigonal_prismatic_0_nunpairedes_0_charge_0	0.790693	9.23737	35.9	1.41857
XORNOK_comp_0capped_trigonal_prismatic_2_nunpairedes_0_charge_0	0.324532	12.7736	36.0142	0.952407
DIFXEY_comp_0square_pyramidal_4_nunpairedes_0_charge_0	0.0151833	0.817871	0	0.773916
DIFXEY_comp_0square_pyramidal_0_nunpairedes_0_charge_0	0.405756	0	0.882797	1.16449
DIFXEY_comp_0trigonal_bipyramidal_9_nunpairedes_0_charge_0	0	1.23761	6.01547	0.758732
DIFXEY_comp_0square_pyramidal_1_nunpairedes_0_charge_0	0.914432	2.79284	9.03661	1.67316
DIFXEY_comp_0square_pyramidal_2_nunpairedes_0_charge_0	0.930569	4.73784	9.18986	1.6893
LOBXUY_comp_0tetrahedral_0_nunpairedes_0_charge_0	0	0	0	0.402316
NINMIG_comp_0tricapped_trigonal_prismatic_0_nunpairedes_0_charge_3	0	0	0	0.547993
DORYOZ_comp_0tetrahedral_0_nunpairedes_0_charge_0	0	0	0	0.455877
AFESEL_comp_0am_c3_9H2O_c0_9_nunpairedes_0_charge_0	0.314788	0	0	0.872987
AFESEL_comp_0tricapped_trigonal_prismatic_2_nunpairedes_0_charge_0	0.948177	12.1608	7.52996	1.50638
AFESEL_comp_0tricapped_trigonal_prismatic_0_nunpairedes_0_charge_0	0.504925	198.595	10.0931	1.06312
AFESEL_comp_0cn9_YICLED_2_nunpairedes_0_charge_0	0.0229179	5.93982	10.3236	0.581117
AFESEL_comp_0am_c3_9H2O_c0_2_nunpairedes_0_charge_0	0.822376	46.1248	11.3848	1.38057
AFESEL_comp_0tri_tri_mer_capped_7_nunpairedes_0_charge_0	0.753228	1.02912	14.2081	1.31143
AFESEL_comp_0tricapped_trigonal_prismatic_7_nunpairedes_0_charge_0	0.267832	24.2455	15.2547	0.826031
AFESEL_comp_0tri_tri_mer_capped_8_nunpairedes_0_charge_0	0.378731	33.3594	15.3841	0.93693
AFESEL_comp_0capped_square_antiprismatic_9_nunpairedes_0_charge_0	0.864062	1870.43	15.5539	1.42226
AFESEL_comp_0capped_square_antiprismatic_3_nunpairedes_0_charge_0	0.54463	28.689	16.389	1.10283
AFESEL_comp_0tri_tri_mer_capped_5_nunpairedes_0_charge_0	0	23.2807	17.3059	0.558199
AFESEL_comp_0cn9_YICLED_8_nunpairedes_0_charge_0	0.740038	577.092	18.2237	1.29824
AFESEL_comp_0capped_square_antiprismatic_2_nunpairedes_0_charge_0	0.494981	42.3047	18.4266	1.05318
AFESEL_comp_0tricapped_trigonal_prismatic_8_nunpairedes_0_charge_0	0.951897	3.54536	18.8808	1.5101
TUWTOX_comp_0bicapped_trigonal_prismatic_0_nunpairedes_0_charge_1	0	0	0	0.683345
TUWTOX_comp_0YEMSEP_geometry_0_nunpairedes_0_charge_1	0.438907	18.4509	5.34277	1.12225
TUWTOX_comp_0ICIGOT_geomtry_1_nunpairedes_0_charge_1	0.132298	18.2323	13.3116	0.815643
TUWTOX_comp_0bicapped_trigonal_prismatic_4_nunpairedes_0_charge_1	0.79558	23.1918	19.7051	1.47893
TUWTOX_comp_0ICIGOT_geomtry_0_nunpairedes_0_charge_1	0.648165	18.7035	23.1321	1.33151
TUWTOX_comp_0axial_bicapped_trigonal_prismatic_0_nunpairedes_0_charge_1	0.762687	16.21	24.0944	1.44603
TUWTOX_comp_0YEMSEP_geometry_1_nunpairedes_0_charge_1	0.754026	34.6555	26.3566	1.43737
MBEQUN_comp_0tetrahedral_0_nunpairedes_0_charge_0	0	0	0	0.309238
NICCOR_comp_0octahedral_0_nunpairedes_0_charge_2	0	0	0	0.479306
KUPMAL_comp_0trigonal_bipyramidal_2_nunpairedes_0_charge_0	0	0	0	0.664123
KUPMAL_comp_0square_pyramidal_0_nunpairedes_0_charge_0	0.107646	0.296886	14.8434	0.77177
KUPMAL_comp_0trigonal_bipyramidal_0_nunpairedes_0_charge_0	0.763191	9.4806	22.2761	1.42731
APOQUT_comp_0linear_0_nunpairedes_0_charge_-1	0	0	0	0.506674
APOQUT_comp_0bent_109_0_nunpairedes_0_charge_-1	0.754604	8.09982	8.65501	1.26128
UKAZAK_comp_0hexagonal_pyramidal_5_nunpairedes_0_charge_0	0.399317	0	0	1.35502
UKAZAK_comp_0hexagonal_pyramidal_2_nunpairedes_0_charge_0	0.329952	9.017	12.4235	1.28566
UKAZAK_comp_0hexagonal_pyramidal_1_nunpairedes_0_charge_0	0.391893	2.71844	23.594	1.3476
UKAZAK_comp_0am_c3_7H2O_c0_3_nunpairedes_0_charge_0	0	33.1471	29.9954	0.955705
UKAZAK_comp_0am_c3_7H2O_c0_5_nunpairedes_0_charge_0	0.0562423	37.2311	34.0558	1.01195
PLASAU_comp_0tetrahedral_0_nunpairedes_0_charge_1	0	0.0808056	0	0.894052
PLASAU_comp_0seesaw_0_nunpairedes_0_charge_1	0.277023	0	3.3081	1.17108
XANVUD_comp_0bicapped_trigonal_prismatic_0_nunpairedes_0_charge_2	0	0	0	1.08211
XANVUD_comp_0square_antiprismatic_0_nunpairedes_0_charge_2	0.37679	2.74364	5.42782	1.4589
XANVUD_comp_0YEMSEP_geometry_0_nunpairedes_0_charge_2	0.91213	14.1666	32.8934	1.99424
WIKZAU_comp_0capped_square_antiprismatic_0_nunpairedes_0_charge_1	0.146562	3.81343	0	0.998807
WIKZAU_comp_0tricapped_trigonal_prismatic_2_nunpairedes_0_charge_1	0	0	13.4476	0.852246
EXIBIY_comp_0tetrahedral_1_nunpairedes_0_charge_0	0	0.985487	0	0.757646
EXIBIY_comp_0tetrahedral_0_nunpairedes_0_charge_0	0.445776	3.50048	2.2881	1.20342
EXIBIY_comp_0seesaw_0_nunpairedes_0_charge_0	1.0542	0	3.3283	1.81185
GORNOQ_comp_0square_antiprismatic_0_nunpairedes_0_charge_0	0	0	0	1.36912
GORNOQ_comp_0ICIGOT_geomtry_0_nunpairedes_0_charge_0	0.149599	2.32463	4.32011	1.51872
YISGOX_comp_0pentagonal_pyramidal_1_nunpairedes_0_charge_-2	0.25437	1.38731	0	1.34762
YISGOX_comp_0trigonal_prismatic_1_nunpairedes_0_charge_-2	0	0	8.85077	1.09325
EYUMUI_comp_0pentagonal_pyramidal_1_nunpairedes_5_charge_-1	0.334604	6.38791	0	1.20659
EYUMUI_comp_0trigonal_prismatic_1_nunpairedes_5_charge_-1	0	0	8.95087	0.871984
GAKMUA_comp_0trigonal_bipyramidal_0_nunpairedes_0_charge_0	0.244947	0	0	1.33257
GAKMUA_comp_0square_pyramidal_2_nunpairedes_0_charge_0	0	8.06632	9.31486	1.08763
XOSVIL_comp_0hexagonal_pyramidal_4_nunpairedes_0_charge_0	0	4.6306	0	0.933939
XOSVIL_comp_0capped_trigonal_prismatic_6_nunpairedes_0_charge_0	0.103479	0	2.17486	1.03742
XOSVIL_comp_0hexagonal_pyramidal_2_nunpairedes_0_charge_0	0.000713348	4.83048	6.29782	0.934652
VOCJON_comp_0octahedral_0_nunpairedes_0_charge_-1	0	0	0	0.530834
GODKOZ_comp_0tri_tri_mer_capped_0_nunpairedes_0_charge_-1_larger_scaled	0	0	0	0.891716
GODKOZ_comp_0am_c3_9H2O_c0_1_nunpairedes_0_charge_-1_larger_scaled	0.184861	6.86579	13.5644	1.07658
GODKOZ_comp_0cn9_YICLED_0_nunpairedes_0_charge_-1_larger_scaled	0.98009	18.1901	86.4224	1.87181
LIZZUS_comp_0dodecahedral_9_nunpairedes_0_charge_2	0.159728	54.6145	0	0.803114
LIZZUS_comp_0axial_bicapped_trigonal_prismatic_4_nunpairedes_0_charge_2	0.659107	2.73566	1.49556	1.30249
LIZZUS_comp_0dodecahedral_0_nunpairedes_0_charge_2	0	2.48981	1.66605	0.643386
LIZZUS_comp_0dodecahedral_2_nunpairedes_0_charge_2	0.374706	20.1464	2.14583	1.01809
LIZZUS_comp_0dodecahedral_3_nunpairedes_0_charge_2	0.186869	24.827	2.73347	0.830255
LIZZUS_comp_0dodecahedral_7_nunpairedes_0_charge_2	0.752214	40.3511	4.55352	1.3956
LIZZUS_comp_0dodecahedral_1_nunpairedes_0_charge_2	0.768862	22.9393	4.66926	1.41225
LIZZUS_comp_0square_antiprismatic_0_nunpairedes_0_charge_2	0.831017	25.6151	4.72216	1.4744
LIZZUS_comp_0bicapped_trigonal_prismatic_1_nunpairedes_0_charge_2	0.80164	1.33539	5.29925	1.44503
LIZZUS_comp_0dodecahedral_4_nunpairedes_0_charge_2	0.191521	2.70361	6.39759	0.834907
LIZZUS_comp_0axial_bicapped_trigonal_prismatic_2_nunpairedes_0_charge_2	0.750169	0	8.16197	1.39355
LIZZUS_comp_0ICIGOT_geomtry_5_nunpairedes_0_charge_2	0.896819	6.09408	8.32687	1.5402
LIZZUS_comp_0dodecahedral_5_nunpairedes_0_charge_2	0.72876	32.3462	9.61751	1.37215
LIZZUS_comp_0dodecahedral_6_nunpairedes_0_charge_2	0.809072	34.2324	10.9598	1.45246
NUPMUG_comp_0tetrahedral_1_nunpairedes_0_charge_0	0	8.13122	0	0.712739
NUPMUG_comp_0tetrahedral_0_nunpairedes_0_charge_0	0.158401	0	2.26431	0.87114
NUPMUG_comp_0seesaw_0_nunpairedes_0_charge_0	0.64105	2.78617	3.96366	1.35379
XINNIS_comp_0axial_bicapped_trigonal_prismatic_7_nunpairedes_0_charge_1	0.976979	7.60085	0	1.62815
XINNIS_comp_0dodecahedral_7_nunpairedes_0_charge_1	0.480158	2.06652	0.00437579	1.13133
XINNIS_comp_0square_prismatic_3_nunpairedes_0_charge_1	0.658556	1.10965	1.20692	1.30973
XINNIS_comp_0bicapped_trigonal_prismatic_4_nunpairedes_0_charge_1	0	0.652852	2.04315	0.651173
XINNIS_comp_0dodecahedral_1_nunpairedes_0_charge_1	1.06617	3.30549	3.03479	1.71735
XINNIS_comp_0bicapped_trigonal_prismatic_0_nunpairedes_0_charge_1	1.28713	7.9759	3.22406	1.9383
XINNIS_comp_0hexagonal_bipyramidal_3_nunpairedes_0_charge_1	0.684934	1.05475	3.58165	1.33611
XINNIS_comp_0YEMSEP_geometry_5_nunpairedes_0_charge_1	1.43403	8.7965	3.70673	2.0852
XINNIS_comp_0axial_bicapped_trigonal_prismatic_8_nunpairedes_0_charge_1	1.27856	9.21152	5.59139	1.92973
XINNIS_comp_0square_prismatic_1_nunpairedes_0_charge_1	0.216255	0	5.65296	0.867428
XINNIS_comp_0ICIGOT_geomtry_3_nunpairedes_0_charge_1	1.06513	2.73542	5.73114	1.7163
XINNIS_comp_0square_antiprismatic_5_nunpairedes_0_charge_1	1.08113	15.1568	6.10675	1.7323
XINNIS_comp_0square_prismatic_5_nunpairedes_0_charge_1	1.57929	5.85591	6.68171	2.23046
XINNIS_comp_0YEMSEP_geometry_1_nunpairedes_0_charge_1	1.37719	6.74437	6.70262	2.02836
RAFTAV_comp_0square_pyramidal_0_nunpairedes_2_charge_2	0	0	0	0.361232
NOPJUX_comp_0seesaw_0_nunpairedes_0_charge_1	0	0	0	1.43328
RIJRAF_comp_0octahedral_1_nunpairedes_0_charge_0	0	3.36859	0	0.848446
RIJRAF_comp_0octahedral_0_nunpairedes_0_charge_0	0.694463	0.815505	2.15521	1.54291
RIJRAF_comp_0pentagonal_pyramidal_3_nunpairedes_0_charge_0	0.673076	7.16149	10.1638	1.52152
RIJRAF_comp_0pentagonal_pyramidal_0_nunpairedes_0_charge_0	0.777826	0	14.7807	1.62627
RIJRAF_comp_0pentagonal_pyramidal_4_nunpairedes_0_charge_0	0.479833	12.5834	18.4777	1.32828
RIJRAF_comp_0trigonal_prismatic_1_nunpairedes_0_charge_0	0.457386	9.33204	19.1728	1.30583
RIJRAF_comp_0pentagonal_pyramidal_1_nunpairedes_0_charge_0	0.700594	6.35473	20.2783	1.54904
SALHTH_comp_0axial_bicapped_trigonal_prismatic_8_nunpairedes_0_charge_-1	0.8911	5.93332	0	1.23389
SALHTH_comp_0axial_bicapped_trigonal_prismatic_7_nunpairedes_0_charge_-1	0.857654	4.38377	0.395314	1.20044
SALHTH_comp_0axial_bicapped_trigonal_prismatic_9_nunpairedes_0_charge_-1	0.998429	4.23056	0.681241	1.34122
SALHTH_comp_0bicapped_trigonal_prismatic_1_nunpairedes_0_charge_-1	0.747083	5.41786	1.74148	1.08987
SALHTH_comp_0dodecahedral_4_nunpairedes_0_charge_-1	0	8.98358	2.77774	0.342788
SALHTH_comp_0YEMSEP_geometry_3_nunpairedes_0_charge_-1	0.569105	3.20592	3.35079	0.911894
SALHTH_comp_0bicapped_trigonal_prismatic_3_nunpairedes_0_charge_-1	0.667601	5.13476	4.20185	1.01039
SALHTH_comp_0axial_bicapped_trigonal_prismatic_2_nunpairedes_0_charge_-1	0.786641	6.17385	4.99922	1.12943
SALHTH_comp_0ICIGOT_geomtry_4_nunpairedes_0_charge_-1	0.912463	5.93899	6.36016	1.25525
SALHTH_comp_0square_prismatic_1_nunpairedes_0_charge_-1	0.70172	6.19492	6.63496	1.04451
SALHTH_comp_0square_prismatic_2_nunpairedes_0_charge_-1	0.735646	5.31516	7.73575	1.07843
SALHTH_comp_0ICIGOT_geomtry_5_nunpairedes_0_charge_-1	0.897178	4.76001	7.78935	1.23997
SALHTH_comp_0hexagonal_bipyramidal_5_nunpairedes_0_charge_-1	0.71862	3.70037	8.26266	1.06141
SALHTH_comp_0ICIGOT_geomtry_6_nunpairedes_0_charge_-1	0.851711	0	11.31	1.1945
VELSOV_comp_0am_c3_7H2O_c0_2_nunpairedes_0_charge_0	0.012135	1.54944	0	1.84909
VELSOV_comp_0am_c3_7H2O_c0_5_nunpairedes_0_charge_0	0	0	0.630503	1.83695
VELSOV_comp_0am_c3_7H2O_c0_8_nunpairedes_0_charge_0	0.564195	2.07654	4.28882	2.40115
VELSOV_comp_0am_c3_7H2O_c0_9_nunpairedes_0_charge_0	0.123574	1.0485	4.61147	1.96053
VELSOV_comp_0am_c3_7H2O_c0_6_nunpairedes_0_charge_0	0.11093	3.50852	6.3327	1.94788
LIHPUO_comp_0trigonal_bipyramidal_0_nunpairedes_4_charge_0	0	0.0429035	0	0.80981
LIHPUO_comp_0trigonal_bipyramidal_1_nunpairedes_4_charge_0	0.472855	7.22277	6.12797	1.28266
LIHPUO_comp_0trigonal_bipyramidal_2_nunpairedes_4_charge_0	0.0231393	0	8.88543	0.832949
RIKSOT_comp_0octahedral_1_nunpairedes_0_charge_-1	0.972519	3.08965	0	2.16787
RIKSOT_comp_0hexagonal_planar_0_nunpairedes_0_charge_-1	0.0651186	0.202915	0.824858	1.26047
RIKSOT_comp_0hexagonal_planar_1_nunpairedes_0_charge_-1	1.24048	1.61939	2.64116	2.43583
RIKSOT_comp_0trigonal_prismatic_0_nunpairedes_0_charge_-1	0.021972	4.58586	2.79524	1.21732
RIKSOT_comp_0trigonal_prismatic_3_nunpairedes_0_charge_-1	0	1.76895	3.74681	1.19535
RIKSOT_comp_0pentagonal_pyramidal_2_nunpairedes_0_charge_-1	1.35492	0	10.2293	2.55027
RIKSOT_comp_0pentagonal_pyramidal_3_nunpairedes_0_charge_-1	0.653158	2.03036	12.1106	1.84851
RIKSOT_comp_0pentagonal_pyramidal_1_nunpairedes_0_charge_-1	0.149791	2.90278	15.6077	1.34514
SIDYAH_comp_0am_c3_9H2O_c0_0_nunpairedes_1_charge_3_init_only	0	0	0	0.93478
LEVREM_comp_0trigonal_prismatic_0_nunpairedes_5_charge_-1	0.527999	17.3754	0	1.12477
LEVREM_comp_0octahedral_0_nunpairedes_5_charge_-1	0	0	21.5711	0.596768
WALLAA_comp_0pentagonal_planar_1_nunpairedes_0_charge_0	0.631219	48.4243	0	1.73258
WALLAA_comp_0trigonal_bipyramidal_0_nunpairedes_0_charge_0	0	0	14.77	1.10136
QUSYUY_comp_0trigonal_bipyramidal_0_nunpairedes_0_charge_0	0.0345061	0	0	1.03684
QUSYUY_comp_0trigonal_bipyramidal_1_nunpairedes_0_charge_0	0	11.6745	2.83379	1.00233
QUSYUY_comp_0pentagonal_planar_1_nunpairedes_0_charge_0	0.525946	24.6367	21.5816	1.52828
GEKVUP_comp_0axial_bicapped_trigonal_prismatic_8_nunpairedes_0_charge_3	0.131514	0.906169	0	1.21672
GEKVUP_comp_0square_antiprismatic_3_nunpairedes_0_charge_3	0.459991	2.71257	1.16059	1.5452
GEKVUP_comp_0axial_bicapped_trigonal_prismatic_6_nunpairedes_0_charge_3	0.347725	3.93366	1.20089	1.43294
GEKVUP_comp_0dodecahedral_7_nunpairedes_0_charge_3	0.755884	6.11155	1.47995	1.84109
GEKVUP_comp_0square_antiprismatic_1_nunpairedes_0_charge_3	0.238031	2.91944	1.82538	1.32324
GEKVUP_comp_0ICIGOT_geomtry_9_nunpairedes_0_charge_3	0.206883	2.6605	2.19448	1.29209
GEKVUP_comp_0hexagonal_bipyramidal_5_nunpairedes_0_charge_3	0.603966	1.32238	2.30037	1.68918
GEKVUP_comp_0dodecahedral_3_nunpairedes_0_charge_3	0.209009	0	2.35189	1.29422
GEKVUP_comp_0square_antiprismatic_8_nunpairedes_0_charge_3	0.777398	7.2809	2.64951	1.86261
GEKVUP_comp_0YEMSEP_geometry_9_nunpairedes_0_charge_3	0.204958	2.84479	2.66062	1.29017
GEKVUP_comp_0axial_bicapped_trigonal_prismatic_9_nunpairedes_0_charge_3	0.181697	0.08843	3.56338	1.26691
GEKVUP_comp_0ICIGOT_geomtry_4_nunpairedes_0_charge_3	0	2.45615	3.57581	1.08521
GEKVUP_comp_0YEMSEP_geometry_4_nunpairedes_0_charge_3	0.356646	3.54949	4.02919	1.44186
GEKVUP_comp_0dodecahedral_0_nunpairedes_0_charge_3	0.274458	3.61649	4.47286	1.35967
FETGAM01_comp_0pentagonal_pyramidal_2_nunpairedes_5_charge_1	0.606266	2.40051	0	1.25606
FETGAM01_comp_0hexagonal_planar_0_nunpairedes_5_charge_1	0.645266	0.705375	1.1657	1.29506
FETGAM01_comp_0octahedral_0_nunpairedes_5_charge_1	0	0.0419496	2.21157	0.649791
FETGAM01_comp_0pentagonal_pyramidal_0_nunpairedes_5_charge_1	0.664289	0	2.69504	1.31408
FETGAM01_comp_0trigonal_prismatic_0_nunpairedes_5_charge_1	0.399463	0.48019	3.26917	1.04925
ICUBOA_comp_1tetrahedral_0_nunpairedes_0_charge_1	0.403516	0	0	1.15399
ICUBOA_comp_1seesaw_0_nunpairedes_0_charge_1	0.342122	0.282666	4.54815	1.0926
ICUBOA_comp_1square_planar_0_nunpairedes_0_charge_1	0	4.75466	5.64117	0.750474
HATHIV_comp_0capped_trigonal_prismatic_0_nunpairedes_1_charge_2	0.300675	5.49598	0	1.02157
HATHIV_comp_0capped_octahedral_0_nunpairedes_1_charge_2	0.102355	11.4124	9.14356	0.823248
HATHIV_comp_0capped_trigonal_prismatic_5_nunpairedes_1_charge_2	0	0	12.9963	0.720893
HATHIV_comp_0capped_trigonal_prismatic_3_nunpairedes_1_charge_2	0.260774	10.0207	13.3891	0.981666
KIVTOY_comp_0hexagonal_bipyramidal_9_nunpairedes_2_charge_0	0.220253	0	0	0.858123
KIVTOY_comp_0dodecahedral_2_nunpairedes_2_charge_0	0.209352	0.935669	2.85952	0.847222
KIVTOY_comp_0bicapped_trigonal_prismatic_3_nunpairedes_2_charge_0	0	4.19288	5.46064	0.63787
RITDAZ_comp_0capped_octahedral_0_nunpairedes_0_charge_0	0	0	0	0.831511
GAFJAC_comp_0seesaw_0_nunpairedes_2_charge_1	0.0415986	7.24121	0	1.18924
GAFJAC_comp_0tetrahedral_0_nunpairedes_2_charge_1	0	0	6.17785	1.14764
ULAQOQ_comp_0square_planar_0_nunpairedes_0_charge_0	0.645029	3.09265	0	1.16606
ULAQOQ_comp_0tetrahedral_0_nunpairedes_0_charge_0	0	0	2.18436	0.52103
ZOPBUE_comp_1square_planar_0_nunpairedes_0_charge_1	0.392336	6.17752	0	1.1843
ZOPBUE_comp_1seesaw_1_nunpairedes_0_charge_1	0.129776	3.59286	7.56455	0.92174
ZOPBUE_comp_1seesaw_0_nunpairedes_0_charge_1	0	0	11.7802	0.791965
ESEBIP_comp_1cn10_XEGBUJ_3_nunpairedes_0_charge_3	0.406011	1.41282	0	1.47911
ESEBIP_comp_1cn10_XEGBUJ_1_nunpairedes_0_charge_3	0.89524	6.80635	1.73218	1.96834
ESEBIP_comp_1cn10_GAKDAY_0_nunpairedes_0_charge_3	0	0	2.89729	1.0731
YEVROH_comp_0cn9_YICLED_0_nunpairedes_0_charge_3	0	0	0	0.47551
ROVNUN_comp_0trigonal_prismatic_1_nunpairedes_0_charge_0	0	0	0	0.976132
ROVNUN_comp_0octahedral_1_nunpairedes_0_charge_0	0.970342	34.8663	18.6352	1.94647
KISDAS_comp_0hexagonal_planar_0_nunpairedes_0_charge_-1	0.10856	3.9596	0	1.0052
KISDAS_comp_0trigonal_prismatic_0_nunpairedes_0_charge_-1	0	0	23.1114	0.896636
ISIVEM_comp_0pentagonal_bipyramidal_0_nunpairedes_0_charge_-3	0	0	0	0.699169
NALGAI_comp_0octahedral_0_nunpairedes_4_charge_-2	0	0	0	1.68536
HUBPOK_comp_0am_c3_9H2O_c0_7_nunpairedes_0_charge_0	0	4.32423	0	1.03554
HUBPOK_comp_0tri_tri_mer_capped_8_nunpairedes_0_charge_0	0.509382	11.7081	0.898423	1.54492
HUBPOK_comp_0tri_tri_mer_capped_4_nunpairedes_0_charge_0	0.499654	0	2.30205	1.5352
PERQAG_comp_0octahedral_0_nunpairedes_4_charge_0	0.0642461	10.9869	0	1.00174
PERQAG_comp_0trigonal_prismatic_2_nunpairedes_4_charge_0	0.211701	0.0526112	17.8246	1.1492
PERQAG_comp_0trigonal_prismatic_0_nunpairedes_4_charge_0	0	0	20.3655	0.937494
WACSAU_comp_0pentagonal_pyramidal_0_nunpairedes_0_charge_1	0.202345	0.0447421	0	1.07131
WACSAU_comp_0octahedral_0_nunpairedes_0_charge_1	0	0	1.05689	0.868962
WACSAU_comp_0trigonal_prismatic_0_nunpairedes_0_charge_1	0.260517	0.192937	13.5927	1.12948
MUJGOQ_comp_0octahedral_0_nunpairedes_0_charge_0	0	0	0	0.629249
MUJGOQ_comp_0pentagonal_pyramidal_0_nunpairedes_0_charge_0	0.400474	132.106	203.41	1.02972
MUJGOQ_comp_0pentagonal_pyramidal_1_nunpairedes_0_charge_0	0.360489	5.84623	206.674	0.989738
MUJGOQ_comp_0hexagonal_planar_0_nunpairedes_0_charge_0	0.590604	835.812	421.772	1.21985
CELZAW_comp_0hexagonal_planar_1_nunpairedes_0_charge_-1	1.17752	0.706994	0	1.3975
CELZAW_comp_0pentagonal_pyramidal_1_nunpairedes_0_charge_-1	1.11961	2.57036	4.47469	1.33959
CELZAW_comp_0pentagonal_pyramidal_0_nunpairedes_0_charge_-1	1.00458	1.32029	8.30292	1.22456
CELZAW_comp_0pentagonal_pyramidal_2_nunpairedes_0_charge_-1	1.06687	0.226039	9.04117	1.28684
CELZAW_comp_0octahedral_0_nunpairedes_0_charge_-1	0	0	14.7823	0.219975
CELZAW_comp_0trigonal_prismatic_0_nunpairedes_0_charge_-1	0.942702	34.6849	34.8878	1.16268
CELZAW_comp_0trigonal_prismatic_2_nunpairedes_0_charge_-1	0.799055	26.204	43.4938	1.01903
XAHPEE_comp_0capped_square_antiprismatic_3_nunpairedes_0_charge_0	0.0517709	0	0	1.54151
XAHPEE_comp_0tricapped_trigonal_prismatic_1_nunpairedes_0_charge_0	0	17.4693	12.9491	1.48974
LAHVEZ_comp_0YEMSEP_geometry_6_nunpairedes_0_charge_3	0.397708	2.53653	0	0.870704
LAHVEZ_comp_0bicapped_trigonal_prismatic_1_nunpairedes_0_charge_3	0.126895	0.78369	13.3057	0.599891
LAHVEZ_comp_0dodecahedral_0_nunpairedes_0_charge_3	0.453539	0	17.7053	0.926535
LAHVEZ_comp_0YEMSEP_geometry_1_nunpairedes_0_charge_3	0.184662	52.3797	35.0787	0.657658
LAHVEZ_comp_0bicapped_trigonal_prismatic_0_nunpairedes_0_charge_3	0.546733	59.5418	40.9549	1.01973
LAHVEZ_comp_0square_antiprismatic_2_nunpairedes_0_charge_3	0.226473	83.0169	44.0488	0.699469
LAHVEZ_comp_0YEMSEP_geometry_2_nunpairedes_0_charge_3	0.431761	126.666	84.8812	0.904757
LAHVEZ_comp_0square_antiprismatic_1_nunpairedes_0_charge_3	0	197.196	86.6112	0.472996
LAHVEZ_comp_0square_antiprismatic_0_nunpairedes_0_charge_3	0.435481	114.592	90.1766	0.908476
ARIXEH_comp_0YEMSEP_geometry_0_nunpairedes_0_charge_-1	0	3.05644	0	0.477321
ARIXEH_comp_0dodecahedral_5_nunpairedes_0_charge_-1	0.813112	5.81009	0.699348	1.29043
ARIXEH_comp_0bicapped_trigonal_prismatic_4_nunpairedes_0_charge_-1	0.481061	4.05072	1.65649	0.958382
ARIXEH_comp_0hexagonal_bipyramidal_3_nunpairedes_0_charge_-1	0.501958	2.57274	10.1153	0.979278
ARIXEH_comp_0YEMSEP_geometry_5_nunpairedes_0_charge_-1	0.744672	4.61806	10.3357	1.22199
ARIXEH_comp_0axial_bicapped_trigonal_prismatic_0_nunpairedes_0_charge_-1	0.795631	2.83088	11.4803	1.27295
ARIXEH_comp_0YEMSEP_geometry_4_nunpairedes_0_charge_-1	0.730363	1.38082	14.7441	1.20768
ARIXEH_comp_0bicapped_trigonal_prismatic_5_nunpairedes_0_charge_-1	0.250429	2.60432	15.4381	0.727749
ARIXEH_comp_0YEMSEP_geometry_8_nunpairedes_0_charge_-1	0.524719	5.14652	15.7729	1.00204
ARIXEH_comp_0bicapped_trigonal_prismatic_2_nunpairedes_0_charge_-1	0.831259	9.04975	18.9814	1.30858
ARIXEH_comp_0dodecahedral_2_nunpairedes_0_charge_-1	0.310318	3.63286	20.9527	0.787639
ARIXEH_comp_0YEMSEP_geometry_9_nunpairedes_0_charge_-1	0.426178	4.39367	21.3726	0.903499
ARIXEH_comp_0hexagonal_bipyramidal_5_nunpairedes_0_charge_-1	0.656281	0	21.4447	1.1336
ARIXEH_comp_0bicapped_trigonal_prismatic_1_nunpairedes_0_charge_-1	0.615624	1.00399	22.1371	1.09295
BOWPOV_comp_0axial_bicapped_trigonal_prismatic_0_nunpairedes_0_charge_-1	0	0	0	0.934611
BOWPOV_comp_0axial_bicapped_trigonal_prismatic_1_nunpairedes_0_charge_-1	0.414516	1.66526	6.77548	1.34913
BICWOA_comp_0seesaw_0_nunpairedes_2_charge_2	0.580142	54.983	0	1.49528
BICWOA_comp_0square_planar_0_nunpairedes_2_charge_2	0	0	0.537591	0.91514
BICWOA_comp_0tetrahedral_0_nunpairedes_2_charge_2	0.249672	25.3397	8.4109	1.16481
ERASAR_comp_1am_c3_7H2O_c0_0_nunpairedes_0_charge_1	0	0	0	1.11948
ERASAR_comp_1hexagonal_pyramidal_5_nunpairedes_0_charge_1	0.967614	6.55791	0.567414	2.0871
ERASAR_comp_1pentagonal_bipyramidal_3_nunpairedes_0_charge_1	0.0826422	3.31393	1.08023	1.20213
ERASAR_comp_1pentagonal_bipyramidal_7_nunpairedes_0_charge_1	0.313321	7.23986	2.43272	1.43281
ERASAR_comp_1capped_trigonal_prismatic_4_nunpairedes_0_charge_1	0.686502	9.34778	2.91411	1.80599
ERASAR_comp_1am_c3_7H2O_c0_3_nunpairedes_0_charge_1	0.353942	5.17596	3.69809	1.47343
ERASAR_comp_1capped_trigonal_prismatic_3_nunpairedes_0_charge_1	0.625371	9.03338	4.01816	1.74486
ERASAR_comp_1pentagonal_bipyramidal_5_nunpairedes_0_charge_1	0.38429	7.25836	4.04538	1.50377
ERASAR_comp_1capped_trigonal_prismatic_1_nunpairedes_0_charge_1	0.755969	11.5504	5.01684	1.87545
ERASAR_comp_1capped_octahedral_0_nunpairedes_0_charge_1	0.0313214	0.257942	5.07432	1.15081
ERASAR_comp_1pentagonal_bipyramidal_6_nunpairedes_0_charge_1	0.715606	6.51174	5.69146	1.83509
ERASAR_comp_1capped_trigonal_prismatic_5_nunpairedes_0_charge_1	1.04693	10.4506	8.97853	2.16641
ERASAR_comp_1am_c3_7H2O_c0_9_nunpairedes_0_charge_1	0.797904	10.5205	10.7172	1.91739
ERASAR_comp_1am_c3_7H2O_c0_5_nunpairedes_0_charge_1	0.871836	9.25175	11.7413	1.99132
SIWDIN_comp_0trigonal_prismatic_0_nunpairedes_4_charge_1	0	0	0	1.3295
CEQMUJ_comp_0bicapped_trigonal_prismatic_0_nunpairedes_0_charge_3	0	0	0	0.738632
CEQMUJ_comp_0hexagonal_bipyramidal_0_nunpairedes_0_charge_3	0.248459	0.133442	5.04371	0.987092
HABSOU_comp_0capped_octahedral_0_nunpairedes_0_charge_2	0.0868768	8.51779	0	1.25009
HABSOU_comp_0pentagonal_bipyramidal_0_nunpairedes_0_charge_2	0	0	6.52444	1.16321
PORBUT_comp_0pentagonal_pyramidal_5_nunpairedes_0_charge_0	0.457805	0	0	1.39328
PORBUT_comp_0pentagonal_pyramidal_3_nunpairedes_0_charge_0	0.815568	10.4058	2.75541	1.75104
PORBUT_comp_0hexagonal_planar_0_nunpairedes_0_charge_0	0.874939	8.45905	6.45639	1.81041
PORBUT_comp_0pentagonal_pyramidal_4_nunpairedes_0_charge_0	0.424311	1.25844	10.8084	1.35979
PORBUT_comp_0octahedral_0_nunpairedes_0_charge_0	0	6.77633	13.357	0.935476
PORBUT_comp_0trigonal_prismatic_0_nunpairedes_0_charge_0	0.626709	19.4134	13.7331	1.56218
PORBUT_comp_0octahedral_1_nunpairedes_0_charge_0	0.681466	24.3631	18.5717	1.61694
PORBUT_comp_0trigonal_prismatic_1_nunpairedes_0_charge_0	0.21121	70.5747	21.0313	1.14669
PORBUT_comp_0pentagonal_pyramidal_2_nunpairedes_0_charge_0	0.601112	7.79936	23.0551	1.53659
PORBUT_comp_0pentagonal_pyramidal_6_nunpairedes_0_charge_0	0.637716	44.8936	26.2849	1.57319
PORBUT_comp_0pentagonal_pyramidal_0_nunpairedes_0_charge_0	0.779398	12.5656	28.169	1.71487
PORBUT_comp_0pentagonal_pyramidal_7_nunpairedes_0_charge_0	0.81727	11.2152	28.3689	1.75275
PORBUT_comp_0pentagonal_pyramidal_9_nunpairedes_0_charge_0	0.575962	80.4151	34.617	1.51144
FEFHEF_comp_0octahedral_0_nunpairedes_0_charge_-3	0	2.02924	0	0.0472245
FEFHEF_comp_0trigonal_prismatic_0_nunpairedes_0_charge_-3	0.963234	0	10.2659	1.01046
FEFHEF_comp_0pentagonal_pyramidal_0_nunpairedes_0_charge_-3	1.38243	0.0977047	27.222	1.42966
PINCEX_comp_0trigonal_bipyramidal_0_nunpairedes_0_charge_0	0	0	0	0.495483
LABHUS_comp_0seesaw_1_nunpairedes_2_charge_0	1.12048	5.41467	0	1.84494
LABHUS_comp_0square_planar_0_nunpairedes_2_charge_0	0	0	1.3286	0.724463
LABHUS_comp_0tetrahedral_2_nunpairedes_2_charge_0	0.897173	2.178	1.70783	1.62164
LABHUS_comp_0seesaw_0_nunpairedes_2_charge_0	0.918696	4.77979	2.02194	1.64316
LABHUS_comp_0tetrahedral_1_nunpairedes_2_charge_0	0.900423	2.48394	4.76964	1.62489
OXUXAH_comp_0octahedral_0_nunpairedes_0_charge_3	0	1.41142	0	0.732721
OXUXAH_comp_0trigonal_prismatic_0_nunpairedes_0_charge_3	0.00819263	0	3.62151	0.740914
OXUXAH_comp_0hexagonal_planar_0_nunpairedes_0_charge_3	0.753421	0.0782014	6.95995	1.48614
BICQOT_comp_0hexagonal_pyramidal_4_nunpairedes_0_charge_1	0.0528543	0	0	1.30996
BICQOT_comp_0capped_trigonal_prismatic_1_nunpairedes_0_charge_1	0.184509	16.3691	8.37116	1.44161
BICQOT_comp_0capped_trigonal_prismatic_5_nunpairedes_0_charge_1	0	2.34475	12.6889	1.2571
ECAMOM_comp_0square_antiprismatic_1_nunpairedes_0_charge_0	0.0734817	1.80483	0	1.53585
ECAMOM_comp_0square_prismatic_8_nunpairedes_0_charge_0	0	6.58802	0.508047	1.46237
ECAMOM_comp_0square_antiprismatic_0_nunpairedes_0_charge_0	0.897927	0	0.552963	2.3603
ECAMOM_comp_0square_antiprismatic_5_nunpairedes_0_charge_0	0.176667	7.87118	0.955221	1.63904
ECAMOM_comp_0bicapped_trigonal_prismatic_1_nunpairedes_0_charge_0	0.178284	14.362	1.52894	1.64065
EXAYAE_comp_0trigonal_prismatic_1_nunpairedes_0_charge_-1	0.67484	2.42884	0	1.02787
EXAYAE_comp_0pentagonal_pyramidal_1_nunpairedes_0_charge_-1	1.00169	0.622624	6.6603	1.35472
EXAYAE_comp_0hexagonal_planar_5_nunpairedes_0_charge_-1	1.41301	6.61383	7.08373	1.76604
EXAYAE_comp_0hexagonal_planar_7_nunpairedes_0_charge_-1	0.850612	0.263414	7.37557	1.20364
EXAYAE_comp_0hexagonal_planar_6_nunpairedes_0_charge_-1	1.13545	0.464421	8.00221	1.48847
EXAYAE_comp_0octahedral_1_nunpairedes_0_charge_-1	1.46896	6.7762	9.099	1.82199
EXAYAE_comp_0octahedral_0_nunpairedes_0_charge_-1	0	0	9.23315	0.353026
EXAYAE_comp_0hexagonal_planar_1_nunpairedes_0_charge_-1	1.54572	6.44598	11.5541	1.89875
EXAYAE_comp_0hexagonal_planar_9_nunpairedes_0_charge_-1	1.05838	0.434996	18.1748	1.41141
EXAYAE_comp_0hexagonal_planar_3_nunpairedes_0_charge_-1	1.08013	0.264066	18.6676	1.43315
EXAYAE_comp_0hexagonal_planar_4_nunpairedes_0_charge_-1	1.26905	3.97853	21.1122	1.62208
EXAYAE_comp_0trigonal_prismatic_2_nunpairedes_0_charge_-1	0.500298	76.6514	30.488	0.853324
EXAYAE_comp_0hexagonal_planar_8_nunpairedes_0_charge_-1	1.08901	56.2574	40.2509	1.44203
EGIXAW_comp_0octahedral_0_nunpairedes_0_charge_3	0	0	0	0.378274
EGIXAW_comp_0hexagonal_planar_0_nunpairedes_0_charge_3	0.186995	0.415323	21.7633	0.565269
SASTAJ_comp_0tetrahedral_0_nunpairedes_0_charge_0	0	2.48181	0	0.72783
SASTAJ_comp_0tetrahedral_1_nunpairedes_0_charge_0	0.281567	0.499141	5.2739	1.0094
SASTAJ_comp_0seesaw_1_nunpairedes_0_charge_0	0.674211	4.24884	6.84407	1.40204
SASTAJ_comp_0square_planar_0_nunpairedes_0_charge_0	0.842277	0	9.43408	1.57011
PUQPOH_comp_0octahedral_1_nunpairedes_0_charge_0	0.54123	2.10272	0	1.47843
PUQPOH_comp_0trigonal_prismatic_1_nunpairedes_0_charge_0	0.399264	0	1.86297	1.33646
PUQPOH_comp_0octahedral_0_nunpairedes_0_charge_0	0.0788675	2.53862	3.05367	1.01606
PUQPOH_comp_0trigonal_prismatic_2_nunpairedes_0_charge_0	0.578162	0.0376198	4.71595	1.51536
PUQPOH_comp_0pentagonal_pyramidal_0_nunpairedes_0_charge_0	0.663097	3.62136	5.3599	1.60029
PUQPOH_comp_0trigonal_prismatic_0_nunpairedes_0_charge_0	0	0.161448	8.05614	0.937197
PUQPOH_comp_0pentagonal_pyramidal_1_nunpairedes_0_charge_0	0.659345	1.86278	10.0753	1.59654
PUQPOH_comp_0pentagonal_pyramidal_2_nunpairedes_0_charge_0	0.580118	27.5442	12.4584	1.51731
TOZGEX_comp_0square_prismatic_0_nunpairedes_0_charge_-1_larger_scaled	0	0	0	0.998023
UKELIG_comp_0cn10_GAKDAY_0_nunpairedes_0_charge_3	0	0	0	0.827127
GERTAA_comp_0dodecahedral_0_nunpairedes_0_charge_-1	0	0	0	0.414872
GERTAA_comp_0square_antiprismatic_0_nunpairedes_0_charge_-1	0.465289	0.135946	3.15673	0.880161
RECBIK_comp_0tetrahedral_0_nunpairedes_0_charge_0	0.232799	1.57045	0	1.33895
RECBIK_comp_0tetrahedral_2_nunpairedes_0_charge_0	0.112034	0	3.8998	1.21819
RECBIK_comp_0tetrahedral_1_nunpairedes_0_charge_0	0	0.0817344	5.6852	1.10615
RECBIK_comp_0seesaw_0_nunpairedes_0_charge_0	0.806533	7.17175	7.19486	1.91268
GOCFOV_comp_0dodecahedral_1_nunpairedes_0_charge_0	0	0	0	1.01248
GOCFOV_comp_0square_antiprismatic_3_nunpairedes_0_charge_0	0.0903006	26.3256	1.27327	1.10278
GOCFOV_comp_0bicapped_trigonal_prismatic_8_nunpairedes_0_charge_0	0.482969	20.8869	7.04432	1.49544
GOCFOV_comp_0axial_bicapped_trigonal_prismatic_2_nunpairedes_0_charge_0	0.146169	0.958786	9.15453	1.15864
GOCFOV_comp_0YEMSEP_geometry_3_nunpairedes_0_charge_0	0.106019	1.62349	10.8247	1.11849
TANRIL_comp_0trigonal_bipyramidal_0_nunpairedes_0_charge_0	0	0	0	0.703591
TANRIL_comp_0square_pyramidal_0_nunpairedes_0_charge_0	0.697916	14.1589	12.7551	1.40151
TANRIL_comp_0trigonal_bipyramidal_1_nunpairedes_0_charge_0	0.880834	8.04837	24.7469	1.58442
TANRIL_comp_0square_pyramidal_1_nunpairedes_0_charge_0	1.16749	20.437	44.08	1.87108
TANRIL_comp_0square_pyramidal_2_nunpairedes_0_charge_0	0.663731	10.8155	45.9904	1.36732
BOWKIH_comp_0octahedral_0_nunpairedes_0_charge_3	0	0.550836	0	0.653318
BOWKIH_comp_0trigonal_prismatic_0_nunpairedes_0_charge_3	0.406708	0	1.68571	1.06003
BOWKIH_comp_0pentagonal_pyramidal_0_nunpairedes_0_charge_3	0.5237	0.560287	6.7674	1.17702
AJEKEF_comp_0am_c3_9H2O_c0_0_nunpairedes_0_charge_3	0	0.198811	0	0.331476
AJEKEF_comp_0capped_square_antiprismatic_0_nunpairedes_0_charge_3	0.201975	0	5.62259	0.533451
MOWMAP_comp_0pentagonal_bipyramidal_0_nunpairedes_0_charge_-3	0	0	0	0.542448
VEWVEY_comp_1octahedral_0_nunpairedes_4_charge_2	0	0	0	0.629128
CEWVIL_comp_0pentagonal_bipyramidal_0_nunpairedes_0_charge_-2	0.0871598	267.716	0	1.35088
CEWVIL_comp_0pentagonal_bipyramidal_1_nunpairedes_0_charge_-2	0.298364	299.336	17.7626	1.56208
CEWVIL_comp_0am_c3_7H2O_c0_0_nunpairedes_0_charge_-2	0.0482543	1.32751	59.8077	1.31197
CEWVIL_comp_0am_c3_7H2O_c0_1_nunpairedes_0_charge_-2	0.191685	10.3708	66.2902	1.4554
CEWVIL_comp_0capped_trigonal_prismatic_0_nunpairedes_0_charge_-2	0.0197552	422.64	77.2111	1.28347
CEWVIL_comp_0pentagonal_bipyramidal_2_nunpairedes_0_charge_-2	0.282635	14.8069	83.6678	1.54635
CEWVIL_comp_0capped_trigonal_prismatic_1_nunpairedes_0_charge_-2	0.120017	16.0071	86.8893	1.38373
CEWVIL_comp_0am_c3_7H2O_c0_2_nunpairedes_0_charge_-2	0.0513742	0	90.6762	1.31509
CEWVIL_comp_0pentagonal_bipyramidal_3_nunpairedes_0_charge_-2	0	0.508309	101.545	1.26372
CEWVIL_comp_0capped_trigonal_prismatic_2_nunpairedes_0_charge_-2	0.0929013	459.655	108.835	1.35662
CEWVIL_comp_0capped_trigonal_prismatic_3_nunpairedes_0_charge_-2	0.22257	362.803	109.22	1.48629
CEWVIL_comp_0pentagonal_bipyramidal_4_nunpairedes_0_charge_-2	0.0286739	4.79366	116.259	1.29239
CEWVIL_comp_0am_c3_7H2O_c0_3_nunpairedes_0_charge_-2	0.116265	11.9186	127.939	1.37998
CEWVIL_comp_0capped_trigonal_prismatic_4_nunpairedes_0_charge_-2	0.357165	442.174	133.631	1.62088
WAQZIY_comp_0tetrahedral_0_nunpairedes_0_charge_0	0.125289	0.572034	0	0.537382
WAQZIY_comp_0tetrahedral_1_nunpairedes_0_charge_0	0	0	3.22273	0.412093
VAQRIO_comp_0octahedral_0_nunpairedes_0_charge_0	1.17753	8.78499	0	1.47054
VAQRIO_comp_0octahedral_1_nunpairedes_0_charge_0	0	7.04277	1.04104	0.293015
VAQRIO_comp_0trigonal_prismatic_0_nunpairedes_0_charge_0	0.598129	6.94065	4.28922	0.891144
VAQRIO_comp_0trigonal_prismatic_2_nunpairedes_0_charge_0	0.56401	0	6.76526	0.857025
VAQRIO_comp_0trigonal_prismatic_3_nunpairedes_0_charge_0	1.1455	10.3047	8.65701	1.43851
FAVTON_comp_0pentagonal_pyramidal_5_nunpairedes_0_charge_0	0.0355928	0.0327753	0	1.15745
FAVTON_comp_0trigonal_prismatic_2_nunpairedes_0_charge_0	0	10.9713	6.61226	1.12186
FAVTON_comp_0hexagonal_planar_5_nunpairedes_0_charge_0	0.131657	0	7.47191	1.25351
FAVTON_comp_0hexagonal_planar_4_nunpairedes_0_charge_0	0.214287	12.5455	27.5416	1.33614
VOJVIC_comp_0octahedral_0_nunpairedes_3_charge_3	0	0	0	0.737787
YISTID_comp_0axial_bicapped_hexagonal_planar_0_nunpairedes_0_charge_1	0	0	0	0.863717
APEVAT_comp_0octahedral_0_nunpairedes_0_charge_0	0	0	0	0.692625
NIRHII_comp_0hexagonal_bipyramidal_1_nunpairedes_0_charge_-1	0.369974	5.11446	0	1.54847
NIRHII_comp_0square_antiprismatic_1_nunpairedes_0_charge_-1	0.0789617	4.21516	2.13767	1.25746
NIRHII_comp_0bicapped_trigonal_prismatic_5_nunpairedes_0_charge_-1	0.409745	6.25491	2.57494	1.58824
NIRHII_comp_0bicapped_trigonal_prismatic_7_nunpairedes_0_charge_-1	0.653341	11.713	8.31851	1.83184
NIRHII_comp_0ICIGOT_geomtry_1_nunpairedes_0_charge_-1	0.651951	4.41633	8.78777	1.83045
NIRHII_comp_0hexagonal_bipyramidal_3_nunpairedes_0_charge_-1	0.607181	1.98872	9.64438	1.78568
NIRHII_comp_0dodecahedral_7_nunpairedes_0_charge_-1	0.140024	0.632225	10.3033	1.31852
NIRHII_comp_0YEMSEP_geometry_8_nunpairedes_0_charge_-1	0.260547	9.58408	10.4673	1.43904
NIRHII_comp_0YEMSEP_geometry_3_nunpairedes_0_charge_-1	0.165314	10.2535	11.0857	1.34381
NIRHII_comp_0dodecahedral_0_nunpairedes_0_charge_-1	0	14.1468	11.5613	1.1785
NIRHII_comp_0YEMSEP_geometry_4_nunpairedes_0_charge_-1	0.415773	0.0923959	13.1098	1.59427
NIRHII_comp_0ICIGOT_geomtry_9_nunpairedes_0_charge_-1	0.59896	6.96259	13.3008	1.77746
NIRHII_comp_0dodecahedral_2_nunpairedes_0_charge_-1	0.302708	7.14949	13.4079	1.48121
NIRHII_comp_0bicapped_trigonal_prismatic_1_nunpairedes_0_charge_-1	0.120165	0	13.6866	1.29866
XIPZAA_comp_0tetrahedral_1_nunpairedes_0_charge_0	0	1.60822	0	0.811889
XIPZAA_comp_0seesaw_0_nunpairedes_0_charge_0	0.737672	4.72711	3.71887	1.54956
XIPZAA_comp_0seesaw_1_nunpairedes_0_charge_0	0.57457	0.403369	9.21335	1.38646
XIPZAA_comp_0square_planar_0_nunpairedes_0_charge_0	0.639395	0	9.8936	1.45128
TEYBOP_comp_0tetrahedral_1_nunpairedes_0_charge_0	0.338554	0	0	0.995044
TEYBOP_comp_0tetrahedral_2_nunpairedes_0_charge_0	0.119786	0.286927	0.829469	0.776276
TEYBOP_comp_0seesaw_1_nunpairedes_0_charge_0	0.747232	0.0701692	1.39703	1.40372
TEYBOP_comp_0seesaw_0_nunpairedes_0_charge_0	0.599136	0.485455	1.5322	1.25563
TEYBOP_comp_0tetrahedral_0_nunpairedes_0_charge_0	0	1.92362	2.77498	0.65649
HOWGEF_comp_0hexagonal_pyramidal_8_nunpairedes_0_charge_0	0.522333	0.648353	0	1.25762
HOWGEF_comp_0capped_trigonal_prismatic_6_nunpairedes_0_charge_0	0.479646	0	0.770449	1.21494
HOWGEF_comp_0am_c3_7H2O_c0_6_nunpairedes_0_charge_0	0.347795	3.48272	2.87394	1.08308
HOWGEF_comp_0am_c3_7H2O_c0_8_nunpairedes_0_charge_0	0.11282	4.69392	3.6365	0.84811
HOWGEF_comp_0pentagonal_bipyramidal_1_nunpairedes_0_charge_0	0.965578	8.34792	4.04891	1.70087
HOWGEF_comp_0am_c3_7H2O_c0_5_nunpairedes_0_charge_0	0	2.87287	5.35684	0.73529
HOWGEF_comp_0capped_trigonal_prismatic_8_nunpairedes_0_charge_0	0.870289	9.72182	5.68453	1.60558
HOWGEF_comp_0capped_trigonal_prismatic_4_nunpairedes_0_charge_0	0.537866	5.03781	5.80139	1.27316
HOWGEF_comp_0capped_octahedral_1_nunpairedes_0_charge_0	0.379436	4.77696	6.05307	1.11473
HOWGEF_comp_0capped_octahedral_0_nunpairedes_0_charge_0	0.177282	1.564	6.31203	0.912572
HOWGEF_comp_0capped_octahedral_7_nunpairedes_0_charge_0	0.987828	8.89309	6.51599	1.72312
HOWGEF_comp_0capped_octahedral_3_nunpairedes_0_charge_0	0.585838	6.20552	6.782	1.32113
HOWGEF_comp_0am_c3_7H2O_c0_9_nunpairedes_0_charge_0	0.294455	14.0585	7.49262	1.02974
HOWGEF_comp_0pentagonal_bipyramidal_2_nunpairedes_0_charge_0	0.988719	10.2567	7.88636	1.72401
WODCID_comp_0tetrahedral_0_nunpairedes_2_charge_1	0.52844	0	0	1.20131
WODCID_comp_0square_planar_0_nunpairedes_2_charge_1	0	0.0297821	3.52844	0.672865
WODCID_comp_0seesaw_0_nunpairedes_2_charge_1	0.603125	0.390223	8.17584	1.27599
SEGBAI_comp_0trigonal_prismatic_0_nunpairedes_0_charge_0	0	0	0	1.29697
OLACUB_comp_0trigonal_bipyramidal_5_nunpairedes_0_charge_-1	0.485021	3.30463	0	1.38222
OLACUB_comp_0square_pyramidal_1_nunpairedes_0_charge_-1	0.247856	5.7354	0.47833	1.14506
OLACUB_comp_0trigonal_bipyramidal_3_nunpairedes_0_charge_-1	0.859177	6.08072	3.83628	1.75638
OLACUB_comp_0trigonal_bipyramidal_4_nunpairedes_0_charge_-1	0	5.02111	6.2525	0.897203
OLACUB_comp_0trigonal_bipyramidal_2_nunpairedes_0_charge_-1	0.290476	0	7.93025	1.18768
RITDIH_comp_0trigonal_prismatic_0_nunpairedes_0_charge_0	0	0	0	0.259648
JONZAN_comp_0bicapped_trigonal_prismatic_1_nunpairedes_0_charge_-1	0	0	0	1.33447
HUBQIF_comp_0tri_tri_mer_capped_6_nunpairedes_0_charge_0	0	0	0	1.11586
HUBQIF_comp_0tri_tri_mer_capped_9_nunpairedes_0_charge_0	0.169793	7.05638	8.8418	1.28566
HUBQIF_comp_0cn9_YICLED_5_nunpairedes_0_charge_0	0.477957	11.2452	9.81844	1.59382
HUBQIF_comp_0am_c3_9H2O_c0_7_nunpairedes_0_charge_0	0.291126	11.8449	15.405	1.40699
HUBQIF_comp_0capped_square_antiprismatic_4_nunpairedes_0_charge_0	0.356166	0.534025	18.1151	1.47203
HUBQIF_comp_0capped_square_antiprismatic_2_nunpairedes_0_charge_0	0.334059	9.31865	19.0927	1.44992
HUBQIF_comp_0cn9_YICLED_2_nunpairedes_0_charge_0	0.36403	9.52787	25.5192	1.47989
ABIVOW_comp_0pentagonal_bipyramidal_0_nunpairedes_0_charge_-1	0	0	0	0.551348
EKOWUZ_comp_0pentagonal_bipyramidal_0_nunpairedes_0_charge_-2	0	0	0	0.939604
DOWQUB_comp_0tetrahedral_0_nunpairedes_0_charge_0	0	0	0	0.496166
LUFHOL_comp_0trigonal_prismatic_1_nunpairedes_0_charge_0	0.846405	7.04853	0	1.33931
LUFHOL_comp_0trigonal_prismatic_0_nunpairedes_0_charge_0	0.868044	0	8.39412	1.36095
LUFHOL_comp_0pentagonal_pyramidal_0_nunpairedes_0_charge_0	0.945122	3.99311	9.16049	1.43803
LUFHOL_comp_0octahedral_0_nunpairedes_0_charge_0	0	11.7056	10.3575	0.492908
LUFHOL_comp_0pentagonal_pyramidal_3_nunpairedes_0_charge_0	0.848005	9.15938	27.6417	1.34091
TPYRPR_comp_0tricapped_trigonal_prismatic_2_nunpairedes_0_charge_2	0.642763	0	0	1.56106
TPYRPR_comp_0am_c3_9H2O_c0_7_nunpairedes_0_charge_2	0.424909	1.52841	0.851776	1.34321
TPYRPR_comp_0cn9_YICLED_6_nunpairedes_0_charge_2	0.269692	2.49161	2.19164	1.18799
TPYRPR_comp_0capped_square_antiprismatic_0_nunpairedes_0_charge_2	0	4.56584	3.33141	0.918301
TPYRPR_comp_0capped_square_antiprismatic_5_nunpairedes_0_charge_2	0.769548	1.74437	3.39574	1.68785
TPYRPR_comp_0capped_square_antiprismatic_1_nunpairedes_0_charge_2	0.589359	1.62198	4.23412	1.50766
TPYRPR_comp_0am_c3_9H2O_c0_9_nunpairedes_0_charge_2	0.223608	4.04654	5.23145	1.14191
TPYRPR_comp_0capped_square_antiprismatic_4_nunpairedes_0_charge_2	0.423528	5.57383	8.8956	1.34183
WELRUC_comp_0bicapped_trigonal_prismatic_0_nunpairedes_0_charge_0	0.554406	3.34214	0	1.00589
WELRUC_comp_0square_antiprismatic_0_nunpairedes_0_charge_0	0.994829	2.30061	0.726399	1.44632
WELRUC_comp_0dodecahedral_7_nunpairedes_0_charge_0	1.4348	2.24584	2.01992	1.88628
WELRUC_comp_0square_antiprismatic_7_nunpairedes_0_charge_0	0.940024	4.59551	2.08766	1.39151
WELRUC_comp_0square_prismatic_4_nunpairedes_0_charge_0	1.06015	1.70038	3.94711	1.51164
WELRUC_comp_0YEMSEP_geometry_0_nunpairedes_0_charge_0	0.546016	0	5.05696	0.997504
WELRUC_comp_0square_prismatic_6_nunpairedes_0_charge_0	0.907681	2.17432	7.90655	1.35917
WELRUC_comp_0bicapped_trigonal_prismatic_1_nunpairedes_0_charge_0	1.50264	6.18548	8.14683	1.95413
WELRUC_comp_0square_antiprismatic_5_nunpairedes_0_charge_0	1.54485	7.5815	8.50126	1.99634
WELRUC_comp_0dodecahedral_9_nunpairedes_0_charge_0	0	4.22038	9.26815	0.451488
WELRUC_comp_0YEMSEP_geometry_1_nunpairedes_0_charge_0	1.45662	4.75921	9.52906	1.9081
WELRUC_comp_0square_antiprismatic_3_nunpairedes_0_charge_0	0.441838	1.58735	9.56846	0.893326
WELRUC_comp_0square_antiprismatic_1_nunpairedes_0_charge_0	1.41758	0.786463	10.198	1.86907
WELRUC_comp_0square_prismatic_7_nunpairedes_0_charge_0	1.10765	5.29697	11.6643	1.55914
HIKLAP_comp_0tetrahedral_0_nunpairedes_0_charge_-1	0	0.154715	0	0.3931
HIKLAP_comp_0square_planar_0_nunpairedes_0_charge_-1	0.911342	0	31.3709	1.30444
LOMBIZ_comp_0trigonal_bipyramidal_0_nunpairedes_0_charge_0	0	0	0	1.27424
IKAXUQ_comp_1seesaw_2_nunpairedes_0_charge_-1	0.584312	0	0	1.94565
IKAXUQ_comp_1seesaw_1_nunpairedes_0_charge_-1	0	0.0672951	20.2248	1.36134
IKAXUQ_comp_1square_planar_1_nunpairedes_0_charge_-1	0.325034	0.10804	23.8877	1.68638
FEHNAI_comp_0tetrahedral_0_nunpairedes_0_charge_0	0	5.9659	0	0.73736
FEHNAI_comp_0square_planar_1_nunpairedes_0_charge_0	0.602502	0	6.33845	1.33986
FUZGAJ_comp_0octahedral_0_nunpairedes_0_charge_0	0	33.951	0	0.646247
FUZGAJ_comp_0trigonal_prismatic_3_nunpairedes_0_charge_0	0.553563	0	4.81577	1.19981
FUZGAJ_comp_0hexagonal_planar_3_nunpairedes_0_charge_0	0.859006	2.58435	5.22489	1.50525
FUZGAJ_comp_0hexagonal_planar_5_nunpairedes_0_charge_0	0.888182	2.60422	5.38424	1.53443
FUZGAJ_comp_0trigonal_prismatic_8_nunpairedes_0_charge_0	0.275455	7.94008	6.0957	0.921702
WOKFAF_comp_0tetrahedral_0_nunpairedes_0_charge_0	0	10.9791	0	0.154451
WOKFAF_comp_0seesaw_0_nunpairedes_0_charge_0	0.705341	13.8682	4.2617	0.859792
WOKFAF_comp_0square_planar_0_nunpairedes_0_charge_0	0.693315	0	10.2056	0.847766
YUQKED_comp_0YEMSEP_geometry_7_nunpairedes_0_charge_0	0.0121882	2.51579	0	0.547978
YUQKED_comp_0bicapped_trigonal_prismatic_6_nunpairedes_0_charge_0	0.513026	4.83475	3.18488	1.04882
YUQKED_comp_0YEMSEP_geometry_1_nunpairedes_0_charge_0	0	0.473105	3.45356	0.53579
YUQKED_comp_0square_prismatic_0_nunpairedes_0_charge_0	0.244991	0	5.43404	0.780781
YUQKED_comp_0square_prismatic_1_nunpairedes_0_charge_0	0.430837	6.90339	7.23129	0.966626
YUQKED_comp_0ICIGOT_geomtry_9_nunpairedes_0_charge_0	0.637963	3.65258	7.28992	1.17375
YUQKED_comp_0bicapped_trigonal_prismatic_2_nunpairedes_0_charge_0	0.411104	47.0413	9.32875	0.946894
YUQKED_comp_0axial_bicapped_trigonal_prismatic_3_nunpairedes_0_charge_0	0.591231	0.510349	12.807	1.12702
YUQKED_comp_0square_prismatic_3_nunpairedes_0_charge_0	0.647105	10.3537	15.0493	1.1829
YUQKED_comp_0ICIGOT_geomtry_4_nunpairedes_0_charge_0	0.406618	7.46056	16.2163	0.942408
YUQKED_comp_0ICIGOT_geomtry_7_nunpairedes_0_charge_0	0.405321	38.3495	16.5137	0.941111
YUQKED_comp_0ICIGOT_geomtry_8_nunpairedes_0_charge_0	0.585125	7.35689	17.984	1.12092
YUQKED_comp_0axial_bicapped_trigonal_prismatic_5_nunpairedes_0_charge_0	0.535035	9.25329	18.3411	1.07083
YUQKED_comp_0ICIGOT_geomtry_1_nunpairedes_0_charge_0	0.406708	4.0456	18.8367	0.942498
ZIYNEC_comp_0hexagonal_planar_0_nunpairedes_3_charge_-1	0.418349	0.166512	0	0.581233
ZIYNEC_comp_0octahedral_0_nunpairedes_3_charge_-1	0	0	4.07001	0.162884
KOCMOG_comp_0seesaw_0_nunpairedes_0_charge_0	0.54515	0	0	1.41432
KOCMOG_comp_0tetrahedral_0_nunpairedes_0_charge_0	0	19.7782	24.1771	0.869171
VIGBOC_comp_0tricapped_trigonal_prismatic_0_nunpairedes_0_charge_0	0.104775	5.12261	0	0.903323
VIGBOC_comp_0tri_tri_mer_capped_0_nunpairedes_0_charge_0	0	0	4.34356	0.798548
VIGBOC_comp_0am_c3_9H2O_c0_0_nunpairedes_0_charge_0	0.212178	6.44806	16.4611	1.01073
VIGBOC_comp_0capped_square_antiprismatic_0_nunpairedes_0_charge_0	0.351033	12.4981	30.3125	1.14958
YUBDUU_comp_0seesaw_1_nunpairedes_0_charge_-2	0.418584	0	0	1.01088
YUBDUU_comp_0tetrahedral_0_nunpairedes_0_charge_-2	0	0.444817	12.71	0.592297
TEQDIE_comp_0square_pyramidal_0_nunpairedes_0_charge_0_smaller_scaled	0.362762	3.97617	0	1.31498
TEQDIE_comp_0trigonal_bipyramidal_0_nunpairedes_0_charge_0_smaller_scaled	0	0	5.84893	0.952217
ICLMSX_comp_0square_planar_0_nunpairedes_0_charge_0	1.2127	0.759681	0	1.81917
ICLMSX_comp_0seesaw_2_nunpairedes_0_charge_0	1.52054	0.511303	4.06147	2.127
ICLMSX_comp_0seesaw_0_nunpairedes_0_charge_0	0	0.674778	7.49618	0.606467
ICLMSX_comp_0seesaw_1_nunpairedes_0_charge_0	1.27475	7.11804	13.2452	1.88122
ICLMSX_comp_0tetrahedral_0_nunpairedes_0_charge_0	1.12632	0	17.2865	1.73279
PAPHAS_comp_0am_c3_7H2O_c0_1_nunpairedes_0_charge_-1	0	9.91258	0	0.971102
PAPHAS_comp_0capped_octahedral_4_nunpairedes_0_charge_-1	0.733451	5.23244	2.33311	1.70455
PAPHAS_comp_0am_c3_7H2O_c0_0_nunpairedes_0_charge_-1	0.131132	0	4.90164	1.10223
ZANGED_comp_0ICIGOT_geomtry_6_nunpairedes_0_charge_3	0.908843	2.46233	0	1.65251
ZANGED_comp_0square_antiprismatic_2_nunpairedes_0_charge_3	0.716726	0.315328	2.75766	1.46039
ZANGED_comp_0YEMSEP_geometry_9_nunpairedes_0_charge_3	0.654973	2.42451	2.78461	1.39864
ZANGED_comp_0square_prismatic_2_nunpairedes_0_charge_3	1.19643	3.04789	2.80754	1.9401
ZANGED_comp_0bicapped_trigonal_prismatic_4_nunpairedes_0_charge_3	1.17997	1.92643	3.02712	1.92363
ZANGED_comp_0square_antiprismatic_6_nunpairedes_0_charge_3	0	0	3.16023	0.743666
ZANGED_comp_0ICIGOT_geomtry_5_nunpairedes_0_charge_3	0.854903	14.512	3.83242	1.59857
ZANGED_comp_0square_prismatic_5_nunpairedes_0_charge_3	1.00288	1.79072	3.90448	1.74655
ZANGED_comp_0ICIGOT_geomtry_4_nunpairedes_0_charge_3	0.59982	2.13539	3.90821	1.34349
ZANGED_comp_0square_antiprismatic_5_nunpairedes_0_charge_3	0.384095	1.83071	4.95693	1.12776
ZANGED_comp_0axial_bicapped_trigonal_prismatic_1_nunpairedes_0_charge_3	0.89287	2.45787	5.02063	1.63654
ZANGED_comp_0ICIGOT_geomtry_3_nunpairedes_0_charge_3	0.695869	2.90138	5.115	1.43953
ZANGED_comp_0square_prismatic_4_nunpairedes_0_charge_3	0.714437	3.11482	5.63701	1.4581
ZANGED_comp_0bicapped_trigonal_prismatic_3_nunpairedes_0_charge_3	0.80571	2.31282	5.93424	1.54938
TUSXIQ_comp_0square_pyramidal_0_nunpairedes_0_charge_0	0.195741	5.5521	0	1.07354
TUSXIQ_comp_0trigonal_bipyramidal_1_nunpairedes_0_charge_0	0.510991	0	14.7431	1.38879
TUSXIQ_comp_0trigonal_bipyramidal_2_nunpairedes_0_charge_0	0.467725	26.2632	25.049	1.34553
TUSXIQ_comp_0trigonal_bipyramidal_0_nunpairedes_0_charge_0	0	6.7295	25.6811	0.877802
TUSXIQ_comp_0pentagonal_planar_0_nunpairedes_0_charge_0	0.686711	9.53127	27.4752	1.56451
ZOWKAX_comp_0pentagonal_pyramidal_4_nunpairedes_0_charge_2	1.00655	13.1385	0	1.41422
ZOWKAX_comp_0octahedral_1_nunpairedes_0_charge_2	0.0496563	13.5406	3.04066	0.457328
ZOWKAX_comp_0pentagonal_pyramidal_3_nunpairedes_0_charge_2	1.01116	0	8.94584	1.41883
ZOWKAX_comp_0hexagonal_planar_1_nunpairedes_0_charge_2	0.96299	19.5015	12.7842	1.37066
ZOWKAX_comp_0octahedral_0_nunpairedes_0_charge_2	0	19.5042	18.7695	0.407671
EVIKAX_comp_0am_c3_9H2O_c0_2_nunpairedes_0_charge_1	0.0831979	16.5445	0	1.2501
EVIKAX_comp_0cn9_YICLED_3_nunpairedes_0_charge_1	0	2.89938	1.48398	1.1669
EVIKAX_comp_0cn9_YICLED_6_nunpairedes_0_charge_1	0.202527	0	2.27483	1.36943
EVIKAX_comp_0tri_tri_mer_capped_0_nunpairedes_0_charge_1	0.495867	1.06664	2.39169	1.66277
EVIKAX_comp_0tri_tri_mer_capped_1_nunpairedes_0_charge_1	0.316468	3.0697	3.06035	1.48337
YIXBAJ_comp_0YEMSEP_geometry_8_nunpairedes_0_charge_0	0	0	0	0.722782
ORAQEF_comp_0octahedral_0_nunpairedes_0_charge_0	0.278208	0	0	1.25477
ORAQEF_comp_0trigonal_prismatic_1_nunpairedes_0_charge_0	0.178602	3.55793	0.930578	1.15516
ORAQEF_comp_0trigonal_prismatic_0_nunpairedes_0_charge_0	0	16.5042	15.9785	0.97656
CORLAW_comp_0pentagonal_pyramidal_3_nunpairedes_0_charge_0	0.665027	4.45517	0	1.65017
CORLAW_comp_0trigonal_prismatic_3_nunpairedes_0_charge_0	0	0	1.50421	0.98514
MEHGIR_comp_0trigonal_prismatic_0_nunpairedes_0_charge_0	0	0	0	0.813422
MEHGIR_comp_0pentagonal_pyramidal_3_nunpairedes_0_charge_0	0.301107	0.130141	3.26074	1.11453
MEHGIR_comp_0pentagonal_pyramidal_1_nunpairedes_0_charge_0	0.276236	5.15874	8.45575	1.08966
MEHGIR_comp_0pentagonal_pyramidal_0_nunpairedes_0_charge_0	0.278759	5.2258	12.0992	1.09218
WEDZIO_comp_1capped_trigonal_prismatic_0_nunpairedes_0_charge_1	0	0	0	0.778233
WEDZIO_comp_1am_c3_7H2O_c0_0_nunpairedes_0_charge_1	0.202433	4.84057	3.46661	0.980666
AZOWAN_comp_0octahedral_1_nunpairedes_5_charge_-1	0.875355	1.49985	0	1.93579
AZOWAN_comp_0trigonal_prismatic_0_nunpairedes_5_charge_-1	0	3.74914	1.54586	1.06044
AZOWAN_comp_0pentagonal_pyramidal_3_nunpairedes_5_charge_-1	1.26615	2.39688	2.86208	2.32659
AZOWAN_comp_0hexagonal_planar_3_nunpairedes_5_charge_-1	0.0645303	8.08804	5.81736	1.12497
AZOWAN_comp_0trigonal_prismatic_2_nunpairedes_5_charge_-1	0.988351	0	6.22431	2.04879
DENNEP_comp_0hexagonal_bipyramidal_7_nunpairedes_1_charge_1	0	103.039	0	0.681829
DENNEP_comp_0dodecahedral_9_nunpairedes_1_charge_1	0.100914	0	3.67976	0.782743
DENNEP_comp_0bicapped_trigonal_prismatic_9_nunpairedes_1_charge_1	0.775623	314.486	5.05232	1.45745
DENNEP_comp_0YEMSEP_geometry_1_nunpairedes_1_charge_1	0.615735	303.518	6.88465	1.29756
DENNEP_comp_0dodecahedral_5_nunpairedes_1_charge_1	0.742552	674.15	9.23311	1.42438
DENNEP_comp_0bicapped_trigonal_prismatic_6_nunpairedes_1_charge_1	0.602304	25.4973	9.28492	1.28413
DENNEP_comp_0dodecahedral_7_nunpairedes_1_charge_1	0.467524	323.513	9.80526	1.14935
DENNEP_comp_0YEMSEP_geometry_0_nunpairedes_1_charge_1	0.758041	329.923	10.0216	1.43987
DENNEP_comp_0square_antiprismatic_0_nunpairedes_1_charge_1	0.856913	349.86	10.6464	1.53874
DENNEP_comp_0square_antiprismatic_1_nunpairedes_1_charge_1	0.450311	3808.28	10.8132	1.13214
DENNEP_comp_0square_antiprismatic_5_nunpairedes_1_charge_1	0.919131	12857.3	11.1065	1.60096
DENNEP_comp_0axial_bicapped_trigonal_prismatic_1_nunpairedes_1_charge_1	0.178308	1764.05	11.6018	0.860137
DENNEP_comp_0axial_bicapped_trigonal_prismatic_6_nunpairedes_1_charge_1	0.703356	1483.29	11.7965	1.38519
DENNEP_comp_0square_antiprismatic_2_nunpairedes_1_charge_1	0.709283	429.997	12.2307	1.39111
GACFUM_comp_0capped_square_antiprismatic_0_nunpairedes_0_charge_-2	0.29932	0	0	0.840855
GACFUM_comp_0am_c3_9H2O_c0_0_nunpairedes_0_charge_-2	0	4.80087	15.8902	0.541535
JIZHAD_comp_0octahedral_1_nunpairedes_0_charge_0	0	0	0	0.59657
JIZHAD_comp_0trigonal_prismatic_1_nunpairedes_0_charge_0	0.450394	1.41872	0.930656	1.04696
JIZHAD_comp_0pentagonal_pyramidal_2_nunpairedes_0_charge_0	0.81463	0.334493	1.68866	1.4112
JIZHAD_comp_0octahedral_0_nunpairedes_0_charge_0	0.833696	0.138613	3.14714	1.43027
JIZHAD_comp_0hexagonal_planar_2_nunpairedes_0_charge_0	1.06433	4.03835	3.66932	1.6609
CEJHUX_comp_0seesaw_0_nunpairedes_0_charge_1	0.320632	0	0	0.92346
CEJHUX_comp_0tetrahedral_0_nunpairedes_0_charge_1	0	0.120264	4.6448	0.602828
PACHAE_comp_0square_planar_0_nunpairedes_5_charge_0	0	1.23811	0	0.787499
PACHAE_comp_0tetrahedral_0_nunpairedes_5_charge_0	0.159597	0	7.29127	0.947095
PACHAE_comp_0seesaw_0_nunpairedes_5_charge_0	0.516843	1.38928	9.68531	1.30434
IPUYUN_comp_0hexagonal_planar_0_nunpairedes_0_charge_1	0	0.407731	0	0.916326
IPUYUN_comp_0hexagonal_planar_1_nunpairedes_0_charge_1	0.102301	0	5.62589	1.01863
YOCJIK_comp_0trigonal_prismatic_2_nunpairedes_0_charge_0	0.657693	9.17031	0	1.4312
YOCJIK_comp_0octahedral_0_nunpairedes_0_charge_0	0	12.847	1.43079	0.773512
YOCJIK_comp_0hexagonal_planar_3_nunpairedes_0_charge_0	0.801854	0	1.43925	1.57537
YOCJIK_comp_0pentagonal_pyramidal_2_nunpairedes_0_charge_0	0.714707	11.2542	4.54586	1.48822
YOCJIK_comp_0hexagonal_planar_0_nunpairedes_0_charge_0	0.74269	15.5052	5.04375	1.5162
TUJNOB_comp_0seesaw_0_nunpairedes_0_charge_2	0	0.195453	0	1.18746
TUJNOB_comp_0square_planar_0_nunpairedes_0_charge_2	0.279279	0	77.5131	1.46674
ACIVEN_comp_0seesaw_0_nunpairedes_2_charge_2	0.239954	0	0	1.50903
ACIVEN_comp_0tetrahedral_0_nunpairedes_2_charge_2	0	1.78009	17.5749	1.26908
FUWNIX_comp_0tetrahedral_0_nunpairedes_0_charge_1	0	0	0	0.569161
USEDOO_comp_0square_pyramidal_0_nunpairedes_2_charge_1	0.117752	0	0	1.31035
USEDOO_comp_0square_pyramidal_1_nunpairedes_2_charge_1	0.506292	4.38134	8.56731	1.69889
USEDOO_comp_0trigonal_bipyramidal_3_nunpairedes_2_charge_1	0.272947	1.73979	15.6051	1.46555
USEDOO_comp_0trigonal_bipyramidal_2_nunpairedes_2_charge_1	0	6.33088	18.1094	1.1926
ISUCOO_comp_0am_c3_7H2O_c0_0_nunpairedes_0_charge_0	0	0	0	1.11726
ISUCOO_comp_0am_c3_7H2O_c0_4_nunpairedes_0_charge_0	0.14054	0.156924	1.67069	1.2578
ISUCOO_comp_0pentagonal_bipyramidal_0_nunpairedes_0_charge_0	0.0351166	0.109803	7.24175	1.15238
ISUCOO_comp_0pentagonal_bipyramidal_2_nunpairedes_0_charge_0	0.0471865	0.382316	27.1585	1.16445
ISUCOO_comp_0pentagonal_bipyramidal_3_nunpairedes_0_charge_0	0.269128	0.810435	29.526	1.38639
PACMIS_comp_0ICIGOT_geomtry_2_nunpairedes_0_charge_1	0.0998979	4.98263	0	1.58586
PACMIS_comp_0ICIGOT_geomtry_1_nunpairedes_0_charge_1	0	0	6.61359	1.48596
AMOCIO_comp_0cn9_YICLED_3_nunpairedes_0_charge_0_larger_scaled	0	0	0	1.23641
QEYDAC_comp_0am_c3_9H2O_c0_0_nunpairedes_0_charge_0	0	0	0	0.594425
WAGYIM_comp_0tetrahedral_1_nunpairedes_0_charge_0	0	0	0	0.500769
WAGYIM_comp_0square_planar_0_nunpairedes_0_charge_0	0.972589	2.71848	8.92224	1.47336
NAKTOK_comp_0capped_octahedral_0_nunpairedes_0_charge_0	0	6.14934	0	0.798697
NAKTOK_comp_0am_c3_7H2O_c0_0_nunpairedes_0_charge_0	0.370338	0	0.0186039	1.16904
NAKTOK_comp_0hexagonal_pyramidal_0_nunpairedes_0_charge_0	0.563752	12.2349	4.49226	1.36245
YUVJEH_comp_0octahedral_0_nunpairedes_0_charge_1	0	0	0	0.662829
LEMRAW_comp_0octahedral_0_nunpairedes_5_charge_0	0	0.0203567	0	0.431741
LEMRAW_comp_0trigonal_prismatic_0_nunpairedes_5_charge_0	0.433989	0	13.5253	0.86573
LEMRAW_comp_0pentagonal_pyramidal_0_nunpairedes_5_charge_0	0.608006	0.0613651	32.422	1.03975
FAVCOX_comp_0seesaw_0_nunpairedes_4_charge_0	0	0	0	1.30609
GOCKAK_comp_0am_c3_7H2O_c0_1_nunpairedes_0_charge_2	0.370716	0.559578	0	1.08383
GOCKAK_comp_0hexagonal_pyramidal_0_nunpairedes_0_charge_2	0	0	3.06649	0.713117
EGALOO_comp_0cn9_YICLED_5_nunpairedes_0_charge_-1_larger_scaled	0	0	0	1.15104
JIVDOK_comp_0trigonal_bipyramidal_2_nunpairedes_0_charge_0	0.446526	0.467627	0	1.20741
JIVDOK_comp_0trigonal_bipyramidal_7_nunpairedes_0_charge_0	0	4.21035	0.437551	0.760885
JIVDOK_comp_0trigonal_bipyramidal_1_nunpairedes_0_charge_0	0.372876	0	2.98028	1.13376
JIVDOK_comp_0trigonal_bipyramidal_4_nunpairedes_0_charge_0	0.286276	2.01967	3.57929	1.04716
JIVDOK_comp_0trigonal_bipyramidal_6_nunpairedes_0_charge_0	0.270693	2.285	6.85039	1.03158
PEHLAP_comp_0pentagonal_pyramidal_0_nunpairedes_0_charge_0	0.270961	12.8254	0	1.5995
PEHLAP_comp_0pentagonal_pyramidal_1_nunpairedes_0_charge_0	0.0341601	13.5156	14.3995	1.3627
PEHLAP_comp_0pentagonal_pyramidal_2_nunpairedes_0_charge_0	0.222441	0	15.5913	1.55098
PEHLAP_comp_0pentagonal_pyramidal_3_nunpairedes_0_charge_0	0.25631	134.105	142.351	1.58485
PEHLAP_comp_0trigonal_prismatic_0_nunpairedes_0_charge_0	0	2.09085	229.991	1.32854
XEPGEE_comp_0square_antiprismatic_6_nunpairedes_0_charge_2	0.179084	526.491	0	0.45036
XEPGEE_comp_0ICIGOT_geomtry_0_nunpairedes_0_charge_2	1.18883	492.78	1.27037	1.46011
XEPGEE_comp_0square_antiprismatic_1_nunpairedes_0_charge_2	0	247.574	2.90734	0.271276
XEPGEE_comp_0YEMSEP_geometry_3_nunpairedes_0_charge_2	1.16876	277.82	3.87848	1.44004
XEPGEE_comp_0ICIGOT_geomtry_2_nunpairedes_0_charge_2	1.23501	0	4.9781	1.50629
AGERUC_comp_1bicapped_trigonal_prismatic_3_nunpairedes_0_charge_1	0.218926	0	0	1.0875
AGERUC_comp_1bicapped_trigonal_prismatic_2_nunpairedes_0_charge_1	0.149287	1.86561	3.1323	1.01786
AGERUC_comp_1ICIGOT_geomtry_0_nunpairedes_0_charge_1	0	3.4151	6.40816	0.868578
AGERUC_comp_1square_prismatic_0_nunpairedes_0_charge_1	0.110025	14.3179	9.113	0.978603
AGERUC_comp_1square_antiprismatic_0_nunpairedes_0_charge_1	0.00446984	6.13495	12.4508	0.873048
XIKGII_comp_0bicapped_trigonal_prismatic_6_nunpairedes_2_charge_0	0.106754	0.125184	0	0.872911
XIKGII_comp_0axial_bicapped_trigonal_prismatic_6_nunpairedes_2_charge_0	0.169259	0	2.76202	0.935417
XIKGII_comp_0axial_bicapped_trigonal_prismatic_7_nunpairedes_2_charge_0	0	3.77278	7.78795	0.766157
BPEAFE_comp_0square_planar_0_nunpairedes_4_charge_1	0.0281655	0.974437	0	0.818839
BPEAFE_comp_0seesaw_0_nunpairedes_4_charge_1	0	0	4.86388	0.790673
WOQMUL_comp_0YEMSEP_geometry_1_nunpairedes_0_charge_-1	0	15.3281	0	0.933231
WOQMUL_comp_0YEMSEP_geometry_2_nunpairedes_0_charge_-1	0.0044492	0	4.68889	0.93768
AWIQUS_comp_0YEMSEP_geometry_7_nunpairedes_0_charge_3	0.0408163	0.770374	0	0.870455
AWIQUS_comp_0bicapped_trigonal_prismatic_2_nunpairedes_0_charge_3	0	4.22743	1.74187	0.829639
AWIQUS_comp_0bicapped_trigonal_prismatic_3_nunpairedes_0_charge_3	0.39946	1.80504	2.12715	1.2291
AWIQUS_comp_0YEMSEP_geometry_5_nunpairedes_0_charge_3	0.756006	1.86871	2.66012	1.58565
AWIQUS_comp_0bicapped_trigonal_prismatic_9_nunpairedes_0_charge_3	0.144633	3.07514	3.07202	0.974272
AWIQUS_comp_0axial_bicapped_trigonal_prismatic_7_nunpairedes_0_charge_3	0.64217	1.205	3.59133	1.47181
AWIQUS_comp_0hexagonal_bipyramidal_8_nunpairedes_0_charge_3	0.545079	1.69901	3.65443	1.37472
AWIQUS_comp_0bicapped_trigonal_prismatic_4_nunpairedes_0_charge_3	0.577817	3.63307	4.15303	1.40746
AWIQUS_comp_0axial_bicapped_trigonal_prismatic_0_nunpairedes_0_charge_3	0.707878	3.7363	4.26309	1.53752
AWIQUS_comp_0bicapped_trigonal_prismatic_7_nunpairedes_0_charge_3	0.312156	2.71632	4.28814	1.1418
AWIQUS_comp_0dodecahedral_1_nunpairedes_0_charge_3	0.470637	0	4.42699	1.30028
AWIQUS_comp_0dodecahedral_3_nunpairedes_0_charge_3	0.736187	0.426474	4.44652	1.56583
AWIQUS_comp_0dodecahedral_8_nunpairedes_0_charge_3	0.690164	1.57763	4.7396	1.5198
AWIQUS_comp_0square_prismatic_2_nunpairedes_0_charge_3	0.714275	2.44408	5.00119	1.54391
WOZHUO_comp_0dodecahedral_1_nunpairedes_0_charge_1	0.475969	0.552104	0	1.0298
WOZHUO_comp_0bicapped_trigonal_prismatic_1_nunpairedes_0_charge_1	0.284823	1.07443	0.0950606	0.838659
WOZHUO_comp_0square_antiprismatic_1_nunpairedes_0_charge_1	0	0	1.83926	0.553836
WOZHUO_comp_0bicapped_trigonal_prismatic_2_nunpairedes_0_charge_1	0.634085	2.21851	2.8426	1.18792
WOZHUO_comp_0hexagonal_bipyramidal_2_nunpairedes_0_charge_1	0.451851	2.94521	4.03427	1.00569
NESWEN_comp_0am_c3_7H2O_c0_3_nunpairedes_0_charge_0	0.72473	7.94057	0	1.78507
NESWEN_comp_0am_c3_7H2O_c0_5_nunpairedes_0_charge_0	0.682169	11.9277	6.82985	1.74251
NESWEN_comp_0hexagonal_pyramidal_6_nunpairedes_0_charge_0	0.0347338	5.78646	8.78058	1.09507
NESWEN_comp_0hexagonal_pyramidal_3_nunpairedes_0_charge_0	0	0	10.5785	1.06034
NESWEN_comp_0hexagonal_pyramidal_4_nunpairedes_0_charge_0	0.0477483	13.263	11.1596	1.10808
PEBDOP_comp_0tri_tri_mer_capped_5_nunpairedes_0_charge_1	0.143227	0	0	1.03646
PEBDOP_comp_0tricapped_trigonal_prismatic_7_nunpairedes_0_charge_1	0	17.6275	3.81481	0.893237
FEXKEA_comp_0octahedral_0_nunpairedes_0_charge_0	0	0.0952762	0	0.694043
FEXKEA_comp_0pentagonal_pyramidal_3_nunpairedes_0_charge_0	0.979916	1.78257	0.309217	1.67396
FEXKEA_comp_0trigonal_prismatic_5_nunpairedes_0_charge_0	1.0481	3.60702	2.69441	1.74214
FEXKEA_comp_0hexagonal_planar_6_nunpairedes_0_charge_0	0.999119	6.15014	6.29924	1.69316
FEXKEA_comp_0trigonal_prismatic_1_nunpairedes_0_charge_0	0.501078	0	7.2002	1.19512
KAFFIH_comp_0square_planar_0_nunpairedes_0_charge_0	0.632376	3.03075	0	1.71835
KAFFIH_comp_0tetrahedral_0_nunpairedes_0_charge_0	0	13.5426	1.94822	1.08598
KAFFIH_comp_0seesaw_1_nunpairedes_0_charge_0	0.301434	0	2.63853	1.38741
LEBNAK_comp_0square_antiprismatic_0_nunpairedes_0_charge_1	0	2.98567	0	0.863816
LEBNAK_comp_0YEMSEP_geometry_1_nunpairedes_0_charge_1	0.134036	0	9.89465	0.997851
TIXWOM_comp_0pentagonal_pyramidal_5_nunpairedes_0_charge_3	0.0780872	47.5157	0	1.43892
TIXWOM_comp_0pentagonal_pyramidal_1_nunpairedes_0_charge_3	0	15.2097	0.573687	1.36084
TIXWOM_comp_0pentagonal_pyramidal_0_nunpairedes_0_charge_3	0.144862	0	1.66546	1.5057
XOJXEZ_comp_0tetrahedral_1_nunpairedes_0_charge_0	0	0.024034	0	0.427105
XOJXEZ_comp_0square_planar_0_nunpairedes_0_charge_0	0.979866	0	19.9002	1.40697
ORIPAH_comp_0axial_bicapped_trigonal_prismatic_1_nunpairedes_0_charge_0	0.0829359	3.68303	0	1.44367
ORIPAH_comp_0axial_bicapped_trigonal_prismatic_3_nunpairedes_0_charge_0	0.114748	16.9816	0.565448	1.47548
ORIPAH_comp_0square_antiprismatic_8_nunpairedes_0_charge_0	0.128068	0	2.07555	1.4888
ORIPAH_comp_0square_antiprismatic_7_nunpairedes_0_charge_0	0.143723	19.2032	5.59439	1.50445
ORIPAH_comp_0ICIGOT_geomtry_8_nunpairedes_0_charge_0	0.100512	29.7431	6.33261	1.46124
ORIPAH_comp_0square_antiprismatic_9_nunpairedes_0_charge_0	0	13.7215	7.67367	1.36073
ORIPAH_comp_0ICIGOT_geomtry_6_nunpairedes_0_charge_0	0.0957326	1.44242	7.7419	1.45646
ORIPAH_comp_0YEMSEP_geometry_1_nunpairedes_0_charge_0	0.0300406	31.3555	8.46452	1.39077
ORIPAH_comp_0ICIGOT_geomtry_9_nunpairedes_0_charge_0	0.220372	1.51565	8.87857	1.5811
ORIPAH_comp_0YEMSEP_geometry_6_nunpairedes_0_charge_0	0.167651	7.65621	10.3055	1.52838
ORIPAH_comp_0axial_bicapped_trigonal_prismatic_2_nunpairedes_0_charge_0	0.159624	0.424761	10.9529	1.52035
ORIPAH_comp_0YEMSEP_geometry_3_nunpairedes_0_charge_0	0.053181	30.0771	11.5948	1.41391
ORIPAH_comp_0hexagonal_bipyramidal_8_nunpairedes_0_charge_0	0.010401	11.4869	12.8212	1.37113
ORIPAH_comp_0dodecahedral_2_nunpairedes_0_charge_0	0.0113366	8.72411	13.6517	1.37207
AHUQUR_comp_0pentagonal_bipyramidal_1_nunpairedes_1_charge_-3	0	0	0	0.758372
PIBBIM_comp_0am_c3_9H2O_c0_0_nunpairedes_0_charge_2	0.313706	16.1748	0	1.07849
PIBBIM_comp_0tricapped_trigonal_prismatic_1_nunpairedes_0_charge_2	0.380517	19.1036	0.0911209	1.1453
PIBBIM_comp_0tricapped_trigonal_prismatic_0_nunpairedes_0_charge_2	0.236708	38.5015	5.05126	1.00149
PIBBIM_comp_0tri_tri_mer_capped_1_nunpairedes_0_charge_2	0	0	7.41824	0.764786
EDISUI_comp_0octahedral_0_nunpairedes_0_charge_0	0	0	0	0.401423
EDISUI_comp_0pentagonal_pyramidal_0_nunpairedes_0_charge_0	0.77347	10.4337	4.28351	1.17489
EDISUI_comp_0hexagonal_planar_1_nunpairedes_0_charge_0	0.801097	14.5923	9.76224	1.20252
EDISUI_comp_0pentagonal_pyramidal_1_nunpairedes_0_charge_0	0.697937	5.1859	12.3768	1.09936
EDISUI_comp_0trigonal_prismatic_1_nunpairedes_0_charge_0	0.470266	28.4039	13.5873	0.871689
UQOXAB_comp_0seesaw_0_nunpairedes_2_charge_2	1.211	2.55954	0	1.39148
UQOXAB_comp_0tetrahedral_0_nunpairedes_2_charge_2	1.09955	14.9993	7.70682	1.28003
UQOXAB_comp_0square_planar_0_nunpairedes_2_charge_2	0	0	28.524	0.180477
YUNBUH_comp_0trigonal_bipyramidal_0_nunpairedes_0_charge_0	0	0	0	0.865298
YUNBUH_comp_0trigonal_bipyramidal_2_nunpairedes_0_charge_0	1.05259	6.75563	4.61212	1.91789
YUNBUH_comp_0square_pyramidal_1_nunpairedes_0_charge_0	0.51766	3.97526	5.60628	1.38296
YUNBUH_comp_0trigonal_bipyramidal_1_nunpairedes_0_charge_0	0.991087	7.95397	8.50599	1.85639
YUNBUH_comp_0trigonal_bipyramidal_3_nunpairedes_0_charge_0	0.62115	6.29894	8.82458	1.48645
YUNBUH_comp_0trigonal_bipyramidal_4_nunpairedes_0_charge_0	0.871438	2.36052	9.9151	1.73674
YUNBUH_comp_0square_pyramidal_0_nunpairedes_0_charge_0	0.959104	7.97175	11.5447	1.8244
QUNXAY_comp_0octahedral_1_nunpairedes_4_charge_0	0	0	0	1.71246
SOJHEG_comp_2pentagonal_pyramidal_9_nunpairedes_0_charge_0	0.480893	0.256975	0	1.12299
SOJHEG_comp_2pentagonal_pyramidal_5_nunpairedes_0_charge_0	0.873642	2.00536	2.37163	1.51574
SOJHEG_comp_2hexagonal_planar_2_nunpairedes_0_charge_0	0.581803	0	4.64331	1.2239
SOJHEG_comp_2hexagonal_planar_5_nunpairedes_0_charge_0	0.85625	4.2169	5.37269	1.49835
SOJHEG_comp_2octahedral_1_nunpairedes_0_charge_0	0	0.0669437	7.55009	0.6421
WISSOG_comp_0am_c3_9H2O_c0_4_nunpairedes_0_charge_0	0.204206	0	0	0.991831
WISSOG_comp_0tri_tri_mer_capped_9_nunpairedes_0_charge_0	0.441617	10.6038	8.14324	1.22924
WISSOG_comp_0cn9_YICLED_8_nunpairedes_0_charge_0	0.322855	5.79207	8.82612	1.11048
WISSOG_comp_0tri_tri_mer_capped_7_nunpairedes_0_charge_0	0.417279	0.896417	14.4381	1.2049
WISSOG_comp_0am_c3_9H2O_c0_5_nunpairedes_0_charge_0	0.0210557	14.7448	14.8083	0.808681
WISSOG_comp_0tri_tri_mer_capped_4_nunpairedes_0_charge_0	0.337132	17.6885	19.1546	1.12476
WISSOG_comp_0cn9_YICLED_4_nunpairedes_0_charge_0	0.244902	10.0057	20.169	1.03253
WISSOG_comp_0am_c3_9H2O_c0_0_nunpairedes_0_charge_0	0.555548	10.4068	20.9827	1.34317
WISSOG_comp_0am_c3_9H2O_c0_3_nunpairedes_0_charge_0	0.263378	14.0023	21.314	1.051
WISSOG_comp_0tri_tri_mer_capped_0_nunpairedes_0_charge_0	0.170403	14.7626	22.0276	0.958028
WISSOG_comp_0am_c3_9H2O_c0_1_nunpairedes_0_charge_0	0.482405	9.91998	23.0672	1.27003
WISSOG_comp_0tricapped_trigonal_prismatic_1_nunpairedes_0_charge_0	0	12.4753	24.1149	0.787625
WISSOG_comp_0tri_tri_mer_capped_5_nunpairedes_0_charge_0	0.127144	15.5231	24.2721	0.914769
WISSOG_comp_0capped_square_antiprismatic_2_nunpairedes_0_charge_0	0.664641	12.2069	25.2281	1.45227
XOTVUX_comp_0trigonal_prismatic_1_nunpairedes_0_charge_1	1.19394	3.67656	0	1.77072
XOTVUX_comp_0octahedral_0_nunpairedes_0_charge_1	0	3.57681	4.28111	0.576783
XOTVUX_comp_0hexagonal_planar_0_nunpairedes_0_charge_1	0.997952	0	5.70153	1.57474
XOTVUX_comp_0trigonal_prismatic_0_nunpairedes_0_charge_1	0.577981	2.20117	9.80969	1.15476
XOTVUX_comp_0hexagonal_planar_2_nunpairedes_0_charge_1	0.991675	56.9223	47.8779	1.56846
ESUHIJ_comp_0am_c3_7H2O_c0_3_nunpairedes_0_charge_0	0	0	0	0.821609
ESUHIJ_comp_0capped_octahedral_0_nunpairedes_0_charge_0	0.263475	1.46037	4.98965	1.08508
XOCGIH_comp_0trigonal_bipyramidal_0_nunpairedes_0_charge_-1_smaller_scaled	0	0	0	1.33957
QUGCEA_comp_0pentagonal_planar_5_nunpairedes_0_charge_0	0.925754	0	0	1.54748
QUGCEA_comp_0trigonal_bipyramidal_1_nunpairedes_0_charge_0	0.877862	8.47277	0.406082	1.49959
QUGCEA_comp_0trigonal_bipyramidal_2_nunpairedes_0_charge_0	0	5.36024	4.44865	0.621729
QUGCEA_comp_0pentagonal_planar_0_nunpairedes_0_charge_0	0.853115	8.32557	5.19472	1.47484
QUGCEA_comp_0square_pyramidal_1_nunpairedes_0_charge_0	0.0399974	8.31284	8.28591	0.661726
IKADEG_comp_0am_c3_7H2O_c0_0_nunpairedes_0_charge_0	0	0	0	0.947296
IKADEG_comp_0am_c3_7H2O_c0_2_nunpairedes_0_charge_0	0.364829	10.5004	11.0879	1.31213
IKADEG_comp_0capped_octahedral_0_nunpairedes_0_charge_0	0.433034	25.4171	26.9548	1.38033
XIRFIP_comp_0tetrahedral_0_nunpairedes_2_charge_-2	0.964375	0	0	1.15851
XIRFIP_comp_0square_planar_0_nunpairedes_2_charge_-2	0	10.1987	2.52875	0.194138
ESEBEL_comp_0cn10_GAKDAY_1_nunpairedes_0_charge_3	0	0	0	1.10033
FAHZEW_comp_0YEMSEP_geometry_2_nunpairedes_0_charge_-1	0.0702376	0	0	0.674368
FAHZEW_comp_0YEMSEP_geometry_1_nunpairedes_0_charge_-1	0	1.42897	4.61796	0.604131
FAHZEW_comp_0bicapped_trigonal_prismatic_1_nunpairedes_0_charge_-1	0.766696	14.5896	10.3823	1.37083
FAHZEW_comp_0square_antiprismatic_0_nunpairedes_0_charge_-1	0.583281	5.05335	14.8172	1.18741
VACQUO_comp_0am_c3_9H2O_c0_2_nunpairedes_0_charge_3	0	0	0	0.627725
VACQUO_comp_0am_c3_9H2O_c0_0_nunpairedes_0_charge_3	0.0810359	0.455836	3.97849	0.70876
QEVKOU_comp_0am_c3_7H2O_c0_4_nunpairedes_0_charge_0	0.713712	12.0991	0	1.57058
QEVKOU_comp_0pentagonal_bipyramidal_2_nunpairedes_0_charge_0	0.831517	9.12016	3.72176	1.68838
QEVKOU_comp_0am_c3_7H2O_c0_6_nunpairedes_0_charge_0	0.193633	7.89951	3.85492	1.0505
QEVKOU_comp_0pentagonal_bipyramidal_0_nunpairedes_0_charge_0	1.00522	9.99838	7.39801	1.86208
QEVKOU_comp_0am_c3_7H2O_c0_2_nunpairedes_0_charge_0	0.433009	14.5436	11.2888	1.28988
QEVKOU_comp_0pentagonal_bipyramidal_1_nunpairedes_0_charge_0	1.00388	9.13648	11.6266	1.86075
QEVKOU_comp_0capped_trigonal_prismatic_6_nunpairedes_0_charge_0	1.07122	5.78904	13.032	1.92809
QEVKOU_comp_0hexagonal_pyramidal_3_nunpairedes_0_charge_0	0.57685	3.81837	13.2507	1.43372
QEVKOU_comp_0hexagonal_pyramidal_5_nunpairedes_0_charge_0	0.528029	2.82729	13.7595	1.3849
QEVKOU_comp_0pentagonal_bipyramidal_4_nunpairedes_0_charge_0	0.905539	22.2554	14.934	1.76241
QEVKOU_comp_0hexagonal_pyramidal_4_nunpairedes_0_charge_0	0.520821	2.36288	16.5084	1.37769
QEVKOU_comp_0pentagonal_bipyramidal_3_nunpairedes_0_charge_0	0	0	16.5972	0.856867
QEVKOU_comp_0hexagonal_pyramidal_0_nunpairedes_0_charge_0	0.772201	9.05893	17.3171	1.62907
QEVKOU_comp_0capped_trigonal_prismatic_9_nunpairedes_0_charge_0	1.13424	4.97112	18.3819	1.99111
ACUCAF_comp_0seesaw_0_nunpairedes_0_charge_0	0	0	0	0.646847
ACUCAF_comp_0square_planar_0_nunpairedes_0_charge_0	0.67052	0.00913668	11.4019	1.31737
TAQKIF_comp_0axial_bicapped_hexagonal_planar_0_nunpairedes_0_charge_0	0.521796	3.9533	0	2.08764
TAQKIF_comp_0cn10_XEGBUJ_1_nunpairedes_0_charge_0	0.528082	5.23181	3.80615	2.09393
TAQKIF_comp_0cn10_GAKDAY_2_nunpairedes_0_charge_0	0.528318	3.42095	7.79559	2.09416
TAQKIF_comp_0axial_bicapped_hexagonal_planar_2_nunpairedes_0_charge_0	0.357221	5.82736	9.27993	1.92306
TAQKIF_comp_0axial_bicapped_hexagonal_planar_4_nunpairedes_0_charge_0	0	0	15.1925	1.56584
JAPMUJ_comp_0pentagonal_pyramidal_0_nunpairedes_4_charge_0	0.49136	0	0	1.90933
JAPMUJ_comp_0octahedral_1_nunpairedes_4_charge_0	0.275703	3.11584	4.50221	1.69368
JAPMUJ_comp_0trigonal_prismatic_1_nunpairedes_4_charge_0	0	5.27875	9.86431	1.41797
JAPMUJ_comp_0trigonal_prismatic_7_nunpairedes_4_charge_0	0.229296	9.38654	12.0138	1.64727
JAPMUJ_comp_0trigonal_prismatic_0_nunpairedes_4_charge_0	0.0563769	6.34138	15.2747	1.47435
FEJQAN_comp_0am_c3_9H2O_c0_8_nunpairedes_0_charge_1	0.542396	16.005	0	1.78519
FEJQAN_comp_0tricapped_trigonal_prismatic_5_nunpairedes_0_charge_1	0.56494	14.2482	1.34253	1.80773
FEJQAN_comp_0tricapped_trigonal_prismatic_4_nunpairedes_0_charge_1	0.519542	7.07342	3.80369	1.76233
FEJQAN_comp_0capped_square_antiprismatic_8_nunpairedes_0_charge_1	0.440054	0	4.56245	1.68284
FEJQAN_comp_0tricapped_trigonal_prismatic_7_nunpairedes_0_charge_1	0.322381	11.5879	6.29655	1.56517
FEJQAN_comp_0tricapped_trigonal_prismatic_3_nunpairedes_0_charge_1	0	2.86255	8.78896	1.24279
FEJQAN_comp_0cn9_YICLED_3_nunpairedes_0_charge_1	0.522523	43.2443	8.79512	1.76531
FEJQAN_comp_0tricapped_trigonal_prismatic_0_nunpairedes_0_charge_1	0.398	13.6263	12.6499	1.64079
FEJQAN_comp_0tricapped_trigonal_prismatic_2_nunpairedes_0_charge_1	0.514151	15.5328	15.6256	1.75694
FEJQAN_comp_0tri_tri_mer_capped_2_nunpairedes_0_charge_1	0.413329	8.86826	25.876	1.65612
JUWMIZ_comp_0tricapped_trigonal_prismatic_3_nunpairedes_0_charge_1	0	0.831595	0	1.16069
JUWMIZ_comp_0tricapped_trigonal_prismatic_2_nunpairedes_0_charge_1	0.0375295	4.01671	3.63137	1.19822
JUWMIZ_comp_0am_c3_9H2O_c0_7_nunpairedes_0_charge_1	0.2289	1.37704	3.68352	1.38959
JUWMIZ_comp_0tricapped_trigonal_prismatic_8_nunpairedes_0_charge_1	0.535569	2.51449	3.89073	1.69626
JUWMIZ_comp_0tricapped_trigonal_prismatic_7_nunpairedes_0_charge_1	0.19189	1.6868	7.93566	1.35258
JUWMIZ_comp_0capped_square_antiprismatic_9_nunpairedes_0_charge_1	0.685367	4.75038	9.01122	1.84606
JUWMIZ_comp_0capped_square_antiprismatic_4_nunpairedes_0_charge_1	0.489704	0.663821	11.1687	1.65039
JUWMIZ_comp_0capped_square_antiprismatic_7_nunpairedes_0_charge_1	0.535698	0	18.8398	1.69639
SUNPIA_comp_0octahedral_0_nunpairedes_0_charge_1	0	13.3873	0	0.74509
SUNPIA_comp_0octahedral_1_nunpairedes_0_charge_1	1.18998	0	6.3288	1.93507
SUNPIA_comp_0trigonal_prismatic_2_nunpairedes_0_charge_1	0.874314	7.09838	9.09188	1.6194
SUNPIA_comp_0trigonal_prismatic_3_nunpairedes_0_charge_1	0.912158	12.9928	12.0006	1.65725
SUNPIA_comp_0trigonal_prismatic_0_nunpairedes_0_charge_1	0.66801	0.36233	13.9284	1.4131
GUVBAD_comp_0tetrahedral_0_nunpairedes_0_charge_1	0	2.45159	0	1.06312
GUVBAD_comp_0square_planar_0_nunpairedes_0_charge_1	0.631764	0	0.735406	1.69488
GUVBAD_comp_0seesaw_0_nunpairedes_0_charge_1	0.00422035	6.04651	2.71898	1.06734
KUVRUR_comp_0square_antiprismatic_0_nunpairedes_0_charge_0	0.2714	3.10345	0	1.19172
KUVRUR_comp_0YEMSEP_geometry_0_nunpairedes_0_charge_0	0.0113854	6.99363	1.25275	0.931704
KUVRUR_comp_0dodecahedral_0_nunpairedes_0_charge_0	0	0	2.27788	0.920319
YIHPUA_comp_0tetrahedral_0_nunpairedes_2_charge_0	0.793343	0.600937	0	1.44258
YIHPUA_comp_0square_planar_0_nunpairedes_2_charge_0	0.768502	8.43979	5.06725	1.41774
YIHPUA_comp_0tetrahedral_1_nunpairedes_2_charge_0	0.73509	3.20569	9.83813	1.38432
YIHPUA_comp_0seesaw_0_nunpairedes_2_charge_0	1.03058	7.27605	11.9941	1.67981
YIHPUA_comp_0square_planar_1_nunpairedes_2_charge_0	0	0	12.6236	0.649234
USOYEI_comp_0octahedral_0_nunpairedes_4_charge_2	0	0	0	0.859067
CADZIS_comp_0seesaw_0_nunpairedes_0_charge_2	0	0	0	0.932713
CADZIS_comp_0square_planar_0_nunpairedes_0_charge_2	0.200141	0.25909	25.4581	1.13285
AJIYOI_comp_0square_planar_0_nunpairedes_2_charge_0	0	0	0	0.287113
BILTEY_comp_0tricapped_trigonal_prismatic_0_nunpairedes_0_charge_0	0	0	0	0.532323
BILTEY_comp_0capped_square_antiprismatic_0_nunpairedes_0_charge_0	0.543333	11.8506	9.63662	1.07566
EGINEN_comp_0square_planar_0_nunpairedes_4_charge_-2	0	0	0	0.566218
EGINEN_comp_0tetrahedral_0_nunpairedes_4_charge_-2	0.879414	11.0434	13.587	1.44563
HEBDAW_comp_0YEMSEP_geometry_3_nunpairedes_0_charge_0	0	2.53607	0	0.664704
HEBDAW_comp_0axial_bicapped_trigonal_prismatic_7_nunpairedes_0_charge_0	0.540799	0.765655	0.838717	1.2055
HEBDAW_comp_0dodecahedral_4_nunpairedes_0_charge_0	0.209532	1.88145	0.886799	0.874236
HEBDAW_comp_0dodecahedral_5_nunpairedes_0_charge_0	0.395242	4.5435	1.04476	1.05995
HEBDAW_comp_0dodecahedral_7_nunpairedes_0_charge_0	0.670829	4.59116	1.10224	1.33553
HEBDAW_comp_0square_antiprismatic_5_nunpairedes_0_charge_0	0.29651	2.98993	2.48621	0.961214
HEBDAW_comp_0square_antiprismatic_2_nunpairedes_0_charge_0	0.528182	0.503459	3.4261	1.19289
HEBDAW_comp_0ICIGOT_geomtry_2_nunpairedes_0_charge_0	0.6426	3.28366	3.57644	1.3073
HEBDAW_comp_0square_prismatic_1_nunpairedes_0_charge_0	0.409232	1.95386	3.63046	1.07394
HEBDAW_comp_0axial_bicapped_trigonal_prismatic_1_nunpairedes_0_charge_0	0.631938	0	3.6742	1.29664
HEBDAW_comp_0ICIGOT_geomtry_3_nunpairedes_0_charge_0	0.419603	5.3575	4.25028	1.08431
HEBDAW_comp_0hexagonal_bipyramidal_2_nunpairedes_0_charge_0	0.505133	4.43115	4.68889	1.16984
HEBDAW_comp_0dodecahedral_8_nunpairedes_0_charge_0	0.584252	2.73226	5.69881	1.24896
HEBDAW_comp_0ICIGOT_geomtry_8_nunpairedes_0_charge_0	0.578865	0.546362	7.3505	1.24357
XUVKAB_comp_0seesaw_0_nunpairedes_2_charge_1	0.212915	0.970515	0	0.851867
XUVKAB_comp_0tetrahedral_2_nunpairedes_2_charge_1	0.490377	3.71493	1.6333	1.12933
XUVKAB_comp_0seesaw_1_nunpairedes_2_charge_1	0.759351	2.18137	6.19546	1.3983
XUVKAB_comp_0square_planar_0_nunpairedes_2_charge_1	0	0	6.33035	0.638953
QEKHUK_comp_0cn10_GAKDAY_0_nunpairedes_0_charge_3	0	0	0	0.944439
YUXRAL_comp_0trigonal_prismatic_1_nunpairedes_0_charge_0	0.0959289	0	0	1.5127
YUXRAL_comp_0trigonal_prismatic_0_nunpairedes_0_charge_0	0	15.0633	9.90752	1.41677
NUFVER_comp_0pentagonal_pyramidal_1_nunpairedes_3_charge_-1	0.925727	2.07213	0	1.24388
NUFVER_comp_0octahedral_0_nunpairedes_3_charge_-1	0	0.0206642	2.81753	0.318153
NUFVER_comp_0pentagonal_pyramidal_0_nunpairedes_3_charge_-1	0.931645	0	53.072	1.2498
HABLEE_comp_0octahedral_0_nunpairedes_0_charge_-3	0	0	0	0.716547
HABLEE_comp_0trigonal_prismatic_0_nunpairedes_0_charge_-3	0.310589	5.51126	3.80087	1.02714
HABLEE_comp_0hexagonal_planar_0_nunpairedes_0_charge_-3	0.646061	0.105448	6.86407	1.36261
HABLEE_comp_0pentagonal_pyramidal_0_nunpairedes_0_charge_-3	0.707947	0.0942283	18.0325	1.42449
UGUPUK_comp_0ICIGOT_geomtry_4_nunpairedes_0_charge_1	0.468919	12.8059	0	1.11137
UGUPUK_comp_0YEMSEP_geometry_4_nunpairedes_0_charge_1	0.0769412	6.52995	1.24721	0.719392
UGUPUK_comp_0bicapped_trigonal_prismatic_4_nunpairedes_0_charge_1	0.0852601	5.86838	1.72729	0.727711
UGUPUK_comp_0ICIGOT_geomtry_0_nunpairedes_0_charge_1	0.477067	7.76106	1.89148	1.11952
UGUPUK_comp_0axial_bicapped_trigonal_prismatic_1_nunpairedes_0_charge_1	0.358534	13.5621	3.4712	1.00098
UGUPUK_comp_0dodecahedral_0_nunpairedes_0_charge_1	0	1.3694	5.39632	0.642451
UGUPUK_comp_0ICIGOT_geomtry_1_nunpairedes_0_charge_1	0.387715	0	5.97632	1.03017
UGUPUK_comp_0hexagonal_bipyramidal_0_nunpairedes_0_charge_1	0.385327	8.34537	6.29175	1.02778
UGUPUK_comp_0ICIGOT_geomtry_5_nunpairedes_0_charge_1	0.366448	2.90046	7.63198	1.0089
UGUPUK_comp_0bicapped_trigonal_prismatic_3_nunpairedes_0_charge_1	0.14267	8.97034	9.89267	0.785121
FASVOM_comp_0capped_octahedral_1_nunpairedes_0_charge_0	0.150893	0	0	1.14563
FASVOM_comp_0am_c3_7H2O_c0_9_nunpairedes_0_charge_0	0.227976	20.8522	2.46694	1.22272
FASVOM_comp_0am_c3_7H2O_c0_3_nunpairedes_0_charge_0	0.568253	46.8883	3.08749	1.56299
FASVOM_comp_0am_c3_7H2O_c0_2_nunpairedes_0_charge_0	0.189504	17.7273	3.47397	1.18424
FASVOM_comp_0pentagonal_bipyramidal_4_nunpairedes_0_charge_0	0	16.376	3.64095	0.99474
JOXDUX_comp_0hexagonal_planar_0_nunpairedes_0_charge_0	0.298462	0	0	1.50697
JOXDUX_comp_0trigonal_prismatic_1_nunpairedes_0_charge_0	0	1.72054	7.17468	1.20851
JOXDUX_comp_0pentagonal_pyramidal_1_nunpairedes_0_charge_0	0.286982	1.01061	10.2013	1.49549
JOXDUX_comp_0pentagonal_pyramidal_3_nunpairedes_0_charge_0	0.261912	2.79136	16.7053	1.47042
JOXDUX_comp_0pentagonal_pyramidal_2_nunpairedes_0_charge_0	0.176581	3.67043	27.3434	1.38509
IFEKEJ_comp_0trigonal_prismatic_8_nunpairedes_3_charge_1	0.617735	0.428972	0	1.8426
IFEKEJ_comp_0octahedral_1_nunpairedes_3_charge_1	0.675805	6.264	3.00396	1.90067
IFEKEJ_comp_0trigonal_prismatic_1_nunpairedes_3_charge_1	0.43829	0	6.80079	1.66315
IFEKEJ_comp_0pentagonal_pyramidal_3_nunpairedes_3_charge_1	0.384295	5.06604	8.15083	1.60916
IFEKEJ_comp_0pentagonal_pyramidal_2_nunpairedes_3_charge_1	0	1.03212	8.15407	1.22486
QIRZUP_comp_0tri_tri_mer_capped_2_nunpairedes_0_charge_0	0	0	0	1.39288
YOLLUH_comp_0pentagonal_pyramidal_0_nunpairedes_0_charge_1	0	0	0	1.09938
EDULOG_comp_1pentagonal_pyramidal_1_nunpairedes_0_charge_0	0.92574	7.84871	0	1.75346
EDULOG_comp_1hexagonal_planar_5_nunpairedes_0_charge_0	1.00662	2.6364	0.310781	1.83434
EDULOG_comp_1octahedral_0_nunpairedes_0_charge_0	0	0.759242	0.451055	0.827721
EDULOG_comp_1octahedral_1_nunpairedes_0_charge_0	1.20492	0	4.61979	2.03264
EDULOG_comp_1trigonal_prismatic_2_nunpairedes_0_charge_0	0.470012	1.21634	4.94361	1.29773
EDULOG_comp_1trigonal_prismatic_0_nunpairedes_0_charge_0	1.29402	13.2285	5.8027	2.12174
EDULOG_comp_1pentagonal_pyramidal_5_nunpairedes_0_charge_0	0.682175	5.27099	8.53829	1.5099
EDULOG_comp_1hexagonal_planar_1_nunpairedes_0_charge_0	1.06414	0.802101	9.96974	1.89186
EDULOG_comp_1pentagonal_pyramidal_2_nunpairedes_0_charge_0	0.896944	3.72917	10.2821	1.72466
EDULOG_comp_1hexagonal_planar_2_nunpairedes_0_charge_0	1.0302	6.60889	13.0499	1.85792
EDULOG_comp_1trigonal_prismatic_1_nunpairedes_0_charge_0	0.681196	5.59936	22.1134	1.50892
EDULOG_comp_1hexagonal_planar_0_nunpairedes_0_charge_0	0.744857	61.6151	43.2665	1.57258
EDULOG_comp_1hexagonal_planar_6_nunpairedes_0_charge_0	0.766508	52.979	45.9984	1.59423
LADPEN_comp_0YEMSEP_geometry_7_nunpairedes_0_charge_3	0	0.531666	0	0.743631
LADPEN_comp_0YEMSEP_geometry_1_nunpairedes_0_charge_3	0.597283	0.187816	0.138524	1.34091
LADPEN_comp_0YEMSEP_geometry_5_nunpairedes_0_charge_3	0.731909	1.11674	1.80734	1.47554
LADPEN_comp_0YEMSEP_geometry_0_nunpairedes_0_charge_3	0.735492	0.614868	2.57669	1.47912
LADPEN_comp_0ICIGOT_geomtry_6_nunpairedes_0_charge_3	0.821512	0.464126	3.35086	1.56514
LADPEN_comp_0hexagonal_bipyramidal_4_nunpairedes_0_charge_3	0.641163	0	4.05939	1.38479
LADPEN_comp_0bicapped_trigonal_prismatic_5_nunpairedes_0_charge_3	0.82724	0.978101	4.77355	1.57087
LADPEN_comp_0YEMSEP_geometry_8_nunpairedes_0_charge_3	0.701522	0.897823	4.95163	1.44515
LADPEN_comp_0bicapped_trigonal_prismatic_7_nunpairedes_0_charge_3	0.765465	1.48861	5.17063	1.5091
LADPEN_comp_0dodecahedral_4_nunpairedes_0_charge_3	1.15355	1.30555	5.18222	1.89718
LADPEN_comp_0axial_bicapped_trigonal_prismatic_6_nunpairedes_0_charge_3	0.911031	1.76291	6.11417	1.65466
LADPEN_comp_0dodecahedral_8_nunpairedes_0_charge_3	1.05753	0.102982	6.38366	1.80116
LADPEN_comp_0dodecahedral_2_nunpairedes_0_charge_3	1.2076	0.88777	6.42548	1.95123
LADPEN_comp_0bicapped_trigonal_prismatic_0_nunpairedes_0_charge_3	0.745384	0.293968	6.5242	1.48902
LAJXON_comp_0YEMSEP_geometry_4_nunpairedes_0_charge_-1	0	6.48892	0	1.02538
LAJXON_comp_0dodecahedral_0_nunpairedes_0_charge_-1	0.0425926	7.34648	6.89492	1.06797
LAJXON_comp_0square_prismatic_0_nunpairedes_0_charge_-1	0.17889	0	9.94053	1.20427
LAJXON_comp_0bicapped_trigonal_prismatic_0_nunpairedes_0_charge_-1	0.238441	6.43625	12.1516	1.26382
YUCPIV_comp_0trigonal_bipyramidal_0_nunpairedes_0_charge_0	0	4.62004	0	0.996341
YUCPIV_comp_0square_pyramidal_0_nunpairedes_0_charge_0	0.151907	0	1.43883	1.14825
INOGEA_comp_0am_c3_9H2O_c0_0_nunpairedes_0_charge_0	0	6.84876	0	1.23794
INOGEA_comp_0cn9_YICLED_0_nunpairedes_0_charge_0	0.216568	0	31.5684	1.45451
LUDDIY_comp_0octahedral_0_nunpairedes_4_charge_2	0	0.0190452	0	0.283113
LUDDIY_comp_0hexagonal_planar_1_nunpairedes_4_charge_2	0.628677	0.0250568	7.0233	0.91179
LUDDIY_comp_0hexagonal_planar_3_nunpairedes_4_charge_2	0.898062	0	17.7336	1.18118
KUDVUD_comp_0square_pyramidal_0_nunpairedes_1_charge_0	0	0	0	0.662695
NAXRUZ_comp_0am_c3_9H2O_c0_0_nunpairedes_0_charge_3_larger_scaled	0	0	0	1.11197
GAGNEK_comp_0seesaw_0_nunpairedes_0_charge_0	0.629725	0	0	0.867258
GAGNEK_comp_0tetrahedral_0_nunpairedes_0_charge_0	0	5.18738	4.95458	0.237533
ECPHBH_comp_0square_pyramidal_0_nunpairedes_0_charge_0	0	0	0	0.438354
EZUDEJ_comp_0octahedral_0_nunpairedes_0_charge_0	0	0	0	0.158735
WEQLAG_comp_0axial_bicapped_trigonal_prismatic_0_nunpairedes_0_charge_1	0.53238	2.96758	0	1.28711
WEQLAG_comp_0axial_bicapped_trigonal_prismatic_5_nunpairedes_0_charge_1	0.458409	2.70419	0.688907	1.21314
WEQLAG_comp_0bicapped_trigonal_prismatic_8_nunpairedes_0_charge_1	0	2.99409	3.33732	0.754728
WEQLAG_comp_0YEMSEP_geometry_6_nunpairedes_0_charge_1	0.638324	0	3.4948	1.39305
WEQLAG_comp_0hexagonal_bipyramidal_4_nunpairedes_0_charge_1	0.636799	0.0508981	5.10015	1.39153
WEQLAG_comp_0axial_bicapped_trigonal_prismatic_2_nunpairedes_0_charge_1	0.455482	6.36697	5.34026	1.21021
WEQLAG_comp_0YEMSEP_geometry_0_nunpairedes_0_charge_1	0.727256	2.89609	6.14728	1.48198
WEQLAG_comp_0ICIGOT_geomtry_6_nunpairedes_0_charge_1	0.553931	3.79279	6.44503	1.30866
WEQLAG_comp_0hexagonal_bipyramidal_5_nunpairedes_0_charge_1	0.486684	0.631535	6.47197	1.24141
WEQLAG_comp_0dodecahedral_4_nunpairedes_0_charge_1	0.440524	4.16722	7.17207	1.19525
WEQLAG_comp_0ICIGOT_geomtry_1_nunpairedes_0_charge_1	0.427679	3.61405	7.35009	1.18241
WEQLAG_comp_0hexagonal_bipyramidal_3_nunpairedes_0_charge_1	0.292928	2.97061	8.87201	1.04766
WEQLAG_comp_0dodecahedral_5_nunpairedes_0_charge_1	0.0435043	13.3322	10.4677	0.798232
WEQLAG_comp_0ICIGOT_geomtry_5_nunpairedes_0_charge_1	0.461156	0.643916	11.1544	1.21588
POTDAG_comp_0dodecahedral_0_nunpairedes_0_charge_0	0.125732	0.415091	0	1.80625
POTDAG_comp_0bicapped_trigonal_prismatic_0_nunpairedes_0_charge_0	0	0	4.17079	1.68052
BILTAU_comp_0tri_tri_mer_capped_0_nunpairedes_0_charge_0	0	0	0	0.610352
BEJVOC_comp_0am_c3_7H2O_c0_1_nunpairedes_0_charge_0	0.0178271	0.00128641	0	1.02985
BEJVOC_comp_0capped_trigonal_prismatic_0_nunpairedes_0_charge_0	0	0	5.50693	1.01202
BEJVOC_comp_0am_c3_7H2O_c0_0_nunpairedes_0_charge_0	0.211669	4.14449	7.11767	1.22369
BEJVOC_comp_0pentagonal_bipyramidal_0_nunpairedes_0_charge_0	0.140666	15.1578	7.62306	1.15269
ISAZIL_comp_0tricapped_trigonal_prismatic_0_nunpairedes_0_charge_0	0	4.04471	0	0.871905
ISAZIL_comp_0tri_tri_mer_capped_0_nunpairedes_0_charge_0	0.293871	2.98862	4.26783	1.16578
ISAZIL_comp_0capped_square_antiprismatic_0_nunpairedes_0_charge_0	0.25019	0	9.19077	1.12209
ISAZIL_comp_0cn9_YICLED_0_nunpairedes_0_charge_0	0.101046	17.1777	18.3906	0.972951
ARUXAP_comp_0capped_trigonal_prismatic_1_nunpairedes_0_charge_0	0.0432861	158.398	0	0.913385
ARUXAP_comp_0pentagonal_bipyramidal_1_nunpairedes_0_charge_0	0	0.247374	1.4709	0.870099
ARUXAP_comp_0capped_octahedral_5_nunpairedes_0_charge_0	0.437695	25.0638	1.9121	1.30779
ARUXAP_comp_0capped_trigonal_prismatic_2_nunpairedes_0_charge_0	0.42202	29.5308	2.45483	1.29212
ARUXAP_comp_0capped_octahedral_0_nunpairedes_0_charge_0	0.365883	0	2.61795	1.23598
ARUXAP_comp_0capped_trigonal_prismatic_3_nunpairedes_0_charge_0	0.0547201	0.80185	5.45131	0.924819
ARUXAP_comp_0hexagonal_pyramidal_8_nunpairedes_0_charge_0	0.224197	6.2377	5.61498	1.0943
ARUXAP_comp_0pentagonal_bipyramidal_2_nunpairedes_0_charge_0	0.187214	1.07554	6.21408	1.05731
ARUXAP_comp_0capped_octahedral_4_nunpairedes_0_charge_0	0.297717	1.008	7.89894	1.16782
ARUXAP_comp_0pentagonal_bipyramidal_0_nunpairedes_0_charge_0	0.151083	6.18003	11.0561	1.02118
BUHJIZ_comp_0bicapped_trigonal_prismatic_0_nunpairedes_0_charge_0	0	0.431419	0	0.58621
BUHJIZ_comp_0hexagonal_bipyramidal_1_nunpairedes_0_charge_0	0.454756	2.89982	8.30954	1.04097
BUHJIZ_comp_0bicapped_trigonal_prismatic_3_nunpairedes_0_charge_0	0.312421	1.19374	8.40204	0.898631
BUHJIZ_comp_0ICIGOT_geomtry_5_nunpairedes_0_charge_0	0.781906	15.0694	9.79524	1.36812
BUHJIZ_comp_0dodecahedral_0_nunpairedes_0_charge_0	0.412779	0	13.6336	0.998989
BUHJIZ_comp_0YEMSEP_geometry_3_nunpairedes_0_charge_0	0.385798	1.07316	16.965	0.972008
BUHJIZ_comp_0square_prismatic_0_nunpairedes_0_charge_0	0.499777	14.1611	21.4484	1.08599
BUHJIZ_comp_0axial_bicapped_trigonal_prismatic_6_nunpairedes_0_charge_0	0.667686	15.0751	23.3373	1.2539
KOMGIE_comp_0cn9_YICLED_1_nunpairedes_0_charge_0_smaller_scaled	0	0	0	1.54566
SESPUE_comp_0trigonal_prismatic_0_nunpairedes_0_charge_-1	0	0	0	1.62286
SESPUE_comp_0trigonal_prismatic_1_nunpairedes_0_charge_-1	0.0533232	7.79281	4.46715	1.67618
MAMLER_comp_0octahedral_0_nunpairedes_3_charge_0	0	0	0	1.07459
YOSSOR_comp_0square_pyramidal_0_nunpairedes_0_charge_0	0	0	0	0.738012
PAJWUS_comp_0tetrahedral_0_nunpairedes_5_charge_-1	0	0	0	0.984427
PAJWUS_comp_0seesaw_0_nunpairedes_5_charge_-1	0.460084	0.0627958	3.19382	1.44451
SIZHIT_comp_0cn10_XEGBUJ_2_nunpairedes_0_charge_-1	0	0	0	1.23829
SIZHIT_comp_0cn10_XEGBUJ_7_nunpairedes_0_charge_-1	0.162874	0.71017	4.1628	1.40117
TIBDOZ_comp_0dodecahedral_0_nunpairedes_0_charge_0	0	0	0	1.28323
WOGXUL_comp_0trigonal_bipyramidal_1_nunpairedes_0_charge_0	0	0.118658	0	0.81904
WOGXUL_comp_0trigonal_bipyramidal_5_nunpairedes_0_charge_0	0.713452	5.85546	0.594799	1.53249
WOGXUL_comp_0square_pyramidal_3_nunpairedes_0_charge_0	0.819231	5.80962	1.39275	1.63827
WOGXUL_comp_0square_pyramidal_2_nunpairedes_0_charge_0	0.180297	0.0033384	3.27984	0.999337
WOGXUL_comp_0square_pyramidal_0_nunpairedes_0_charge_0	0.201808	0	5.07871	1.02085
YAZGEN_comp_0tri_tri_mer_capped_0_nunpairedes_0_charge_3	0	0	0	1.09739
YAZGEN_comp_0tri_tri_mer_capped_1_nunpairedes_0_charge_3	0.11342	1.0782	0	1.21081
DUVPAM_comp_0cn9_YICLED_0_nunpairedes_0_charge_0	0	2.49204	0	1.17246
DUVPAM_comp_0tri_tri_mer_capped_1_nunpairedes_0_charge_0	0.245345	0	1.14989	1.41781
RILZOB_comp_0ICIGOT_geomtry_0_nunpairedes_0_charge_0	0.660541	5.77099	0	1.81501
RILZOB_comp_0hexagonal_bipyramidal_2_nunpairedes_0_charge_0	0.387742	7.52231	0.126234	1.54221
RILZOB_comp_0ICIGOT_geomtry_1_nunpairedes_0_charge_0	0.00267854	0	0.232109	1.15715
RILZOB_comp_0axial_bicapped_trigonal_prismatic_9_nunpairedes_0_charge_0	0	2.91471	3.4247	1.15447
RILZOB_comp_0bicapped_trigonal_prismatic_2_nunpairedes_0_charge_0	0.259315	7.50812	3.72326	1.41379
GOKMAX_comp_0trigonal_bipyramidal_0_nunpairedes_0_charge_1	0	0	0	0.723265
XORNEA_comp_0am_c3_7H2O_c0_0_nunpairedes_0_charge_0	0	5.84584	0	0.698452
XORNEA_comp_0am_c3_7H2O_c0_8_nunpairedes_0_charge_0	0.193406	4.7855	0.0331937	0.891858
XORNEA_comp_0am_c3_7H2O_c0_1_nunpairedes_0_charge_0	0.358586	0	1.05033	1.05704
XORNEA_comp_0am_c3_7H2O_c0_9_nunpairedes_0_charge_0	0.325644	1.75629	5.18102	1.0241
XORNEA_comp_0capped_trigonal_prismatic_1_nunpairedes_0_charge_0	0.0712703	31.2157	8.16408	0.769723
XORNEA_comp_0hexagonal_pyramidal_1_nunpairedes_0_charge_0	0.805488	0.296992	15.7949	1.50394
XORNEA_comp_0hexagonal_pyramidal_7_nunpairedes_0_charge_0	0.640109	37.0099	20.7031	1.33856
XORNEA_comp_0hexagonal_pyramidal_0_nunpairedes_0_charge_0	0.494492	14.2958	24.579	1.19294
XORNEA_comp_0am_c3_7H2O_c0_5_nunpairedes_0_charge_0	0.410586	11.4716	25.2052	1.10904
XORNEA_comp_0hexagonal_pyramidal_2_nunpairedes_0_charge_0	0.684272	6.57528	28.4593	1.38272
MOSBEB_comp_0am_c3_9H2O_c0_0_nunpairedes_0_charge_3	0	0	0	0.587463
NOXMIW_comp_0tetrahedral_0_nunpairedes_0_charge_0	0	0	0	0.469329
NOXMIW_comp_0tetrahedral_1_nunpairedes_0_charge_0	0.200417	6.64959	7.87804	0.669746
NESRIO_comp_0square_planar_0_nunpairedes_0_charge_0	0	0	0	1.5942
NETGOL_comp_0ICIGOT_geomtry_0_nunpairedes_0_charge_0_larger_scaled	0	0	0	1.47267
QIFROM_comp_0trigonal_prismatic_0_nunpairedes_0_charge_0	0	1.8796	0	0.712618
QIFROM_comp_0pentagonal_pyramidal_3_nunpairedes_0_charge_0	0.233181	0	6.75446	0.945799
QIFROM_comp_0pentagonal_pyramidal_2_nunpairedes_0_charge_0	0.188672	1.81999	10.4066	0.90129
QIFROM_comp_0pentagonal_pyramidal_1_nunpairedes_0_charge_0	0.325149	13.7164	10.64	1.03777
QIFROM_comp_0trigonal_prismatic_1_nunpairedes_0_charge_0	0.184363	9.95873	27.8939	0.896981
GEKFUZ_comp_0am_c3_7H2O_c0_1_nunpairedes_0_charge_0	0.463054	3.45237	0	1.07226
GEKFUZ_comp_0pentagonal_bipyramidal_1_nunpairedes_0_charge_0	0	0	0.609639	0.609203
GEKFUZ_comp_0capped_trigonal_prismatic_1_nunpairedes_0_charge_0	0.686068	34.7133	3.17606	1.29527
GEKFUZ_comp_0capped_octahedral_6_nunpairedes_0_charge_0	0.520327	10.147	3.45647	1.12953
GEKFUZ_comp_0am_c3_7H2O_c0_2_nunpairedes_0_charge_0	1.01263	16.8746	4.56634	1.62183
GEKFUZ_comp_0capped_trigonal_prismatic_0_nunpairedes_0_charge_0	1.08693	3.75588	4.85521	1.69613
GEKFUZ_comp_0pentagonal_bipyramidal_5_nunpairedes_0_charge_0	1.17262	12.0711	4.89812	1.78183
GEKFUZ_comp_0capped_octahedral_7_nunpairedes_0_charge_0	1.19557	32.1384	5.54886	1.80478
GEKFUZ_comp_0pentagonal_bipyramidal_8_nunpairedes_0_charge_0	0.617965	10.5483	9.48152	1.22717
GEKFUZ_comp_0am_c3_7H2O_c0_8_nunpairedes_0_charge_0	0.953312	17.1709	9.53648	1.56251
GEKFUZ_comp_0pentagonal_bipyramidal_3_nunpairedes_0_charge_0	0.651334	21.2736	10.4315	1.26054
GEKFUZ_comp_0hexagonal_pyramidal_8_nunpairedes_0_charge_0	0.71006	5.80929	11.2278	1.31926
GEKFUZ_comp_0capped_octahedral_1_nunpairedes_0_charge_0	1.27124	10.4733	12.0921	1.88045
GEKFUZ_comp_0capped_trigonal_prismatic_3_nunpairedes_0_charge_0	1.15527	14.1544	12.1044	1.76447
GUQQAK_comp_0octahedral_0_nunpairedes_0_charge_0	0.825492	18.9028	0	1.81566
GUQQAK_comp_0trigonal_prismatic_0_nunpairedes_0_charge_0	0.418572	6.12507	7.92938	1.40874
GUQQAK_comp_0trigonal_prismatic_2_nunpairedes_0_charge_0	0.0529434	0	11.8931	1.04311
GUQQAK_comp_0octahedral_1_nunpairedes_0_charge_0	0.207004	4.66302	13.105	1.19718
GUQQAK_comp_0trigonal_prismatic_4_nunpairedes_0_charge_0	0	6.75091	17.5231	0.990171
JIBSES_comp_0seesaw_0_nunpairedes_0_charge_0	0.483502	0.326799	0	0.847392
JIBSES_comp_0tetrahedral_1_nunpairedes_0_charge_0	0	0.374528	3.37844	0.36389
JIBSES_comp_0square_planar_0_nunpairedes_0_charge_0	1.02323	0	42.2356	1.38712
RUNMIY_comp_0octahedral_0_nunpairedes_4_charge_0	0	0	0	0.65397
RUNMIY_comp_0trigonal_prismatic_0_nunpairedes_4_charge_0	0.42049	17.2838	33.7445	1.07446
AZOCUQ_comp_3pentagonal_bipyramidal_2_nunpairedes_0_charge_3	0	0	0	1.39199
NOKLEE_comp_0pentagonal_bipyramidal_6_nunpairedes_0_charge_0	0	1.69212	0	0.806654
NOKLEE_comp_0capped_trigonal_prismatic_6_nunpairedes_0_charge_0	0.426556	4.11644	4.98882	1.23321
NOKLEE_comp_0am_c3_7H2O_c0_6_nunpairedes_0_charge_0	0.721343	2.28875	5.02109	1.528
NOKLEE_comp_0hexagonal_pyramidal_0_nunpairedes_0_charge_0	0.728129	0.635018	9.26652	1.53478
NOKLEE_comp_0am_c3_7H2O_c0_4_nunpairedes_0_charge_0	0.366941	0.520659	9.70376	1.17359
NOKLEE_comp_0am_c3_7H2O_c0_1_nunpairedes_0_charge_0	0.286143	0.923463	10.5151	1.0928
NOKLEE_comp_0capped_trigonal_prismatic_9_nunpairedes_0_charge_0	0.471728	0	10.931	1.27838
NOKLEE_comp_0capped_trigonal_prismatic_2_nunpairedes_0_charge_0	0.672538	1.12495	11.2233	1.47919
NOKLEE_comp_0am_c3_7H2O_c0_2_nunpairedes_0_charge_0	0.316284	1.35183	11.9044	1.12294
NOKLEE_comp_0pentagonal_bipyramidal_3_nunpairedes_0_charge_0	0.635489	4.1589	12.5083	1.44214
NOKLEE_comp_0capped_trigonal_prismatic_4_nunpairedes_0_charge_0	0.40853	6.38829	12.9334	1.21518
NOKLEE_comp_0capped_trigonal_prismatic_1_nunpairedes_0_charge_0	0.884421	9.11343	13.062	1.69108
NOKLEE_comp_0am_c3_7H2O_c0_9_nunpairedes_0_charge_0	0.445466	1.73065	13.9852	1.25212
NOKLEE_comp_0capped_octahedral_8_nunpairedes_0_charge_0	0.692963	4.24929	14.7889	1.49962
KUXLEX_comp_0ICIGOT_geomtry_4_nunpairedes_0_charge_3	0.386823	0.385246	0	1.04388
KUXLEX_comp_0dodecahedral_0_nunpairedes_0_charge_3	0.33004	0	0.964502	0.987101
KUXLEX_comp_0YEMSEP_geometry_1_nunpairedes_0_charge_3	0	0.274577	1.54556	0.657061
KUXLEX_comp_0square_prismatic_1_nunpairedes_0_charge_3	0.594071	1.67771	2.64905	1.25113
KUXLEX_comp_0hexagonal_bipyramidal_7_nunpairedes_0_charge_3	0.354528	0.144304	2.73221	1.01159
LAXDIX_comp_0octahedral_0_nunpairedes_0_charge_0	0	0	0	1.95613
QAKLAQ_comp_0trigonal_prismatic_0_nunpairedes_0_charge_1	0	0	0	1.09492
BEYPAZ_comp_0octahedral_0_nunpairedes_0_charge_-5	0	0	0	0.283112
HILJET_comp_0axial_bicapped_trigonal_prismatic_1_nunpairedes_0_charge_3	0.834788	1.17436	0	1.44271
HILJET_comp_0square_antiprismatic_2_nunpairedes_0_charge_3	0	0.520803	0.58788	0.607923
HILJET_comp_0dodecahedral_3_nunpairedes_0_charge_3	0.680965	2.00394	0.854115	1.28889
HILJET_comp_0dodecahedral_4_nunpairedes_0_charge_3	0.246318	0.325789	1.15546	0.854241
HILJET_comp_0square_antiprismatic_0_nunpairedes_0_charge_3	0.682414	0	1.18453	1.29034
HILJET_comp_0ICIGOT_geomtry_6_nunpairedes_0_charge_3	0.667835	8.12749	1.37455	1.27576
HILJET_comp_0square_prismatic_3_nunpairedes_0_charge_3	0.71607	1.92841	1.4631	1.32399
HILJET_comp_0bicapped_trigonal_prismatic_4_nunpairedes_0_charge_3	0.677775	0.965557	1.74143	1.2857
HILJET_comp_0dodecahedral_5_nunpairedes_0_charge_3	0.736554	1.36175	2.30434	1.34448
HILJET_comp_0bicapped_trigonal_prismatic_7_nunpairedes_0_charge_3	0.407136	6.88207	2.48205	1.01506
HILJET_comp_0ICIGOT_geomtry_7_nunpairedes_0_charge_3	0.405877	19.0003	2.52906	1.0138
HILJET_comp_0bicapped_trigonal_prismatic_9_nunpairedes_0_charge_3	0.758152	72.6721	2.87105	1.36608
HILJET_comp_0hexagonal_bipyramidal_5_nunpairedes_0_charge_3	0.669253	9.62135	2.87255	1.27718
HILJET_comp_0YEMSEP_geometry_4_nunpairedes_0_charge_3	0.0568204	18.7736	3.42072	0.664744
YUXREP_comp_0trigonal_prismatic_0_nunpairedes_0_charge_0	0	0	0	1.45811
KEJWAX_comp_0seesaw_1_nunpairedes_0_charge_0	0.192242	5.46594	0	1.03714
KEJWAX_comp_0seesaw_0_nunpairedes_0_charge_0	0	4.36858	5.30705	0.844897
KEJWAX_comp_0square_planar_0_nunpairedes_0_charge_0	0.383961	0	12.801	1.22886
AROWIQ_comp_1square_pyramidal_0_nunpairedes_5_charge_2	0	0	0	0.888418
XUZCEA_comp_0seesaw_1_nunpairedes_0_charge_-1	0	0	0	1.01783
XUZCEA_comp_0square_planar_0_nunpairedes_0_charge_-1	0.307736	18.8343	29.2217	1.32557
JULZOI_comp_0hexagonal_planar_3_nunpairedes_0_charge_-3	0.922957	6.27822	0	1.47811
JULZOI_comp_0trigonal_prismatic_5_nunpairedes_0_charge_-3	0.550451	6.01977	3.07071	1.10561
JULZOI_comp_0trigonal_prismatic_2_nunpairedes_0_charge_-3	0.447554	2.40645	3.57761	1.00271
JULZOI_comp_0octahedral_0_nunpairedes_0_charge_-3	0.0313473	0	5.02022	0.586504
JULZOI_comp_0hexagonal_planar_4_nunpairedes_0_charge_-3	0.763421	10.6002	6.63365	1.31858
JULZOI_comp_0trigonal_prismatic_4_nunpairedes_0_charge_-3	0.399849	5.02811	8.10042	0.955006
JULZOI_comp_0octahedral_1_nunpairedes_0_charge_-3	0	6.27612	9.19432	0.555157
JULZOI_comp_0pentagonal_pyramidal_5_nunpairedes_0_charge_-3	0.945673	6.42782	10.5563	1.50083
JULZOI_comp_0pentagonal_pyramidal_0_nunpairedes_0_charge_-3	0.964185	9.90804	14.3479	1.51934
JULZOI_comp_0trigonal_prismatic_6_nunpairedes_0_charge_-3	0.536864	5.20711	19.5569	1.09202
JULZOI_comp_0pentagonal_pyramidal_8_nunpairedes_0_charge_-3	0.906505	3.77079	21.5706	1.46166
RILGUO_comp_0am_c3_7H2O_c0_0_nunpairedes_0_charge_1	0	0	0	2.03544
TOVVOR_comp_0pentagonal_bipyramidal_0_nunpairedes_0_charge_-3	0.00450695	10.3895	0	0.579282
TOVVOR_comp_0pentagonal_bipyramidal_1_nunpairedes_0_charge_-3	0	0	60.003	0.574775
ACASON_comp_0seesaw_0_nunpairedes_0_charge_0	0	1.23148	0	0.569393
ACASON_comp_0tetrahedral_0_nunpairedes_0_charge_0	0.93583	1.14992	9.26448	1.50522
ACASON_comp_0square_planar_0_nunpairedes_0_charge_0	1.37044	0	18.7012	1.93983
[truncated: 1,040 more rows]

## Sheet: Figure 5 c+d
uid (Structure reference to Architector generation)	xtb_energy_index_order	csd_rmsd_index_order	c-kmRMSD (Angstroms)
VOFKEJ_comp_0trigonal_prismatic_0_nunpairedes_2_charge_0	0	0	0.696303
MOXFIQ_comp_0am_c3_9H2O_c0_4_nunpairedes_0_charge_3	0	5	1.24694
MOXFIQ_comp_0am_c3_9H2O_c0_9_nunpairedes_0_charge_3	1	1	0.903687
MOXFIQ_comp_0tricapped_trigonal_prismatic_6_nunpairedes_0_charge_3	2	6	1.29498
MOXFIQ_comp_0capped_square_antiprismatic_0_nunpairedes_0_charge_3	3	0	1.32286
MOXFIQ_comp_0tricapped_trigonal_prismatic_9_nunpairedes_0_charge_3	4	2	1.30691
MOXFIQ_comp_0tri_tri_mer_capped_9_nunpairedes_0_charge_3	5	4	0.609872
MOXFIQ_comp_0tri_tri_mer_capped_4_nunpairedes_0_charge_3	6	3	0.964214
OGIRED_comp_1cn9_YICLED_0_nunpairedes_0_charge_3	0	1	0.918972
OGIRED_comp_1am_c3_9H2O_c0_2_nunpairedes_0_charge_3	1	4	0.663042
OGIRED_comp_1tri_tri_mer_capped_5_nunpairedes_0_charge_3	2	7	1.20788
OGIRED_comp_1cn9_YICLED_1_nunpairedes_0_charge_3	3	5	1.25946
OGIRED_comp_1cn9_YICLED_4_nunpairedes_0_charge_3	4	0	0.667054
OGIRED_comp_1tricapped_trigonal_prismatic_0_nunpairedes_0_charge_3	5	8	0.767092
OGIRED_comp_1capped_square_antiprismatic_2_nunpairedes_0_charge_3	6	2	1.34247
OGIRED_comp_1am_c3_9H2O_c0_1_nunpairedes_0_charge_3	7	3	0.6681
OGIRED_comp_1cn9_YICLED_5_nunpairedes_0_charge_3	8	6	1.02634
JIGPUK_comp_0capped_trigonal_prismatic_0_nunpairedes_0_charge_0	0	0	1.29596
PIYWIF_comp_0square_pyramidal_0_nunpairedes_0_charge_0	0	0	1.19064
JIQGEW_comp_1tricapped_trigonal_prismatic_0_nunpairedes_0_charge_3	0	0	1.25028
JIQGEW_comp_1tri_tri_mer_capped_0_nunpairedes_0_charge_3	1	1	1.26398
UWAJIN_comp_0trigonal_bipyramidal_0_nunpairedes_1_charge_0	0	0	0.282823
UWAJIN_comp_0pentagonal_planar_0_nunpairedes_1_charge_0	1	1	0.76504
ELUQAG_comp_0cn9_YICLED_2_nunpairedes_0_charge_0	0	10	1.47857
ELUQAG_comp_0tricapped_trigonal_prismatic_8_nunpairedes_0_charge_0	1	1	1.22221
ELUQAG_comp_0am_c3_9H2O_c0_6_nunpairedes_0_charge_0	2	7	1.50358
ELUQAG_comp_0capped_square_antiprismatic_1_nunpairedes_0_charge_0	3	3	1.40335
ELUQAG_comp_0tri_tri_mer_capped_2_nunpairedes_0_charge_0	4	6	1.6607
ELUQAG_comp_0am_c3_9H2O_c0_5_nunpairedes_0_charge_0	5	13	1.60002
ELUQAG_comp_0tri_tri_mer_capped_3_nunpairedes_0_charge_0	6	12	1.41023
ELUQAG_comp_0tricapped_trigonal_prismatic_1_nunpairedes_0_charge_0	7	0	1.26641
ELUQAG_comp_0am_c3_9H2O_c0_9_nunpairedes_0_charge_0	8	9	1.5191
ELUQAG_comp_0capped_square_antiprismatic_0_nunpairedes_0_charge_0	9	2	1.48454
ELUQAG_comp_0tri_tri_mer_capped_9_nunpairedes_0_charge_0	10	8	1.06263
ELUQAG_comp_0tricapped_trigonal_prismatic_7_nunpairedes_0_charge_0	11	5	1.86358
ELUQAG_comp_0tricapped_trigonal_prismatic_0_nunpairedes_0_charge_0	12	4	1.46093
ELUQAG_comp_0cn9_YICLED_8_nunpairedes_0_charge_0	13	11	1.43384
RIKXOA_comp_0trigonal_bipyramidal_0_nunpairedes_0_charge_0	0	0	0.457412
QULSIZ_comp_0tetrahedral_0_nunpairedes_0_charge_1	0	0	0.615972
ZIFZET_comp_0ICIGOT_geomtry_1_nunpairedes_0_charge_2	0	0	0.598201
KUVSEZ_comp_0tetrahedral_0_nunpairedes_0_charge_0	0	0	0.401753
DUKQEG_comp_0octahedral_0_nunpairedes_0_charge_0	0	0	0.510999
DUKQEG_comp_0trigonal_prismatic_4_nunpairedes_0_charge_0	1	1	1.07271
DUKQEG_comp_0trigonal_prismatic_0_nunpairedes_0_charge_0	2	9	1.6945
DUKQEG_comp_0pentagonal_pyramidal_7_nunpairedes_0_charge_0	3	8	1.68067
DUKQEG_comp_0pentagonal_pyramidal_0_nunpairedes_0_charge_0	4	5	1.48398
DUKQEG_comp_0pentagonal_pyramidal_4_nunpairedes_0_charge_0	5	4	1.48031
DUKQEG_comp_0hexagonal_planar_5_nunpairedes_0_charge_0	6	6	1.62812
DUKQEG_comp_0hexagonal_planar_0_nunpairedes_0_charge_0	7	3	1.89694
DUKQEG_comp_0pentagonal_pyramidal_1_nunpairedes_0_charge_0	8	2	1.35154
DUKQEG_comp_0pentagonal_pyramidal_6_nunpairedes_0_charge_0	9	7	1.2664
NIGTOM_comp_0am_c3_7H2O_c0_1_nunpairedes_0_charge_1	0	3	1.3377
NIGTOM_comp_0pentagonal_bipyramidal_8_nunpairedes_0_charge_1	1	7	1.65837
NIGTOM_comp_0am_c3_7H2O_c0_0_nunpairedes_0_charge_1	2	2	1.21227
NIGTOM_comp_0am_c3_7H2O_c0_7_nunpairedes_0_charge_1	3	12	0.990997
NIGTOM_comp_0capped_trigonal_prismatic_1_nunpairedes_0_charge_1	4	0	1.66445
NIGTOM_comp_0am_c3_7H2O_c0_5_nunpairedes_0_charge_1	5	11	1.61782
NIGTOM_comp_0capped_trigonal_prismatic_0_nunpairedes_0_charge_1	6	13	1.74982
NIGTOM_comp_0pentagonal_bipyramidal_4_nunpairedes_0_charge_1	7	5	1.12812
NIGTOM_comp_0capped_trigonal_prismatic_4_nunpairedes_0_charge_1	8	9	1.65451
NIGTOM_comp_0am_c3_7H2O_c0_2_nunpairedes_0_charge_1	9	8	1.63377
NIGTOM_comp_0am_c3_7H2O_c0_3_nunpairedes_0_charge_1	10	1	1.83161
NIGTOM_comp_0pentagonal_bipyramidal_0_nunpairedes_0_charge_1	11	4	1.39337
NIGTOM_comp_0hexagonal_pyramidal_2_nunpairedes_0_charge_1	12	6	1.29676
NIGTOM_comp_0pentagonal_bipyramidal_2_nunpairedes_0_charge_1	13	10	1.41491
TURCAN_comp_0trigonal_prismatic_3_nunpairedes_0_charge_0	0	1	1.95634
TURCAN_comp_0octahedral_1_nunpairedes_0_charge_0	1	4	0.608306
TURCAN_comp_0octahedral_0_nunpairedes_0_charge_0	2	3	1.71012
TURCAN_comp_0pentagonal_pyramidal_2_nunpairedes_0_charge_0	3	2	1.67189
TURCAN_comp_0pentagonal_pyramidal_0_nunpairedes_0_charge_0	4	0	1.60988
PICPAV_comp_0seesaw_0_nunpairedes_2_charge_-1	0	0	1.01315
MIWXEY_comp_0pentagonal_bipyramidal_0_nunpairedes_0_charge_-3	0	0	0.679776
REVLUZ_comp_0octahedral_0_nunpairedes_0_charge_0	0	0	0.5961
IBIHUA_comp_0am_c3_7H2O_c0_7_nunpairedes_0_charge_2	0	1	1.02312
IBIHUA_comp_0am_c3_7H2O_c0_6_nunpairedes_0_charge_2	1	3	0.931771
IBIHUA_comp_0am_c3_7H2O_c0_3_nunpairedes_0_charge_2	2	0	1.15254
IBIHUA_comp_0am_c3_7H2O_c0_8_nunpairedes_0_charge_2	3	2	1.0097
IBIHUA_comp_0capped_trigonal_prismatic_3_nunpairedes_0_charge_2	4	4	1.57229
VOFXEU_comp_0pentagonal_pyramidal_8_nunpairedes_4_charge_0	0	3	1.75756
VOFXEU_comp_0octahedral_0_nunpairedes_4_charge_0	1	2	1.77
VOFXEU_comp_0octahedral_1_nunpairedes_4_charge_0	2	0	1.65805
VOFXEU_comp_0pentagonal_pyramidal_3_nunpairedes_4_charge_0	3	4	1.2844
VOFXEU_comp_0pentagonal_pyramidal_6_nunpairedes_4_charge_0	4	1	1.75847
TEYJUC_comp_0hexagonal_pyramidal_2_nunpairedes_0_charge_3	0	9	1.41869
TEYJUC_comp_0hexagonal_pyramidal_6_nunpairedes_0_charge_3	1	2	1.3054
TEYJUC_comp_0am_c3_7H2O_c0_5_nunpairedes_0_charge_3	2	6	0.643363
TEYJUC_comp_0am_c3_7H2O_c0_1_nunpairedes_0_charge_3	3	5	1.21776
TEYJUC_comp_0hexagonal_pyramidal_4_nunpairedes_0_charge_3	4	7	1.3241
TEYJUC_comp_0am_c3_7H2O_c0_2_nunpairedes_0_charge_3	5	3	1.043
TEYJUC_comp_0am_c3_7H2O_c0_4_nunpairedes_0_charge_3	6	1	0.842257
TEYJUC_comp_0pentagonal_bipyramidal_2_nunpairedes_0_charge_3	7	4	1.13155
TEYJUC_comp_0capped_octahedral_0_nunpairedes_0_charge_3	8	8	1.34757
TEYJUC_comp_0pentagonal_bipyramidal_3_nunpairedes_0_charge_3	9	0	0.519036
MASNIE_comp_0octahedral_0_nunpairedes_4_charge_-1	0	0	0.345432
MASNIE_comp_0trigonal_prismatic_0_nunpairedes_4_charge_-1	1	1	0.892323
AMULIE_comp_0trigonal_prismatic_6_nunpairedes_0_charge_0	0	0	1.065
AMULIE_comp_0hexagonal_planar_1_nunpairedes_0_charge_0	1	1	1.25323
NIJCUH_comp_0trigonal_bipyramidal_0_nunpairedes_0_charge_0	0	0	1.30662
NIJCUH_comp_0trigonal_bipyramidal_1_nunpairedes_0_charge_0	1	1	1.72799
NIJCUH_comp_0square_pyramidal_1_nunpairedes_0_charge_0	2	2	1.84307
OXUWUA_comp_0pentagonal_bipyramidal_0_nunpairedes_0_charge_3	0	0	0.761204
YEPSER_comp_0seesaw_1_nunpairedes_0_charge_0	0	1	1.43406
YEPSER_comp_0tetrahedral_0_nunpairedes_0_charge_0	1	0	0.694882
YEPSER_comp_0square_planar_0_nunpairedes_0_charge_0	2	2	1.48218
EHUMID_comp_0pentagonal_pyramidal_3_nunpairedes_4_charge_2	0	1	1.32584
EHUMID_comp_0trigonal_prismatic_1_nunpairedes_4_charge_2	1	2	0.764477
EHUMID_comp_0trigonal_prismatic_0_nunpairedes_4_charge_2	2	3	0.858848
EHUMID_comp_0pentagonal_pyramidal_6_nunpairedes_4_charge_2	3	4	1.08779
EHUMID_comp_0pentagonal_pyramidal_0_nunpairedes_4_charge_2	4	0	1.1053
RITDED_comp_0pentagonal_pyramidal_0_nunpairedes_0_charge_0	0	0	0.54789
RITDED_comp_0hexagonal_planar_0_nunpairedes_0_charge_0	1	1	1.06504
TAKMUO_comp_0pentagonal_bipyramidal_0_nunpairedes_0_charge_-2	0	0	0.637252
EFARIP_comp_0trigonal_prismatic_3_nunpairedes_3_charge_1	0	1	1.70563
EFARIP_comp_0trigonal_prismatic_0_nunpairedes_3_charge_1	1	0	1.64693
EFARIP_comp_0hexagonal_planar_2_nunpairedes_3_charge_1	2	2	1.74213
VOSQAV_comp_0square_planar_0_nunpairedes_0_charge_1	0	0	1.04318
ZAGBIV_comp_0YEMSEP_geometry_7_nunpairedes_0_charge_-1	0	1	1.01716
ZAGBIV_comp_0bicapped_trigonal_prismatic_0_nunpairedes_0_charge_-1	1	3	0.466359
ZAGBIV_comp_0bicapped_trigonal_prismatic_4_nunpairedes_0_charge_-1	2	0	1.1988
ZAGBIV_comp_0square_antiprismatic_1_nunpairedes_0_charge_-1	3	4	0.777642
ZAGBIV_comp_0ICIGOT_geomtry_1_nunpairedes_0_charge_-1	4	2	1.02254
PALBIN_comp_0YEMSEP_geometry_4_nunpairedes_0_charge_1	0	8	0.726751
PALBIN_comp_0axial_bicapped_trigonal_prismatic_8_nunpairedes_0_charge_1	1	0	1.27395
PALBIN_comp_0axial_bicapped_trigonal_prismatic_1_nunpairedes_0_charge_1	2	4	1.28429
PALBIN_comp_0ICIGOT_geomtry_1_nunpairedes_0_charge_1	3	5	1.50289
PALBIN_comp_0dodecahedral_2_nunpairedes_0_charge_1	4	10	0.824484
PALBIN_comp_0hexagonal_bipyramidal_6_nunpairedes_0_charge_1	5	13	1.03294
PALBIN_comp_0axial_bicapped_trigonal_prismatic_3_nunpairedes_0_charge_1	6	7	1.25243
PALBIN_comp_0bicapped_trigonal_prismatic_6_nunpairedes_0_charge_1	7	12	1.14544
PALBIN_comp_0YEMSEP_geometry_9_nunpairedes_0_charge_1	8	9	0.70659
PALBIN_comp_0dodecahedral_0_nunpairedes_0_charge_1	9	6	1.23027
PALBIN_comp_0YEMSEP_geometry_6_nunpairedes_0_charge_1	10	1	1.08814
PALBIN_comp_0axial_bicapped_trigonal_prismatic_5_nunpairedes_0_charge_1	11	2	1.30514
PALBIN_comp_0ICIGOT_geomtry_0_nunpairedes_0_charge_1	12	11	1.21692
PALBIN_comp_0axial_bicapped_trigonal_prismatic_9_nunpairedes_0_charge_1	13	3	1.1341
QOXZOU_comp_0seesaw_0_nunpairedes_0_charge_1	0	0	0.427633
MATPUU_comp_0square_planar_0_nunpairedes_0_charge_0	0	3	1.39345
MATPUU_comp_0tetrahedral_0_nunpairedes_0_charge_0	1	1	1.33717
MATPUU_comp_0tetrahedral_2_nunpairedes_0_charge_0	2	2	1.36156
MATPUU_comp_0seesaw_2_nunpairedes_0_charge_0	3	0	1.20935
EVAQUP_comp_0tricapped_trigonal_prismatic_0_nunpairedes_0_charge_0	0	0	1.07226
EVAQUP_comp_0tri_tri_mer_capped_3_nunpairedes_0_charge_0	1	1	1.17887
FAPQOE_comp_0axial_bicapped_trigonal_prismatic_0_nunpairedes_0_charge_-1	0	1	1.40634
FAPQOE_comp_0square_antiprismatic_0_nunpairedes_0_charge_-1	1	2	0.588017
FAPQOE_comp_0YEMSEP_geometry_0_nunpairedes_0_charge_-1	2	4	0.825852
FAPQOE_comp_0ICIGOT_geomtry_6_nunpairedes_0_charge_-1	3	0	1.48661
FAPQOE_comp_0square_prismatic_0_nunpairedes_0_charge_-1	4	3	1.06873
EQOZAL_comp_0tri_tri_mer_capped_2_nunpairedes_0_charge_3	0	0	1.39245
MHQUBE_comp_0tetrahedral_0_nunpairedes_0_charge_0	0	0	0.185402
MHQUBE_comp_0seesaw_0_nunpairedes_0_charge_0	1	2	1.10913
MHQUBE_comp_0square_planar_0_nunpairedes_0_charge_0	2	1	1.09818
BIMGOT_comp_0trigonal_bipyramidal_2_nunpairedes_0_charge_0	0	1	1.50082
BIMGOT_comp_0trigonal_bipyramidal_5_nunpairedes_0_charge_0	1	0	1.10753
BIMGOT_comp_0square_pyramidal_0_nunpairedes_0_charge_0	2	4	1.85641
BIMGOT_comp_0trigonal_bipyramidal_7_nunpairedes_0_charge_0	3	2	1.86569
BIMGOT_comp_0square_pyramidal_4_nunpairedes_0_charge_0	4	3	1.56799
COTQOT_comp_0square_planar_0_nunpairedes_0_charge_0	0	3	1.5986
COTQOT_comp_0tetrahedral_0_nunpairedes_0_charge_0	1	1	1.02683
COTQOT_comp_0seesaw_0_nunpairedes_0_charge_0	2	2	1.1838
COTQOT_comp_0tetrahedral_1_nunpairedes_0_charge_0	3	0	0.889913
LOCDIS_comp_0tricapped_trigonal_prismatic_4_nunpairedes_0_charge_3	0	0	1.21364
VUYYAP_comp_0tri_tri_mer_capped_2_nunpairedes_0_charge_1_larger_scaled	0	0	1.47915
QAHHIU_comp_0trigonal_bipyramidal_0_nunpairedes_0_charge_0	0	1	1.838
QAHHIU_comp_0square_pyramidal_0_nunpairedes_0_charge_0	1	0	0.895913
UMOHAG_comp_0capped_octahedral_3_nunpairedes_0_charge_0	0	2	1.15535
UMOHAG_comp_0capped_octahedral_2_nunpairedes_0_charge_0	1	3	1.42181
UMOHAG_comp_0am_c3_7H2O_c0_0_nunpairedes_0_charge_0	2	13	0.41263
UMOHAG_comp_0capped_octahedral_4_nunpairedes_0_charge_0	3	4	0.812845
UMOHAG_comp_0capped_octahedral_0_nunpairedes_0_charge_0	4	0	1.1243
UMOHAG_comp_0capped_trigonal_prismatic_2_nunpairedes_0_charge_0	5	9	1.29741
UMOHAG_comp_0hexagonal_pyramidal_8_nunpairedes_0_charge_0	6	10	1.34773
UMOHAG_comp_0capped_trigonal_prismatic_5_nunpairedes_0_charge_0	7	7	1.22609
UMOHAG_comp_0am_c3_7H2O_c0_7_nunpairedes_0_charge_0	8	5	1.37722
UMOHAG_comp_0pentagonal_bipyramidal_2_nunpairedes_0_charge_0	9	6	1.21588
UMOHAG_comp_0am_c3_7H2O_c0_8_nunpairedes_0_charge_0	10	12	1.21985
UMOHAG_comp_0capped_trigonal_prismatic_3_nunpairedes_0_charge_0	11	8	1.42318
UMOHAG_comp_0capped_trigonal_prismatic_4_nunpairedes_0_charge_0	12	1	1.37406
UMOHAG_comp_0hexagonal_pyramidal_1_nunpairedes_0_charge_0	13	11	1.08244
LEPRAA_comp_0hexagonal_planar_0_nunpairedes_3_charge_0	0	4	1.27842
LEPRAA_comp_0trigonal_prismatic_3_nunpairedes_3_charge_0	1	0	1.47391
LEPRAA_comp_0hexagonal_planar_4_nunpairedes_3_charge_0	2	2	1.38699
LEPRAA_comp_0trigonal_prismatic_0_nunpairedes_3_charge_0	3	3	1.41694
LEPRAA_comp_0octahedral_0_nunpairedes_3_charge_0	4	1	0.390917
MEDBEF_comp_0trigonal_bipyramidal_1_nunpairedes_0_charge_0	0	0	0.710909
MEDBEF_comp_0trigonal_bipyramidal_2_nunpairedes_0_charge_0	1	1	1.32168
AFEYIV_comp_0square_antiprismatic_0_nunpairedes_0_charge_3	0	0	0.629357
AFEYIV_comp_0axial_bicapped_trigonal_prismatic_0_nunpairedes_0_charge_3	1	1	1.19801
RUTTOP_comp_0trigonal_bipyramidal_0_nunpairedes_4_charge_1	0	0	0.566239
PAPXUC_comp_0am_c3_9H2O_c0_0_nunpairedes_0_charge_3	0	0	0.34684
KOLGIB_comp_0am_c3_9H2O_c0_3_nunpairedes_0_charge_-2	0	0	0.854259
KOLGIB_comp_0tri_tri_mer_capped_0_nunpairedes_0_charge_-2	1	1	1.39176
JAQKIW_comp_0pentagonal_pyramidal_5_nunpairedes_0_charge_0	0	6	1.67122
JAQKIW_comp_0octahedral_0_nunpairedes_0_charge_0	1	2	1.84817
JAQKIW_comp_0pentagonal_pyramidal_3_nunpairedes_0_charge_0	2	5	1.58607
JAQKIW_comp_0pentagonal_pyramidal_1_nunpairedes_0_charge_0	3	0	1.78128
JAQKIW_comp_0pentagonal_pyramidal_9_nunpairedes_0_charge_0	4	4	1.69698
JAQKIW_comp_0pentagonal_pyramidal_2_nunpairedes_0_charge_0	5	3	1.61086
JAQKIW_comp_0trigonal_prismatic_0_nunpairedes_0_charge_0	6	1	1.52251
ITETEI_comp_0hexagonal_planar_0_nunpairedes_3_charge_2	0	3	1.01321
ITETEI_comp_0pentagonal_pyramidal_3_nunpairedes_3_charge_2	1	0	1.95391
ITETEI_comp_0hexagonal_planar_3_nunpairedes_3_charge_2	2	4	1.90311
ITETEI_comp_0trigonal_prismatic_2_nunpairedes_3_charge_2	3	2	0.95918
ITETEI_comp_0trigonal_prismatic_0_nunpairedes_3_charge_2	4	1	1.60321
PUXGIB_comp_0octahedral_0_nunpairedes_5_charge_1	0	0	0.356083
JIHYIL_comp_0octahedral_0_nunpairedes_0_charge_0	0	1	1.55432
JIHYIL_comp_0pentagonal_pyramidal_0_nunpairedes_0_charge_0	1	0	1.43684
LEMCOV_comp_0capped_square_antiprismatic_2_nunpairedes_0_charge_1	0	1	1.54291
LEMCOV_comp_0am_c3_9H2O_c0_9_nunpairedes_0_charge_1	1	0	1.49589
SIXXAY_comp_1hexagonal_planar_6_nunpairedes_1_charge_1	0	2	1.56491
SIXXAY_comp_1hexagonal_planar_1_nunpairedes_1_charge_1	1	1	1.08624
SIXXAY_comp_1trigonal_prismatic_0_nunpairedes_1_charge_1	2	3	0.983063
SIXXAY_comp_1trigonal_prismatic_2_nunpairedes_1_charge_1	3	0	1.53072
JEPPUQ_comp_0octahedral_0_nunpairedes_3_charge_0	0	0	0.464219
JEPPUQ_comp_0hexagonal_planar_0_nunpairedes_3_charge_0	1	2	1.31233
JEPPUQ_comp_0pentagonal_pyramidal_1_nunpairedes_3_charge_0	2	1	1.12926
JEPPUQ_comp_0hexagonal_planar_4_nunpairedes_3_charge_0	3	4	1.71429
JEPPUQ_comp_0pentagonal_pyramidal_2_nunpairedes_3_charge_0	4	3	1.62519
DOXXEU_comp_0hexagonal_planar_0_nunpairedes_0_charge_0	0	1	0.550424
DOXXEU_comp_0octahedral_0_nunpairedes_0_charge_0	1	0	0.469287
IGIJEO_comp_0square_pyramidal_0_nunpairedes_2_charge_1	0	1	1.57794
IGIJEO_comp_0pentagonal_planar_0_nunpairedes_2_charge_1	1	0	1.57723
UKAMID_comp_0octahedral_0_nunpairedes_0_charge_0	0	0	0.642877
UKAMID_comp_0trigonal_prismatic_0_nunpairedes_0_charge_0	1	1	0.816584
DUPHEE_comp_1octahedral_0_nunpairedes_4_charge_1	0	0	0.690597
EJOPAX_comp_0axial_bicapped_hexagonal_planar_9_nunpairedes_0_charge_3	0	1	1.59691
EJOPAX_comp_0cn10_GAKDAY_6_nunpairedes_0_charge_3	1	0	1.39895
UNACOE_comp_0cn9_YICLED_3_nunpairedes_0_charge_0	0	0	1.04956
GAXZUD_comp_0square_planar_0_nunpairedes_0_charge_0	0	0	0.793656
PUMHOX_comp_0am_c3_9H2O_c0_0_nunpairedes_0_charge_0	0	0	1.70378
PUMHOX_comp_0cn9_YICLED_0_nunpairedes_0_charge_0	1	1	1.73134
EMODAO_comp_0seesaw_1_nunpairedes_2_charge_0	0	0	1.55395
EMODAO_comp_0seesaw_0_nunpairedes_2_charge_0	1	1	1.95568
NAPSAB_comp_0pentagonal_bipyramidal_0_nunpairedes_0_charge_3	0	8	1.54298
NAPSAB_comp_0capped_trigonal_prismatic_3_nunpairedes_0_charge_3	1	11	1.21968
NAPSAB_comp_0capped_trigonal_prismatic_1_nunpairedes_0_charge_3	2	13	1.62535
NAPSAB_comp_0capped_octahedral_2_nunpairedes_0_charge_3	3	6	1.70528
NAPSAB_comp_0capped_trigonal_prismatic_2_nunpairedes_0_charge_3	4	5	1.55632
NAPSAB_comp_0am_c3_7H2O_c0_2_nunpairedes_0_charge_3	5	1	1.17437
NAPSAB_comp_0capped_octahedral_0_nunpairedes_0_charge_3	6	9	1.04551
NAPSAB_comp_0capped_octahedral_3_nunpairedes_0_charge_3	7	0	1.543
NAPSAB_comp_0pentagonal_bipyramidal_1_nunpairedes_0_charge_3	8	7	0.623663
NAPSAB_comp_0am_c3_7H2O_c0_6_nunpairedes_0_charge_3	9	4	1.48935
NAPSAB_comp_0hexagonal_pyramidal_9_nunpairedes_0_charge_3	10	2	1.7474
NAPSAB_comp_0capped_trigonal_prismatic_0_nunpairedes_0_charge_3	11	3	0.744876
NAPSAB_comp_0hexagonal_pyramidal_1_nunpairedes_0_charge_3	12	10	1.81075
NAPSAB_comp_0am_c3_7H2O_c0_3_nunpairedes_0_charge_3	13	12	0.842775
HALGEI_comp_0square_prismatic_0_nunpairedes_0_charge_0	0	3	0.682055
HALGEI_comp_0bicapped_trigonal_prismatic_9_nunpairedes_0_charge_0	1	0	1.30474
HALGEI_comp_0axial_bicapped_trigonal_prismatic_2_nunpairedes_0_charge_0	2	4	1.07652
HALGEI_comp_0bicapped_trigonal_prismatic_3_nunpairedes_0_charge_0	3	2	0.591528
HALGEI_comp_0YEMSEP_geometry_9_nunpairedes_0_charge_0	4	1	0.830121
XECDEO_comp_0trigonal_prismatic_3_nunpairedes_0_charge_0	0	3	1.48691
XECDEO_comp_0octahedral_0_nunpairedes_0_charge_0	1	0	1.5603
XECDEO_comp_0trigonal_prismatic_1_nunpairedes_0_charge_0	2	2	1.54436
XECDEO_comp_0pentagonal_pyramidal_6_nunpairedes_0_charge_0	3	1	1.13374
XECDEO_comp_0octahedral_1_nunpairedes_0_charge_0	4	4	1.6194
WUPJAV_comp_0tricapped_trigonal_prismatic_0_nunpairedes_0_charge_0	0	0	0.396074
WUPJAV_comp_0tri_tri_mer_capped_0_nunpairedes_0_charge_0	1	1	0.794041
QOCBES_comp_0tetrahedral_0_nunpairedes_2_charge_0	0	1	1.28167
QOCBES_comp_0square_planar_0_nunpairedes_2_charge_0	1	2	0.462801
QOCBES_comp_0seesaw_0_nunpairedes_2_charge_0	2	0	1.23885
ITULEQ_comp_0trigonal_prismatic_0_nunpairedes_4_charge_1	0	0	1.05797
TIDRON_comp_0hexagonal_planar_1_nunpairedes_3_charge_-2	0	0	1.17835
TIDRON_comp_0pentagonal_pyramidal_0_nunpairedes_3_charge_-2	1	1	1.21049
BODXUQ_comp_0dodecahedral_2_nunpairedes_0_charge_3	0	4	1.23275
BODXUQ_comp_0hexagonal_bipyramidal_9_nunpairedes_0_charge_3	1	9	1.0214
BODXUQ_comp_0dodecahedral_5_nunpairedes_0_charge_3	2	8	1.37284
BODXUQ_comp_0YEMSEP_geometry_5_nunpairedes_0_charge_3	3	3	0.939951
BODXUQ_comp_0square_antiprismatic_3_nunpairedes_0_charge_3	4	1	0.596567
BODXUQ_comp_0square_antiprismatic_1_nunpairedes_0_charge_3	5	12	1.54165
BODXUQ_comp_0dodecahedral_6_nunpairedes_0_charge_3	6	13	1.47802
BODXUQ_comp_0axial_bicapped_trigonal_prismatic_7_nunpairedes_0_charge_3	7	10	1.32827
BODXUQ_comp_0YEMSEP_geometry_7_nunpairedes_0_charge_3	8	0	0.770032
BODXUQ_comp_0YEMSEP_geometry_4_nunpairedes_0_charge_3	9	11	0.627825
BODXUQ_comp_0axial_bicapped_trigonal_prismatic_8_nunpairedes_0_charge_3	10	7	1.20698
BODXUQ_comp_0axial_bicapped_trigonal_prismatic_6_nunpairedes_0_charge_3	11	2	1.31225
BODXUQ_comp_0hexagonal_bipyramidal_1_nunpairedes_0_charge_3	12	6	1.02969
BODXUQ_comp_0hexagonal_bipyramidal_6_nunpairedes_0_charge_3	13	5	1.08306
TAFYIL_comp_0hexagonal_pyramidal_8_nunpairedes_0_charge_0	0	0	1.07705
TAFYIL_comp_0hexagonal_pyramidal_3_nunpairedes_0_charge_0	1	1	1.1692
INIGOB_comp_0hexagonal_planar_8_nunpairedes_4_charge_0	0	4	1.39937
INIGOB_comp_0pentagonal_pyramidal_5_nunpairedes_4_charge_0	1	3	1.4381
INIGOB_comp_0hexagonal_planar_4_nunpairedes_4_charge_0	2	0	1.4904
INIGOB_comp_0trigonal_prismatic_9_nunpairedes_4_charge_0	3	1	1.34348
INIGOB_comp_0trigonal_prismatic_7_nunpairedes_4_charge_0	4	2	1.33469
VAXHEH_comp_0octahedral_0_nunpairedes_0_charge_2	0	0	0.379137
VAXHEH_comp_0pentagonal_pyramidal_0_nunpairedes_0_charge_2	1	1	1.25911
VEKCAQ_comp_0square_pyramidal_0_nunpairedes_1_charge_0	0	0	0.900077
BUYWIE_comp_0capped_square_antiprismatic_0_nunpairedes_0_charge_3	0	2	0.812243
BUYWIE_comp_0tri_tri_mer_capped_0_nunpairedes_0_charge_3	1	0	1.08566
BUYWIE_comp_0cn9_YICLED_0_nunpairedes_0_charge_3	2	3	0.504225
BUYWIE_comp_0tricapped_trigonal_prismatic_0_nunpairedes_0_charge_3	3	1	1.02765
EWUNAN_comp_0square_planar_0_nunpairedes_0_charge_0	0	0	1.29939
EWUNAN_comp_0seesaw_0_nunpairedes_0_charge_0	1	1	1.3383
TEXCEF_comp_0cn9_YICLED_3_nunpairedes_0_charge_-1	0	0	1.01399
KEPLOH_comp_0trigonal_prismatic_1_nunpairedes_0_charge_0	0	0	0.570234
KEPLOH_comp_0trigonal_prismatic_2_nunpairedes_0_charge_0	1	2	0.910593
KEPLOH_comp_0pentagonal_pyramidal_0_nunpairedes_0_charge_0	2	1	0.849372
IMOTUB_comp_0capped_octahedral_0_nunpairedes_0_charge_0	0	0	0.907325
IMOTUB_comp_0capped_trigonal_prismatic_0_nunpairedes_0_charge_0	1	1	1.53986
IMOTUB_comp_0pentagonal_bipyramidal_0_nunpairedes_0_charge_0	2	2	1.69171
KIZFOP_comp_0capped_square_antiprismatic_1_nunpairedes_0_charge_1	0	2	1.01775
KIZFOP_comp_0tricapped_trigonal_prismatic_1_nunpairedes_0_charge_1	1	0	1.09556
KIZFOP_comp_0am_c3_9H2O_c0_1_nunpairedes_0_charge_1	2	1	0.628204
RANSOR_comp_1tri_tri_mer_capped_2_nunpairedes_0_charge_1	0	4	1.80973
RANSOR_comp_1tricapped_trigonal_prismatic_7_nunpairedes_0_charge_1	1	0	1.9897
RANSOR_comp_1tricapped_trigonal_prismatic_1_nunpairedes_0_charge_1	2	2	1.9791
RANSOR_comp_1am_c3_9H2O_c0_2_nunpairedes_0_charge_1	3	1	2.05101
RANSOR_comp_1am_c3_9H2O_c0_4_nunpairedes_0_charge_1	4	3	1.77852
IGEXAV_comp_0pentagonal_planar_0_nunpairedes_0_charge_0	0	2	1.38463
IGEXAV_comp_0trigonal_bipyramidal_1_nunpairedes_0_charge_0	1	0	1.40334
IGEXAV_comp_0trigonal_bipyramidal_0_nunpairedes_0_charge_0	2	1	1.34087
ZEPZUS_comp_0pentagonal_bipyramidal_0_nunpairedes_0_charge_-3	0	1	1.10094
ZEPZUS_comp_0pentagonal_bipyramidal_2_nunpairedes_0_charge_-3	1	0	1.08101
LIRPUY_comp_0ICIGOT_geomtry_4_nunpairedes_0_charge_0	0	10	1.57426
LIRPUY_comp_0bicapped_trigonal_prismatic_1_nunpairedes_0_charge_0	1	12	1.49996
LIRPUY_comp_0ICIGOT_geomtry_5_nunpairedes_0_charge_0	2	4	1.38313
LIRPUY_comp_0YEMSEP_geometry_9_nunpairedes_0_charge_0	3	2	1.5523
LIRPUY_comp_0YEMSEP_geometry_1_nunpairedes_0_charge_0	4	1	1.25931
LIRPUY_comp_0square_antiprismatic_1_nunpairedes_0_charge_0	5	9	1.63664
LIRPUY_comp_0dodecahedral_3_nunpairedes_0_charge_0	6	3	1.59854
LIRPUY_comp_0bicapped_trigonal_prismatic_4_nunpairedes_0_charge_0	7	0	1.72383
LIRPUY_comp_0axial_bicapped_trigonal_prismatic_2_nunpairedes_0_charge_0	8	11	1.70463
LIRPUY_comp_0dodecahedral_4_nunpairedes_0_charge_0	9	6	1.52648
LIRPUY_comp_0bicapped_trigonal_prismatic_7_nunpairedes_0_charge_0	10	5	0.825701
LIRPUY_comp_0YEMSEP_geometry_5_nunpairedes_0_charge_0	11	8	1.58158
LIRPUY_comp_0bicapped_trigonal_prismatic_6_nunpairedes_0_charge_0	12	7	1.00892
ZIBGUM_comp_0YEMSEP_geometry_0_nunpairedes_0_charge_0	0	0	1.26822
YEQHOU_comp_0trigonal_prismatic_0_nunpairedes_4_charge_0	0	1	1.3901
YEQHOU_comp_0octahedral_0_nunpairedes_4_charge_0	1	0	1.26298
CPMNTI_comp_0YEMSEP_geometry_1_nunpairedes_0_charge_2	0	0	0.681278
CPMNTI_comp_0axial_bicapped_trigonal_prismatic_9_nunpairedes_0_charge_2	1	1	0.712874
SIDVOR_comp_0capped_square_antiprismatic_2_nunpairedes_0_charge_2	0	0	1.50676
GIQBUF_comp_0seesaw_1_nunpairedes_2_charge_0	0	2	1.79984
GIQBUF_comp_0seesaw_2_nunpairedes_2_charge_0	1	3	1.76441
GIQBUF_comp_0square_planar_1_nunpairedes_2_charge_0	2	4	0.812218
GIQBUF_comp_0seesaw_0_nunpairedes_2_charge_0	3	1	1.04298
GIQBUF_comp_0tetrahedral_1_nunpairedes_2_charge_0	4	0	1.72746
YUDPOF_comp_0trigonal_prismatic_0_nunpairedes_0_charge_-1	0	1	0.798395
YUDPOF_comp_0octahedral_0_nunpairedes_0_charge_-1	1	0	0.594482
XEQMEL_comp_0capped_octahedral_0_nunpairedes_0_charge_0	0	0	0.737312
XEQMEL_comp_0pentagonal_bipyramidal_0_nunpairedes_0_charge_0	1	1	0.759087
XEQMEL_comp_0hexagonal_pyramidal_0_nunpairedes_0_charge_0	2	2	1.26581
AZODAX_comp_3pentagonal_bipyramidal_4_nunpairedes_0_charge_3	0	11	1.12105
AZODAX_comp_3capped_octahedral_5_nunpairedes_0_charge_3	1	8	1.1874
AZODAX_comp_3am_c3_7H2O_c0_1_nunpairedes_0_charge_3	2	9	1.4632
AZODAX_comp_3capped_octahedral_7_nunpairedes_0_charge_3	3	0	1.44632
AZODAX_comp_3hexagonal_pyramidal_2_nunpairedes_0_charge_3	4	1	1.38009
AZODAX_comp_3capped_octahedral_3_nunpairedes_0_charge_3	5	4	1.49328
AZODAX_comp_3pentagonal_bipyramidal_0_nunpairedes_0_charge_3	6	3	1.67016
AZODAX_comp_3capped_octahedral_2_nunpairedes_0_charge_3	7	10	1.45576
AZODAX_comp_3am_c3_7H2O_c0_0_nunpairedes_0_charge_3	8	7	0.874
AZODAX_comp_3am_c3_7H2O_c0_3_nunpairedes_0_charge_3	9	2	1.03988
AZODAX_comp_3am_c3_7H2O_c0_5_nunpairedes_0_charge_3	10	5	1.44962
AZODAX_comp_3pentagonal_bipyramidal_2_nunpairedes_0_charge_3	11	6	0.694237
TISRIZ_comp_0bicapped_trigonal_prismatic_0_nunpairedes_0_charge_3	0	3	0.79103
TISRIZ_comp_0square_prismatic_0_nunpairedes_0_charge_3	1	6	0.95689
TISRIZ_comp_0ICIGOT_geomtry_0_nunpairedes_0_charge_3	2	0	1.20018
TISRIZ_comp_0square_antiprismatic_0_nunpairedes_0_charge_3	3	1	0.667802
TISRIZ_comp_0hexagonal_bipyramidal_0_nunpairedes_0_charge_3	4	4	1.11279
TISRIZ_comp_0axial_bicapped_trigonal_prismatic_0_nunpairedes_0_charge_3	5	2	1.28546
TISRIZ_comp_0YEMSEP_geometry_0_nunpairedes_0_charge_3	6	5	0.748704
SEBWUT_comp_0tetrahedral_1_nunpairedes_0_charge_0	0	0	0.371288
KUKGOM_comp_0am_c3_9H2O_c0_1_nunpairedes_0_charge_0	0	0	1.05891
PUTQIF_comp_0cn9_YICLED_0_nunpairedes_0_charge_3	0	0	0.469219
HOKDAM_comp_0hexagonal_planar_0_nunpairedes_0_charge_-2	0	0	1.23767
JUJKAC_comp_0cn10_XEGBUJ_1_nunpairedes_0_charge_3	0	2	0.745007
JUJKAC_comp_0axial_bicapped_hexagonal_planar_0_nunpairedes_0_charge_3	1	0	1.33278
JUJKAC_comp_0cn10_GAKDAY_5_nunpairedes_0_charge_3	2	3	0.48167
JUJKAC_comp_0cn10_GAKDAY_2_nunpairedes_0_charge_3	3	1	0.824057
JUJKAC_comp_0cn10_GAKDAY_1_nunpairedes_0_charge_3	4	4	1.34502
JUJKAC_comp_0cn10_GAKDAY_6_nunpairedes_0_charge_3	5	5	1.41837
VOSTOP_comp_0YEMSEP_geometry_1_nunpairedes_0_charge_-1	0	0	0.905909
VOSTOP_comp_0hexagonal_bipyramidal_1_nunpairedes_0_charge_-1	1	1	1.08617
ZEBMAU_comp_0octahedral_1_nunpairedes_0_charge_0	0	0	0.83915
ZEBMAU_comp_0octahedral_3_nunpairedes_0_charge_0	1	2	1.72607
ZEBMAU_comp_0trigonal_prismatic_8_nunpairedes_0_charge_0	2	3	1.15838
ZEBMAU_comp_0hexagonal_planar_2_nunpairedes_0_charge_0	3	1	1.33078
ZEBMAU_comp_0trigonal_prismatic_9_nunpairedes_0_charge_0	4	4	1.8096
POTCEJ_comp_0YEMSEP_geometry_3_nunpairedes_0_charge_0	0	0	0.9389
POTCEJ_comp_0bicapped_trigonal_prismatic_0_nunpairedes_0_charge_0	1	1	1.72334
KEJBEH_comp_0am_c3_9H2O_c0_0_nunpairedes_0_charge_3_larger_scaled	0	0	0.803735
ATENET_comp_0pentagonal_planar_0_nunpairedes_0_charge_0	0	0	0.955728
ATENET_comp_0trigonal_bipyramidal_0_nunpairedes_0_charge_0	1	1	0.967418
GERNEZ_comp_0trigonal_prismatic_0_nunpairedes_4_charge_1	0	0	0.977022
GERNEZ_comp_0trigonal_prismatic_1_nunpairedes_4_charge_1	1	1	1.11102
GERNEZ_comp_0octahedral_0_nunpairedes_4_charge_1	2	2	1.1482
WABDEL_comp_0octahedral_0_nunpairedes_0_charge_1	0	0	0.823765
WABDEL_comp_0trigonal_prismatic_4_nunpairedes_0_charge_1	1	1	0.973776
WABDEL_comp_0octahedral_1_nunpairedes_0_charge_1	2	4	2.15728
WABDEL_comp_0pentagonal_pyramidal_1_nunpairedes_0_charge_1	3	3	2.05408
WABDEL_comp_0trigonal_prismatic_0_nunpairedes_0_charge_1	4	2	1.51834
YUWZOF_comp_0octahedral_0_nunpairedes_0_charge_0	0	1	0.92927
YUWZOF_comp_0trigonal_prismatic_0_nunpairedes_0_charge_0	1	0	0.861081
REGCIP_comp_0am_c3_7H2O_c0_1_nunpairedes_0_charge_1	0	0	1.23184
REGCIP_comp_0am_c3_7H2O_c0_0_nunpairedes_0_charge_1	1	1	1.27507
REGCIP_comp_0capped_octahedral_0_nunpairedes_0_charge_1	2	2	1.64857
UVIWEE_comp_0pentagonal_bipyramidal_2_nunpairedes_0_charge_1	0	0	0.633791
UVIWEE_comp_0pentagonal_bipyramidal_4_nunpairedes_0_charge_1	1	4	0.940458
UVIWEE_comp_0hexagonal_pyramidal_3_nunpairedes_0_charge_1	2	7	1.28162
UVIWEE_comp_0am_c3_7H2O_c0_2_nunpairedes_0_charge_1	3	1	0.976485
UVIWEE_comp_0pentagonal_bipyramidal_0_nunpairedes_0_charge_1	4	3	0.892082
UVIWEE_comp_0capped_trigonal_prismatic_0_nunpairedes_0_charge_1	5	9	1.14585
UVIWEE_comp_0capped_trigonal_prismatic_3_nunpairedes_0_charge_1	6	12	1.20374
UVIWEE_comp_0am_c3_7H2O_c0_1_nunpairedes_0_charge_1	7	8	0.929828
UVIWEE_comp_0am_c3_7H2O_c0_4_nunpairedes_0_charge_1	8	13	1.10976
UVIWEE_comp_0capped_trigonal_prismatic_1_nunpairedes_0_charge_1	9	11	1.01785
UVIWEE_comp_0capped_trigonal_prismatic_2_nunpairedes_0_charge_1	10	10	1.13248
UVIWEE_comp_0am_c3_7H2O_c0_9_nunpairedes_0_charge_1	11	5	1.12818
UVIWEE_comp_0am_c3_7H2O_c0_0_nunpairedes_0_charge_1	12	6	1.02894
UVIWEE_comp_0pentagonal_bipyramidal_6_nunpairedes_0_charge_1	13	2	1.11949
IMAWAU_comp_0am_c3_7H2O_c0_2_nunpairedes_0_charge_0	0	0	1.15567
IMAWAU_comp_0am_c3_7H2O_c0_0_nunpairedes_0_charge_0	1	1	1.17069
BIVGES_comp_0octahedral_0_nunpairedes_3_charge_-1	0	0	0.184511
LEBPAM_comp_0square_antiprismatic_0_nunpairedes_0_charge_1	0	0	0.929973
LEBPAM_comp_0hexagonal_bipyramidal_0_nunpairedes_0_charge_1	1	1	1.01064
MEWBIC_comp_0square_planar_0_nunpairedes_0_charge_0	0	0	0.560468
MEWBIC_comp_0seesaw_0_nunpairedes_0_charge_0	1	1	1.31418
POMQOY_comp_0seesaw_1_nunpairedes_0_charge_0	0	0	0.682386
POMQOY_comp_0square_planar_0_nunpairedes_0_charge_0	1	2	1.1617
POMQOY_comp_0seesaw_0_nunpairedes_0_charge_0	2	1	1.05908
LOCDOY_comp_0tri_tri_mer_capped_0_nunpairedes_0_charge_3_larger_scaled	0	0	1.0284
LOCDOY_comp_0tricapped_trigonal_prismatic_1_nunpairedes_0_charge_3_larger_scaled	1	1	1.13666
IKADOQ_comp_0pentagonal_bipyramidal_0_nunpairedes_0_charge_0	0	0	1.09234
IKADOQ_comp_0capped_trigonal_prismatic_1_nunpairedes_0_charge_0	1	3	1.83758
IKADOQ_comp_0capped_trigonal_prismatic_0_nunpairedes_0_charge_0	2	4	1.6222
IKADOQ_comp_0am_c3_7H2O_c0_1_nunpairedes_0_charge_0	3	2	1.44187
IKADOQ_comp_0am_c3_7H2O_c0_0_nunpairedes_0_charge_0	4	5	1.4705
IKADOQ_comp_0am_c3_7H2O_c0_2_nunpairedes_0_charge_0	5	1	1.75541
NICHEN_comp_0pentagonal_bipyramidal_0_nunpairedes_0_charge_0	0	0	0.770269
NICHEN_comp_0capped_trigonal_prismatic_7_nunpairedes_0_charge_0	1	7	1.20235
NICHEN_comp_0hexagonal_pyramidal_7_nunpairedes_0_charge_0	2	1	1.51572
NICHEN_comp_0am_c3_7H2O_c0_4_nunpairedes_0_charge_0	3	10	1.60448
NICHEN_comp_0hexagonal_pyramidal_2_nunpairedes_0_charge_0	4	6	1.66194
NICHEN_comp_0capped_trigonal_prismatic_0_nunpairedes_0_charge_0	5	9	1.87459
NICHEN_comp_0am_c3_7H2O_c0_9_nunpairedes_0_charge_0	6	2	1.27636
NICHEN_comp_0am_c3_7H2O_c0_8_nunpairedes_0_charge_0	7	8	1.18276
NICHEN_comp_0pentagonal_bipyramidal_1_nunpairedes_0_charge_0	8	3	1.53909
NICHEN_comp_0hexagonal_pyramidal_9_nunpairedes_0_charge_0	9	11	1.36074
NICHEN_comp_0am_c3_7H2O_c0_5_nunpairedes_0_charge_0	10	4	1.25051
NICHEN_comp_0capped_trigonal_prismatic_6_nunpairedes_0_charge_0	11	5	1.66159
NICHEN_comp_0capped_trigonal_prismatic_3_nunpairedes_0_charge_0	12	12	1.98885
TAQJUQ_comp_2tricapped_trigonal_prismatic_1_nunpairedes_0_charge_2	0	0	1.32215
TAQJUQ_comp_2am_c3_9H2O_c0_0_nunpairedes_0_charge_2	1	1	1.35658
OMIFOG_comp_0trigonal_bipyramidal_0_nunpairedes_0_charge_0_larger_scaled	0	1	1.26019
OMIFOG_comp_0trigonal_bipyramidal_1_nunpairedes_0_charge_0_larger_scaled	1	0	1.16707
OMIFOG_comp_0pentagonal_planar_1_nunpairedes_0_charge_0_larger_scaled	2	3	1.7117
OMIFOG_comp_0pentagonal_planar_2_nunpairedes_0_charge_0_larger_scaled	3	2	1.53294
UQEKOT_comp_0seesaw_1_nunpairedes_2_charge_0	0	1	1.42506
UQEKOT_comp_0seesaw_0_nunpairedes_2_charge_0	1	0	1.36841
LIQPAF_comp_0am_c3_9H2O_c0_1_nunpairedes_1_charge_3	0	0	1.49434
NIXJEM_comp_0tri_tri_mer_capped_0_nunpairedes_0_charge_0	0	1	1.15802
NIXJEM_comp_0tricapped_trigonal_prismatic_0_nunpairedes_0_charge_0	1	0	1.15736
HAQLUI_comp_0square_pyramidal_0_nunpairedes_0_charge_0	0	0	0.479235
HAQLUI_comp_0square_pyramidal_2_nunpairedes_0_charge_0	1	2	1.62796
HAQLUI_comp_0trigonal_bipyramidal_0_nunpairedes_0_charge_0	2	4	0.973206
HAQLUI_comp_0square_pyramidal_1_nunpairedes_0_charge_0	3	3	1.58078
HAQLUI_comp_0square_pyramidal_3_nunpairedes_0_charge_0	4	1	1.01517
ANUJOJ_comp_0trigonal_bipyramidal_0_nunpairedes_0_charge_0	0	0	0.540915
ANUJOJ_comp_0trigonal_bipyramidal_2_nunpairedes_0_charge_0	1	3	1.95829
ANUJOJ_comp_0trigonal_bipyramidal_3_nunpairedes_0_charge_0	2	2	1.94106
ANUJOJ_comp_0pentagonal_planar_1_nunpairedes_0_charge_0	3	1	1.36518
APUDOG_comp_0seesaw_0_nunpairedes_0_charge_0	0	0	1.38928
APUDOG_comp_0tetrahedral_0_nunpairedes_0_charge_0	1	1	1.78753
RIKPEI_comp_0hexagonal_pyramidal_9_nunpairedes_0_charge_-1	0	1	1.23961
RIKPEI_comp_0hexagonal_pyramidal_8_nunpairedes_0_charge_-1	1	0	1.19518
ZODSUG_comp_0trigonal_prismatic_0_nunpairedes_0_charge_0	0	0	0.932809
AXUHOS_comp_0pentagonal_bipyramidal_0_nunpairedes_0_charge_0	0	4	1.46471
AXUHOS_comp_0capped_octahedral_0_nunpairedes_0_charge_0	1	1	1.41236
AXUHOS_comp_0capped_octahedral_1_nunpairedes_0_charge_0	2	5	1.55916
AXUHOS_comp_0am_c3_7H2O_c0_1_nunpairedes_0_charge_0	3	0	1.49624
AXUHOS_comp_0am_c3_7H2O_c0_0_nunpairedes_0_charge_0	4	3	1.35768
AXUHOS_comp_0capped_trigonal_prismatic_0_nunpairedes_0_charge_0	5	2	1.43936
MUYJEW_comp_0octahedral_0_nunpairedes_0_charge_0	0	0	0.28416
DOMGOB_comp_0seesaw_0_nunpairedes_0_charge_1	0	0	0.534704
DOMGOB_comp_0tetrahedral_0_nunpairedes_0_charge_1	1	1	1.25922
DOMGOB_comp_0square_planar_0_nunpairedes_0_charge_1	2	2	1.93361
XIVKAO_comp_0trigonal_prismatic_0_nunpairedes_0_charge_0	0	4	1.24368
XIVKAO_comp_0trigonal_prismatic_1_nunpairedes_0_charge_0	1	3	1.41256
XIVKAO_comp_0trigonal_prismatic_2_nunpairedes_0_charge_0	2	0	1.28274
XIVKAO_comp_0trigonal_prismatic_3_nunpairedes_0_charge_0	3	2	1.21801
XIVKAO_comp_0trigonal_prismatic_4_nunpairedes_0_charge_0	4	1	0.8
CIQLIX_comp_0tri_tri_mer_capped_1_nunpairedes_0_charge_0	0	2	1.36086
CIQLIX_comp_0tri_tri_mer_capped_3_nunpairedes_0_charge_0	1	0	1.48457
CIQLIX_comp_0capped_square_antiprismatic_0_nunpairedes_0_charge_0	2	1	0.83093
CIXLAW_comp_0trigonal_prismatic_6_nunpairedes_4_charge_0	0	1	1.42561
CIXLAW_comp_0trigonal_prismatic_1_nunpairedes_4_charge_0	1	3	1.04737
CIXLAW_comp_0trigonal_prismatic_4_nunpairedes_4_charge_0	2	4	1.07355
CIXLAW_comp_0trigonal_prismatic_0_nunpairedes_4_charge_0	3	2	1.0501
CIXLAW_comp_0trigonal_prismatic_2_nunpairedes_4_charge_0	4	0	1.07061
MIWTUK_comp_0pentagonal_bipyramidal_0_nunpairedes_0_charge_-3	0	0	0.467033
TEGTEH_comp_0tri_tri_mer_capped_1_nunpairedes_0_charge_2	0	0	1.30888
QEPQUX_comp_0tetrahedral_1_nunpairedes_0_charge_0	0	0	0.711907
QEPQUX_comp_0tetrahedral_0_nunpairedes_0_charge_0	1	1	0.782317
QEPQUX_comp_0seesaw_0_nunpairedes_0_charge_0	2	2	1.31171
TADWOO_comp_0trigonal_prismatic_0_nunpairedes_0_charge_0	0	0	1.31688
EJIYUU_comp_0YEMSEP_geometry_7_nunpairedes_0_charge_-1	0	2	0.761381
EJIYUU_comp_0hexagonal_bipyramidal_3_nunpairedes_0_charge_-1	1	0	1.54444
EJIYUU_comp_0square_antiprismatic_0_nunpairedes_0_charge_-1	2	3	0.706877
EJIYUU_comp_0hexagonal_bipyramidal_4_nunpairedes_0_charge_-1	3	4	0.962159
EJIYUU_comp_0ICIGOT_geomtry_1_nunpairedes_0_charge_-1	4	8	1.0301
EJIYUU_comp_0square_antiprismatic_3_nunpairedes_0_charge_-1	5	11	1.3493
EJIYUU_comp_0hexagonal_bipyramidal_0_nunpairedes_0_charge_-1	6	10	1.48582
EJIYUU_comp_0ICIGOT_geomtry_5_nunpairedes_0_charge_-1	7	7	1.2992
EJIYUU_comp_0dodecahedral_0_nunpairedes_0_charge_-1	8	5	1.06041
EJIYUU_comp_0square_antiprismatic_4_nunpairedes_0_charge_-1	9	12	1.43253
EJIYUU_comp_0YEMSEP_geometry_0_nunpairedes_0_charge_-1	10	9	1.28043
EJIYUU_comp_0YEMSEP_geometry_5_nunpairedes_0_charge_-1	11	13	1.24014
EJIYUU_comp_0YEMSEP_geometry_9_nunpairedes_0_charge_-1	12	6	1.41874
EJIYUU_comp_0axial_bicapped_trigonal_prismatic_2_nunpairedes_0_charge_-1	13	1	1.44879
CAVKIW_comp_0dodecahedral_2_nunpairedes_0_charge_0	0	9	1.5603
CAVKIW_comp_0axial_bicapped_trigonal_prismatic_2_nunpairedes_0_charge_0	1	6	1.34408
CAVKIW_comp_0dodecahedral_4_nunpairedes_0_charge_0	2	11	1.34892
CAVKIW_comp_0dodecahedral_9_nunpairedes_0_charge_0	3	7	1.37319
CAVKIW_comp_0YEMSEP_geometry_9_nunpairedes_0_charge_0	4	13	1.5344
CAVKIW_comp_0square_antiprismatic_6_nunpairedes_0_charge_0	5	10	1.34143
CAVKIW_comp_0YEMSEP_geometry_6_nunpairedes_0_charge_0	6	5	0.87835
CAVKIW_comp_0YEMSEP_geometry_0_nunpairedes_0_charge_0	7	1	1.20902
CAVKIW_comp_0ICIGOT_geomtry_7_nunpairedes_0_charge_0	8	2	1.42904
CAVKIW_comp_0dodecahedral_1_nunpairedes_0_charge_0	9	3	0.512099
CAVKIW_comp_0hexagonal_bipyramidal_4_nunpairedes_0_charge_0	10	12	1.28582
CAVKIW_comp_0hexagonal_bipyramidal_6_nunpairedes_0_charge_0	11	8	1.16643
CAVKIW_comp_0dodecahedral_6_nunpairedes_0_charge_0	12	4	1.4144
CAVKIW_comp_0hexagonal_bipyramidal_3_nunpairedes_0_charge_0	13	0	1.22536
PACHOS_comp_1seesaw_0_nunpairedes_0_charge_2	0	0	1.10074
PACHOS_comp_1square_planar_0_nunpairedes_0_charge_2	1	1	1.31812
FOYTAR_comp_0trigonal_bipyramidal_1_nunpairedes_2_charge_0	0	0	0.827628
NACCAX_comp_0square_pyramidal_0_nunpairedes_0_charge_-1	0	0	0.904365
NACCAX_comp_0trigonal_bipyramidal_1_nunpairedes_0_charge_-1	1	1	1.18051
CAJGIG_comp_0octahedral_0_nunpairedes_0_charge_1	0	0	0.728629
CAJGIG_comp_0trigonal_prismatic_0_nunpairedes_0_charge_1	1	1	1.09581
BORVIN_comp_0YEMSEP_geometry_2_nunpairedes_0_charge_0	0	0	0.785527
BORVIN_comp_0ICIGOT_geomtry_3_nunpairedes_0_charge_0	1	4	0.972555
BORVIN_comp_0YEMSEP_geometry_9_nunpairedes_0_charge_0	2	1	1.00837
BORVIN_comp_0ICIGOT_geomtry_6_nunpairedes_0_charge_0	3	2	1.39364
BORVIN_comp_0bicapped_trigonal_prismatic_5_nunpairedes_0_charge_0	4	5	0.933781
BORVIN_comp_0hexagonal_bipyramidal_6_nunpairedes_0_charge_0	5	3	1.15419
JEXGID_comp_0trigonal_bipyramidal_0_nunpairedes_0_charge_-1	0	0	1.58775
AYAPOF_comp_0hexagonal_planar_5_nunpairedes_1_charge_1	0	1	1.15863
AYAPOF_comp_0pentagonal_pyramidal_6_nunpairedes_1_charge_1	1	2	1.01175
AYAPOF_comp_0hexagonal_planar_4_nunpairedes_1_charge_1	2	0	1.13201
AYAPOF_comp_0hexagonal_planar_3_nunpairedes_1_charge_1	3	3	1.22781
IFIXOL_comp_0YEMSEP_geometry_5_nunpairedes_0_charge_-1	0	1	1.15718
IFIXOL_comp_0YEMSEP_geometry_6_nunpairedes_0_charge_-1	1	2	0.647654
IFIXOL_comp_0square_antiprismatic_0_nunpairedes_0_charge_-1	2	0	1.11187
IFIXOL_comp_0bicapped_trigonal_prismatic_6_nunpairedes_0_charge_-1	3	3	1.42045
IYOPAQ_comp_0tetrahedral_0_nunpairedes_0_charge_-2	0	0	0.886853
IYOPAQ_comp_0square_planar_0_nunpairedes_0_charge_-2	1	1	1.34992
PELZAJ_comp_0am_c3_9H2O_c0_0_nunpairedes_0_charge_0	0	0	1.24968
ALAZES_comp_0square_pyramidal_0_nunpairedes_0_charge_0	0	0	1.04178
ALAZES_comp_0trigonal_bipyramidal_0_nunpairedes_0_charge_0	1	1	1.08227
DHEDZT10_comp_0cn11_CABLEW_0_nunpairedes_0_charge_2	0	0	1.4995
OGIJET_comp_0YEMSEP_geometry_1_nunpairedes_0_charge_-1	0	0	0.881723
OGIJET_comp_0bicapped_trigonal_prismatic_2_nunpairedes_0_charge_-1	1	2	1.24487
OGIJET_comp_0YEMSEP_geometry_2_nunpairedes_0_charge_-1	2	6	1.04826
OGIJET_comp_0dodecahedral_2_nunpairedes_0_charge_-1	3	5	1.31124
OGIJET_comp_0YEMSEP_geometry_0_nunpairedes_0_charge_-1	4	4	1.24285
OGIJET_comp_0bicapped_trigonal_prismatic_3_nunpairedes_0_charge_-1	5	1	1.21759
OGIJET_comp_0ICIGOT_geomtry_3_nunpairedes_0_charge_-1	6	3	1.09093
EWUJIR_comp_0am_c3_7H2O_c0_0_nunpairedes_0_charge_2_larger_scaled	0	1	1.42854
EWUJIR_comp_0am_c3_7H2O_c0_1_nunpairedes_0_charge_2_larger_scaled	1	0	1.17577
BUGROM_comp_0trigonal_prismatic_0_nunpairedes_0_charge_0	0	1	1.51171
BUGROM_comp_0trigonal_prismatic_1_nunpairedes_0_charge_0	1	0	1.28988
BUGROM_comp_0pentagonal_pyramidal_4_nunpairedes_0_charge_0	2	2	1.95774
IJAQOZ_comp_0seesaw_1_nunpairedes_2_charge_0	0	3	1.16615
IJAQOZ_comp_0tetrahedral_0_nunpairedes_2_charge_0	1	1	1.10097
IJAQOZ_comp_0seesaw_0_nunpairedes_2_charge_0	2	0	1.51875
IJAQOZ_comp_0square_planar_0_nunpairedes_2_charge_0	3	2	0.256889
KUXNAS_comp_0hexagonal_pyramidal_0_nunpairedes_0_charge_0	0	0	1.18284
TUXTIS_comp_0tricapped_trigonal_prismatic_0_nunpairedes_0_charge_2	0	0	0.992827
YAHBIV_comp_1trigonal_prismatic_0_nunpairedes_0_charge_0	0	0	0.413036
ZEBVEH_comp_0tricapped_trigonal_prismatic_0_nunpairedes_0_charge_-2	0	1	1.28729
ZEBVEH_comp_0tricapped_trigonal_prismatic_2_nunpairedes_0_charge_-2	1	0	1.19039
RAQMUT_comp_5hexagonal_pyramidal_2_nunpairedes_0_charge_1	0	1	1.90305
RAQMUT_comp_5am_c3_7H2O_c0_0_nunpairedes_0_charge_1	1	0	1.30284
ROTXEG_comp_0pentagonal_pyramidal_1_nunpairedes_0_charge_0	0	1	1.24495
ROTXEG_comp_0octahedral_0_nunpairedes_0_charge_0	1	0	1.1382
CAPLIR_comp_0tetrahedral_0_nunpairedes_0_charge_1	0	0	0.480089
CAPLIR_comp_0seesaw_0_nunpairedes_0_charge_1	1	1	1.23972
CAPLIR_comp_0square_planar_0_nunpairedes_0_charge_1	2	2	1.4759
LIZZIG_comp_0dodecahedral_4_nunpairedes_0_charge_2	0	3	0.835956
LIZZIG_comp_0YEMSEP_geometry_0_nunpairedes_0_charge_2	1	8	1.17937
LIZZIG_comp_0dodecahedral_6_nunpairedes_0_charge_2	2	4	0.89538
LIZZIG_comp_0dodecahedral_8_nunpairedes_0_charge_2	3	0	0.757365
LIZZIG_comp_0dodecahedral_5_nunpairedes_0_charge_2	4	2	0.805954
LIZZIG_comp_0dodecahedral_3_nunpairedes_0_charge_2	5	7	1.40435
LIZZIG_comp_0dodecahedral_9_nunpairedes_0_charge_2	6	1	1.43785
LIZZIG_comp_0square_prismatic_0_nunpairedes_0_charge_2	7	9	0.914061
LIZZIG_comp_0dodecahedral_0_nunpairedes_0_charge_2	8	11	0.771402
LIZZIG_comp_0hexagonal_bipyramidal_0_nunpairedes_0_charge_2	9	12	1.29611
LIZZIG_comp_0ICIGOT_geomtry_0_nunpairedes_0_charge_2	10	5	1.54052
LIZZIG_comp_0hexagonal_bipyramidal_1_nunpairedes_0_charge_2	11	13	1.33047
LIZZIG_comp_0dodecahedral_7_nunpairedes_0_charge_2	12	6	1.38548
LIZZIG_comp_0dodecahedral_1_nunpairedes_0_charge_2	13	10	1.42282
KEDTAP_comp_0pentagonal_planar_0_nunpairedes_0_charge_0	0	0	1.57438
MUQJOX_comp_0hexagonal_planar_0_nunpairedes_0_charge_-2	0	1	1.31604
MUQJOX_comp_0trigonal_prismatic_0_nunpairedes_0_charge_-2	1	2	0.978451
MUQJOX_comp_0pentagonal_pyramidal_1_nunpairedes_0_charge_-2	2	0	1.28318
PEDQEW_comp_0square_pyramidal_0_nunpairedes_0_charge_0	0	0	0.485929
BIFLIL_comp_0hexagonal_planar_0_nunpairedes_3_charge_-1	0	0	1.13416
XEYQAT_comp_0tetrahedral_0_nunpairedes_0_charge_0	0	0	0.717006
WEJLUU_comp_0trigonal_prismatic_0_nunpairedes_0_charge_0	0	2	2.18482
WEJLUU_comp_0pentagonal_pyramidal_2_nunpairedes_0_charge_0	1	3	2.47004
WEJLUU_comp_0pentagonal_pyramidal_0_nunpairedes_0_charge_0	2	0	1.47959
WEJLUU_comp_0pentagonal_pyramidal_9_nunpairedes_0_charge_0	3	1	1.57343
TEPMOQ_comp_0pentagonal_bipyramidal_6_nunpairedes_0_charge_3	0	7	1.12853
TEPMOQ_comp_0am_c3_7H2O_c0_4_nunpairedes_0_charge_3	1	2	1.05307
TEPMOQ_comp_0am_c3_7H2O_c0_3_nunpairedes_0_charge_3	2	12	0.655942
TEPMOQ_comp_0am_c3_7H2O_c0_9_nunpairedes_0_charge_3	3	5	1.23722
TEPMOQ_comp_0capped_octahedral_1_nunpairedes_0_charge_3	4	9	1.80668
TEPMOQ_comp_0am_c3_7H2O_c0_2_nunpairedes_0_charge_3	5	6	0.822088
TEPMOQ_comp_0capped_trigonal_prismatic_2_nunpairedes_0_charge_3	6	1	1.02269
TEPMOQ_comp_0pentagonal_bipyramidal_2_nunpairedes_0_charge_3	7	13	0.606
TEPMOQ_comp_0am_c3_7H2O_c0_5_nunpairedes_0_charge_3	8	0	1.53779
TEPMOQ_comp_0am_c3_7H2O_c0_6_nunpairedes_0_charge_3	9	3	0.85513
TEPMOQ_comp_0capped_octahedral_4_nunpairedes_0_charge_3	10	11	1.77931
TEPMOQ_comp_0pentagonal_bipyramidal_1_nunpairedes_0_charge_3	11	8	1.37487
TEPMOQ_comp_0capped_trigonal_prismatic_1_nunpairedes_0_charge_3	12	10	0.802835
TEPMOQ_comp_0capped_octahedral_8_nunpairedes_0_charge_3	13	4	1.06797
NAVMON_comp_0capped_trigonal_prismatic_0_nunpairedes_0_charge_0	0	0	1.73381
NAVMON_comp_0capped_octahedral_1_nunpairedes_0_charge_0	1	2	2.04298
NAVMON_comp_0am_c3_7H2O_c0_7_nunpairedes_0_charge_0	2	3	1.76594
NAVMON_comp_0pentagonal_bipyramidal_8_nunpairedes_0_charge_0	3	1	1.78037
GULKII_comp_0capped_octahedral_0_nunpairedes_0_charge_2	0	0	0.81963
GULKII_comp_0pentagonal_bipyramidal_0_nunpairedes_0_charge_2	1	1	0.827381
GULKII_comp_0am_c3_7H2O_c0_0_nunpairedes_0_charge_2	2	2	1.14417
HIDMEN_comp_0octahedral_0_nunpairedes_3_charge_1	0	0	0.210613
HIDMEN_comp_0trigonal_prismatic_0_nunpairedes_3_charge_1	1	1	0.811531
FEGSER_comp_0capped_trigonal_prismatic_0_nunpairedes_0_charge_0	0	0	1.66999
FIQWEJ_comp_0tetrahedral_1_nunpairedes_0_charge_0	0	1	0.909601
FIQWEJ_comp_0tetrahedral_0_nunpairedes_0_charge_0	1	0	0.857673
FIQWEJ_comp_0seesaw_0_nunpairedes_0_charge_0	2	2	1.06701
WUZZAV_comp_0seesaw_2_nunpairedes_2_charge_0	0	3	1.6318
WUZZAV_comp_0tetrahedral_1_nunpairedes_2_charge_0	1	4	1.41516
WUZZAV_comp_0tetrahedral_0_nunpairedes_2_charge_0	2	2	1.39303
WUZZAV_comp_0square_planar_0_nunpairedes_2_charge_0	3	1	0.622492
WUZZAV_comp_0seesaw_0_nunpairedes_2_charge_0	4	0	1.2926
CAGFIA_comp_0hexagonal_planar_0_nunpairedes_0_charge_1	0	0	1.12876
CAGFIA_comp_0octahedral_0_nunpairedes_0_charge_1	1	1	1.14459
SAFQAR_comp_0dodecahedral_4_nunpairedes_0_charge_-1	0	0	1.35049
SAFQAR_comp_0YEMSEP_geometry_9_nunpairedes_0_charge_-1	1	2	1.62627
SAFQAR_comp_0hexagonal_bipyramidal_4_nunpairedes_0_charge_-1	2	5	1.4855
SAFQAR_comp_0hexagonal_bipyramidal_1_nunpairedes_0_charge_-1	3	3	1.61276
SAFQAR_comp_0axial_bicapped_trigonal_prismatic_5_nunpairedes_0_charge_-1	4	1	1.70514
SAFQAR_comp_0bicapped_trigonal_prismatic_9_nunpairedes_0_charge_-1	5	4	1.49036
SAFQAR_comp_0dodecahedral_2_nunpairedes_0_charge_-1	6	6	1.82503
CILTUN_comp_0YEMSEP_geometry_0_nunpairedes_0_charge_3	0	3	0.942911
CILTUN_comp_0YEMSEP_geometry_1_nunpairedes_0_charge_3	1	0	1.06084
CILTUN_comp_0bicapped_trigonal_prismatic_5_nunpairedes_0_charge_3	2	8	1.28082
CILTUN_comp_0bicapped_trigonal_prismatic_0_nunpairedes_0_charge_3	3	7	0.852934
CILTUN_comp_0dodecahedral_0_nunpairedes_0_charge_3	4	1	1.17773
CILTUN_comp_0square_antiprismatic_0_nunpairedes_0_charge_3	5	6	1.08859
CILTUN_comp_0bicapped_trigonal_prismatic_2_nunpairedes_0_charge_3	6	5	1.07484
CILTUN_comp_0hexagonal_bipyramidal_0_nunpairedes_0_charge_3	7	4	1.05731
CILTUN_comp_0ICIGOT_geomtry_0_nunpairedes_0_charge_3	8	2	1.0357
GUDNIF_comp_0trigonal_prismatic_1_nunpairedes_0_charge_0	0	1	1.51361
GUDNIF_comp_0trigonal_prismatic_0_nunpairedes_0_charge_0	1	0	1.0983
XIJWES_comp_0bicapped_trigonal_prismatic_0_nunpairedes_1_charge_-2	0	0	1.07659
XIJWES_comp_0dodecahedral_2_nunpairedes_1_charge_-2	1	2	1.38791
XIJWES_comp_0bicapped_trigonal_prismatic_1_nunpairedes_1_charge_-2	2	1	1.08789
FEMQET_comp_0tetrahedral_1_nunpairedes_2_charge_0	0	3	1.55295
FEMQET_comp_0seesaw_0_nunpairedes_2_charge_0	1	0	1.80514
FEMQET_comp_0tetrahedral_0_nunpairedes_2_charge_0	2	2	1.68942
FEMQET_comp_0square_planar_0_nunpairedes_2_charge_0	3	1	0.795483
NEBQUG_comp_0octahedral_0_nunpairedes_0_charge_2	0	1	0.639732
NEBQUG_comp_0trigonal_prismatic_0_nunpairedes_0_charge_2	1	0	0.318015
KIFSOJ_comp_0hexagonal_bipyramidal_0_nunpairedes_0_charge_3	0	2	1.00446
KIFSOJ_comp_0ICIGOT_geomtry_0_nunpairedes_0_charge_3	1	0	1.0647
KIFSOJ_comp_0YEMSEP_geometry_0_nunpairedes_0_charge_3	2	1	0.729521
SIJFEZ_comp_0seesaw_0_nunpairedes_0_charge_1	0	0	1.46019
SIJFEZ_comp_0tetrahedral_0_nunpairedes_0_charge_1	1	1	1.77322
QUKNEP_comp_0square_planar_0_nunpairedes_2_charge_0	0	0	0.210076
DUZDOR_comp_0square_pyramidal_1_nunpairedes_0_charge_0	0	2	1.09208
DUZDOR_comp_0square_pyramidal_2_nunpairedes_0_charge_0	1	4	1.97841
DUZDOR_comp_0trigonal_bipyramidal_2_nunpairedes_0_charge_0	2	0	0.49199
DUZDOR_comp_0trigonal_bipyramidal_1_nunpairedes_0_charge_0	3	1	2.02515
DUZDOR_comp_0trigonal_bipyramidal_0_nunpairedes_0_charge_0	4	3	1.06936
CUGRAZ_comp_0trigonal_bipyramidal_2_nunpairedes_0_charge_0	0	1	1.31964
CUGRAZ_comp_0trigonal_bipyramidal_0_nunpairedes_0_charge_0	1	3	0.690167
CUGRAZ_comp_0square_pyramidal_0_nunpairedes_0_charge_0	2	2	1.25819
CUGRAZ_comp_0square_pyramidal_1_nunpairedes_0_charge_0	3	0	0.838384
CUGRAZ_comp_0pentagonal_planar_0_nunpairedes_0_charge_0	4	4	1.39508
CUGRAZ_comp_0pentagonal_planar_1_nunpairedes_0_charge_0	5	5	1.3951
VAGBEM_comp_2square_pyramidal_1_nunpairedes_1_charge_0	0	0	0.423634
MINQEF_comp_0hexagonal_planar_1_nunpairedes_0_charge_1	0	1	1.67419
MINQEF_comp_0hexagonal_planar_0_nunpairedes_0_charge_1	1	0	1.49381
RAQDUJ_comp_0am_c3_7H2O_c0_0_nunpairedes_0_charge_1	0	0	1.1351
RAQDUJ_comp_0am_c3_7H2O_c0_3_nunpairedes_0_charge_1	1	1	1.23861
LASRED_comp_0octahedral_0_nunpairedes_0_charge_0	0	3	1.91883
LASRED_comp_0trigonal_prismatic_0_nunpairedes_0_charge_0	1	1	1.27203
LASRED_comp_0pentagonal_pyramidal_2_nunpairedes_0_charge_0	2	2	1.39926
LASRED_comp_0pentagonal_pyramidal_0_nunpairedes_0_charge_0	3	4	1.24732
LASRED_comp_0pentagonal_pyramidal_1_nunpairedes_0_charge_0	4	0	1.67222
FIYDIB_comp_0trigonal_bipyramidal_1_nunpairedes_0_charge_0	0	2	0.753849
FIYDIB_comp_0pentagonal_planar_0_nunpairedes_0_charge_0	1	4	1.4342
FIYDIB_comp_0trigonal_bipyramidal_0_nunpairedes_0_charge_0	2	0	0.665333
FIYDIB_comp_0square_pyramidal_2_nunpairedes_0_charge_0	3	3	1.24313
FIYDIB_comp_0trigonal_bipyramidal_2_nunpairedes_0_charge_0	4	1	0.693747
BOBXIA_comp_0octahedral_0_nunpairedes_0_charge_0	0	0	0.912012
BOBXIA_comp_0octahedral_1_nunpairedes_0_charge_0	1	4	1.44259
BOBXIA_comp_0trigonal_prismatic_2_nunpairedes_0_charge_0	2	5	1.69261
BOBXIA_comp_0pentagonal_pyramidal_0_nunpairedes_0_charge_0	3	6	1.51968
BOBXIA_comp_0trigonal_prismatic_3_nunpairedes_0_charge_0	4	1	1.02791
BOBXIA_comp_0trigonal_prismatic_0_nunpairedes_0_charge_0	5	3	1.28896
BOBXIA_comp_0trigonal_prismatic_1_nunpairedes_0_charge_0	6	7	1.31778
BOBXIA_comp_0pentagonal_pyramidal_1_nunpairedes_0_charge_0	7	2	1.689
WEWTEY_comp_0pentagonal_bipyramidal_0_nunpairedes_0_charge_-3	0	0	0.329466
VEWYEB_comp_0YEMSEP_geometry_4_nunpairedes_0_charge_0	0	10	1.35043
VEWYEB_comp_0axial_bicapped_trigonal_prismatic_4_nunpairedes_0_charge_0	1	2	1.21828
VEWYEB_comp_0bicapped_trigonal_prismatic_3_nunpairedes_0_charge_0	2	8	0.961247
VEWYEB_comp_0ICIGOT_geomtry_8_nunpairedes_0_charge_0	3	7	1.40467
VEWYEB_comp_0hexagonal_bipyramidal_6_nunpairedes_0_charge_0	4	13	1.06583
VEWYEB_comp_0axial_bicapped_trigonal_prismatic_5_nunpairedes_0_charge_0	5	12	1.19233
VEWYEB_comp_0hexagonal_bipyramidal_7_nunpairedes_0_charge_0	6	4	1.16483
VEWYEB_comp_0bicapped_trigonal_prismatic_5_nunpairedes_0_charge_0	7	9	1.04247
VEWYEB_comp_0axial_bicapped_trigonal_prismatic_1_nunpairedes_0_charge_0	8	6	1.00174
VEWYEB_comp_0axial_bicapped_trigonal_prismatic_9_nunpairedes_0_charge_0	9	5	1.13832
VEWYEB_comp_0YEMSEP_geometry_7_nunpairedes_0_charge_0	10	1	0.865824
VEWYEB_comp_0ICIGOT_geomtry_9_nunpairedes_0_charge_0	11	11	1.28069
VEWYEB_comp_0square_prismatic_0_nunpairedes_0_charge_0	12	0	1.04572
VEWYEB_comp_0dodecahedral_2_nunpairedes_0_charge_0	13	3	1.04435
ANEJAH_comp_0hexagonal_pyramidal_0_nunpairedes_0_charge_0	0	0	1.39049
JIJYIK_comp_0square_planar_0_nunpairedes_0_charge_0	0	1	1.51015
JIJYIK_comp_0seesaw_1_nunpairedes_0_charge_0	1	0	1.13878
JUYSIF_comp_0tetrahedral_0_nunpairedes_0_charge_-1	0	0	0.875347
ACAZAF_comp_0pentagonal_bipyramidal_0_nunpairedes_0_charge_-2	0	0	1.87775
RECMUH_comp_1square_planar_0_nunpairedes_0_charge_0	0	0	0.401771
YEVRUN_comp_0capped_square_antiprismatic_0_nunpairedes_0_charge_3	0	0	0.720714
GEVGOE_comp_0trigonal_bipyramidal_0_nunpairedes_0_charge_0	0	0	0.254427
GEVGOE_comp_0square_pyramidal_0_nunpairedes_0_charge_0	1	2	0.741863
GEVGOE_comp_0square_pyramidal_1_nunpairedes_0_charge_0	2	1	0.666213
GEVGOE_comp_0trigonal_bipyramidal_1_nunpairedes_0_charge_0	3	3	1.01197
GEVGOE_comp_0trigonal_bipyramidal_2_nunpairedes_0_charge_0	4	4	1.07326
MIHJIY_comp_0square_planar_0_nunpairedes_1_charge_-1	0	0	0.680476
XIYYUC_comp_0pentagonal_bipyramidal_9_nunpairedes_0_charge_0	0	1	0.842116
XIYYUC_comp_0pentagonal_bipyramidal_7_nunpairedes_0_charge_0	1	0	0.632293
XIYYUC_comp_0hexagonal_pyramidal_2_nunpairedes_0_charge_0	2	11	1.61587
XIYYUC_comp_0capped_trigonal_prismatic_7_nunpairedes_0_charge_0	3	7	1.21137
XIYYUC_comp_0capped_trigonal_prismatic_3_nunpairedes_0_charge_0	4	13	1.42838
XIYYUC_comp_0am_c3_7H2O_c0_6_nunpairedes_0_charge_0	5	3	1.27243
XIYYUC_comp_0hexagonal_pyramidal_0_nunpairedes_0_charge_0	6	5	1.44515
XIYYUC_comp_0am_c3_7H2O_c0_3_nunpairedes_0_charge_0	7	9	1.10867
XIYYUC_comp_0capped_trigonal_prismatic_2_nunpairedes_0_charge_0	8	4	1.44812
XIYYUC_comp_0capped_trigonal_prismatic_0_nunpairedes_0_charge_0	9	6	1.40987
XIYYUC_comp_0pentagonal_bipyramidal_5_nunpairedes_0_charge_0	10	8	1.45229
XIYYUC_comp_0am_c3_7H2O_c0_5_nunpairedes_0_charge_0	11	10	1.00774
XIYYUC_comp_0capped_trigonal_prismatic_4_nunpairedes_0_charge_0	12	12	1.5141
XIYYUC_comp_0pentagonal_bipyramidal_3_nunpairedes_0_charge_0	13	2	1.18518
CILCUV_comp_0trigonal_prismatic_0_nunpairedes_0_charge_0	0	0	0.944044
CILCUV_comp_0octahedral_0_nunpairedes_0_charge_0	1	1	1.04079
CILCUV_comp_0pentagonal_pyramidal_0_nunpairedes_0_charge_0	2	2	1.31228
ZIVCIS_comp_0capped_trigonal_prismatic_3_nunpairedes_0_charge_0	0	5	1.48905
ZIVCIS_comp_0pentagonal_bipyramidal_1_nunpairedes_0_charge_0	1	12	1.23965
ZIVCIS_comp_0pentagonal_bipyramidal_3_nunpairedes_0_charge_0	2	13	1.46074
ZIVCIS_comp_0pentagonal_bipyramidal_6_nunpairedes_0_charge_0	3	4	1.29689
ZIVCIS_comp_0hexagonal_pyramidal_5_nunpairedes_0_charge_0	4	6	1.16202
ZIVCIS_comp_0am_c3_7H2O_c0_0_nunpairedes_0_charge_0	5	9	0.833259
ZIVCIS_comp_0pentagonal_bipyramidal_4_nunpairedes_0_charge_0	6	1	1.19928
ZIVCIS_comp_0hexagonal_pyramidal_1_nunpairedes_0_charge_0	7	3	1.29933
ZIVCIS_comp_0capped_trigonal_prismatic_6_nunpairedes_0_charge_0	8	7	1.34798
ZIVCIS_comp_0pentagonal_bipyramidal_5_nunpairedes_0_charge_0	9	11	1.20922
ZIVCIS_comp_0pentagonal_bipyramidal_0_nunpairedes_0_charge_0	10	8	1.44281
ZIVCIS_comp_0am_c3_7H2O_c0_1_nunpairedes_0_charge_0	11	10	1.31597
ZIVCIS_comp_0hexagonal_pyramidal_0_nunpairedes_0_charge_0	12	2	1.00589
ZIVCIS_comp_0pentagonal_bipyramidal_2_nunpairedes_0_charge_0	13	0	1.10728
KULTAM_comp_0square_planar_0_nunpairedes_0_charge_1	0	0	0.774503
IKUFIE_comp_0tetrahedral_0_nunpairedes_4_charge_1	0	0	1.17451
IKUFIE_comp_0tetrahedral_1_nunpairedes_4_charge_1	1	1	1.38199
IKUFIE_comp_0square_planar_0_nunpairedes_4_charge_1	2	2	1.7267
COGZAA_comp_0tetrahedral_1_nunpairedes_0_charge_0	0	1	0.720787
COGZAA_comp_0tetrahedral_0_nunpairedes_0_charge_0	1	0	0.608772
ZIYWAF_comp_0octahedral_0_nunpairedes_2_charge_-2	0	0	0.177848
ZIYWAF_comp_0trigonal_prismatic_0_nunpairedes_2_charge_-2	1	1	0.744186
ZIYWAF_comp_0pentagonal_pyramidal_0_nunpairedes_2_charge_-2	2	2	1.03703
WUXJIL_comp_0trigonal_bipyramidal_0_nunpairedes_0_charge_0	0	0	1.59326
WUXJIL_comp_0trigonal_bipyramidal_3_nunpairedes_0_charge_0	1	1	1.64787
TIFPIK_comp_1pentagonal_pyramidal_0_nunpairedes_5_charge_2	0	1	1.42413
TIFPIK_comp_1trigonal_prismatic_1_nunpairedes_5_charge_2	1	0	0.944794
DAZZOT_comp_0octahedral_1_nunpairedes_5_charge_-1	0	2	1.59996
DAZZOT_comp_0trigonal_prismatic_0_nunpairedes_5_charge_-1	1	1	1.56652
DAZZOT_comp_0trigonal_prismatic_3_nunpairedes_5_charge_-1	2	0	1.21871
WECTIH_comp_0square_pyramidal_0_nunpairedes_0_charge_0	0	0	0.847881
PUWTIL_comp_0tri_tri_mer_capped_0_nunpairedes_0_charge_0	0	0	1.58683
HILQIF_comp_0pentagonal_planar_0_nunpairedes_1_charge_0	0	1	1.31874
HILQIF_comp_0square_pyramidal_1_nunpairedes_1_charge_0	1	0	1.25411
BANXEV_comp_0capped_square_antiprismatic_0_nunpairedes_0_charge_3_larger_scaled	0	0	0.942307
BANXEV_comp_0cn9_YICLED_1_nunpairedes_0_charge_3_larger_scaled	1	1	1.20508
LUHWOC_comp_0trigonal_prismatic_3_nunpairedes_0_charge_0	0	1	1.60543
LUHWOC_comp_0trigonal_prismatic_4_nunpairedes_0_charge_0	1	0	1.42097
WIZPAX_comp_0cn9_YICLED_8_nunpairedes_0_charge_1	0	8	2.02538
WIZPAX_comp_0capped_square_antiprismatic_0_nunpairedes_0_charge_1	1	6	1.92099
WIZPAX_comp_0cn9_YICLED_2_nunpairedes_0_charge_1	2	13	1.94215
WIZPAX_comp_0am_c3_9H2O_c0_7_nunpairedes_0_charge_1	3	7	2.01269
WIZPAX_comp_0capped_square_antiprismatic_5_nunpairedes_0_charge_1	4	11	1.96335
WIZPAX_comp_0am_c3_9H2O_c0_9_nunpairedes_0_charge_1	5	1	2.29106
WIZPAX_comp_0capped_square_antiprismatic_9_nunpairedes_0_charge_1	6	10	1.65113
WIZPAX_comp_0cn9_YICLED_0_nunpairedes_0_charge_1	7	2	1.83621
WIZPAX_comp_0capped_square_antiprismatic_7_nunpairedes_0_charge_1	8	12	1.4072
WIZPAX_comp_0tri_tri_mer_capped_7_nunpairedes_0_charge_1	9	4	2.36108
WIZPAX_comp_0am_c3_9H2O_c0_4_nunpairedes_0_charge_1	10	3	1.93256
WIZPAX_comp_0cn9_YICLED_3_nunpairedes_0_charge_1	11	0	1.86798
WIZPAX_comp_0capped_square_antiprismatic_8_nunpairedes_0_charge_1	12	5	1.94864
WIZPAX_comp_0cn9_YICLED_1_nunpairedes_0_charge_1	13	9	1.82214
TAQGUN_comp_0am_c3_7H2O_c0_2_nunpairedes_0_charge_0	0	2	1.96042
TAQGUN_comp_0hexagonal_pyramidal_9_nunpairedes_0_charge_0	1	1	1.56488
TAQGUN_comp_0hexagonal_pyramidal_7_nunpairedes_0_charge_0	2	3	1.53119
TAQGUN_comp_0am_c3_7H2O_c0_5_nunpairedes_0_charge_0	3	4	1.92825
TAQGUN_comp_0am_c3_7H2O_c0_8_nunpairedes_0_charge_0	4	0	1.93885
AXADIM_comp_0YEMSEP_geometry_1_nunpairedes_0_charge_1	0	0	0.524691
AXADIM_comp_0bicapped_trigonal_prismatic_0_nunpairedes_0_charge_1	1	2	0.653929
AXADIM_comp_0dodecahedral_0_nunpairedes_0_charge_1	2	1	0.629657
AXADIM_comp_0square_antiprismatic_3_nunpairedes_0_charge_1	3	3	1.01866
REGMUM_comp_1pentagonal_bipyramidal_0_nunpairedes_0_charge_-1	0	0	0.461365
TUTXOV_comp_0am_c3_9H2O_c0_8_nunpairedes_0_charge_3	0	0	0.566355
TUTXOV_comp_0cn9_YICLED_1_nunpairedes_0_charge_3	1	1	1.06411
OSUJUJ_comp_1capped_octahedral_5_nunpairedes_0_charge_-1	0	13	1.55038
OSUJUJ_comp_1am_c3_7H2O_c0_4_nunpairedes_0_charge_-1	1	2	1.25184
OSUJUJ_comp_1am_c3_7H2O_c0_8_nunpairedes_0_charge_-1	2	7	1.12613
OSUJUJ_comp_1am_c3_7H2O_c0_2_nunpairedes_0_charge_-1	3	3	1.19296
OSUJUJ_comp_1hexagonal_pyramidal_3_nunpairedes_0_charge_-1	4	1	1.78499
OSUJUJ_comp_1capped_octahedral_9_nunpairedes_0_charge_-1	5	9	1.57531
OSUJUJ_comp_1capped_trigonal_prismatic_2_nunpairedes_0_charge_-1	6	0	1.7128
OSUJUJ_comp_1am_c3_7H2O_c0_1_nunpairedes_0_charge_-1	7	11	1.14179
OSUJUJ_comp_1capped_octahedral_4_nunpairedes_0_charge_-1	8	5	1.60792
OSUJUJ_comp_1pentagonal_bipyramidal_1_nunpairedes_0_charge_-1	9	8	1.47957
OSUJUJ_comp_1hexagonal_pyramidal_9_nunpairedes_0_charge_-1	10	6	1.745
OSUJUJ_comp_1hexagonal_pyramidal_0_nunpairedes_0_charge_-1	11	10	1.57457
OSUJUJ_comp_1hexagonal_pyramidal_8_nunpairedes_0_charge_-1	12	4	1.81108
OSUJUJ_comp_1pentagonal_bipyramidal_2_nunpairedes_0_charge_-1	13	12	0.994637
JOBVIH_comp_0tetrahedral_0_nunpairedes_0_charge_1	0	1	1.06614
JOBVIH_comp_0tetrahedral_1_nunpairedes_0_charge_1	1	0	0.843346
XESBEC_comp_0am_c3_9H2O_c0_0_nunpairedes_0_charge_3	0	0	1.23983
WAJXIS_comp_0pentagonal_bipyramidal_0_nunpairedes_0_charge_-3	0	0	0.816834
JIKCOV_comp_0trigonal_prismatic_2_nunpairedes_3_charge_0	0	0	1.25238
JIKCOV_comp_0pentagonal_pyramidal_0_nunpairedes_3_charge_0	1	2	2.05346
JIKCOV_comp_0pentagonal_pyramidal_3_nunpairedes_3_charge_0	2	1	1.56337
BEQQIX_comp_0trigonal_bipyramidal_0_nunpairedes_2_charge_-1	0	0	0.810383
BEQQIX_comp_0square_pyramidal_0_nunpairedes_2_charge_-1	1	1	1.21731
HILFOY_comp_0am_c3_7H2O_c0_0_nunpairedes_0_charge_0	0	0	1.09274
WACWIG_comp_0octahedral_0_nunpairedes_4_charge_0	0	0	0.559578
IPEBIP_comp_0am_c3_7H2O_c0_0_nunpairedes_0_charge_0	0	0	0.765673
IPEBIP_comp_0pentagonal_bipyramidal_0_nunpairedes_0_charge_0	1	1	1.07924
IPEBIP_comp_0capped_octahedral_0_nunpairedes_0_charge_0	2	2	1.28133
IPEBIP_comp_0hexagonal_pyramidal_0_nunpairedes_0_charge_0	3	3	1.41279
FEZBUK_comp_0dodecahedral_0_nunpairedes_0_charge_-1	0	0	0.62916
FEZBUK_comp_0YEMSEP_geometry_5_nunpairedes_0_charge_-1	1	5	0.949066
FEZBUK_comp_0bicapped_trigonal_prismatic_2_nunpairedes_0_charge_-1	2	1	1.22125
FEZBUK_comp_0bicapped_trigonal_prismatic_3_nunpairedes_0_charge_-1	3	4	1.48929
FEZBUK_comp_0YEMSEP_geometry_2_nunpairedes_0_charge_-1	4	2	1.01362
FEZBUK_comp_0square_prismatic_0_nunpairedes_0_charge_-1	5	3	0.886276
INAPEV_comp_0YEMSEP_geometry_1_nunpairedes_0_charge_1	0	0	1.19686
INAPEV_comp_0YEMSEP_geometry_4_nunpairedes_0_charge_1	1	1	1.31375
PEQTEK_comp_1seesaw_0_nunpairedes_0_charge_0	0	0	0.874234
PEQTEK_comp_1square_planar_0_nunpairedes_0_charge_0	1	1	1.41209
LARGUH_comp_0bicapped_trigonal_prismatic_1_nunpairedes_0_charge_3	0	2	1.13604
LARGUH_comp_0bicapped_trigonal_prismatic_5_nunpairedes_0_charge_3	1	3	1.04469
LARGUH_comp_0YEMSEP_geometry_1_nunpairedes_0_charge_3	2	1	0.946574
LARGUH_comp_0square_prismatic_0_nunpairedes_0_charge_3	3	0	0.983138
HIYGIG_comp_0trigonal_bipyramidal_0_nunpairedes_0_charge_0	0	0	0.445303
HIYGIG_comp_0pentagonal_planar_0_nunpairedes_0_charge_0	1	1	1.37376
EJIXUT_comp_0ICIGOT_geomtry_0_nunpairedes_0_charge_-1	0	8	1.10499
EJIXUT_comp_0axial_bicapped_trigonal_prismatic_7_nunpairedes_0_charge_-1	1	3	1.438
EJIXUT_comp_0hexagonal_bipyramidal_2_nunpairedes_0_charge_-1	2	0	1.53981
EJIXUT_comp_0hexagonal_bipyramidal_0_nunpairedes_0_charge_-1	3	6	1.10344
EJIXUT_comp_0square_antiprismatic_4_nunpairedes_0_charge_-1	4	4	1.41581
EJIXUT_comp_0axial_bicapped_trigonal_prismatic_3_nunpairedes_0_charge_-1	5	12	1.51218
EJIXUT_comp_0ICIGOT_geomtry_9_nunpairedes_0_charge_-1	6	1	1.25507
EJIXUT_comp_0hexagonal_bipyramidal_8_nunpairedes_0_charge_-1	7	10	1.70189
EJIXUT_comp_0bicapped_trigonal_prismatic_5_nunpairedes_0_charge_-1	8	9	1.00156
EJIXUT_comp_0axial_bicapped_trigonal_prismatic_1_nunpairedes_0_charge_-1	9	5	1.50774
EJIXUT_comp_0square_antiprismatic_6_nunpairedes_0_charge_-1	10	13	1.44971
EJIXUT_comp_0ICIGOT_geomtry_6_nunpairedes_0_charge_-1	11	2	1.5449
EJIXUT_comp_0square_antiprismatic_3_nunpairedes_0_charge_-1	12	11	1.42922
EJIXUT_comp_0square_antiprismatic_2_nunpairedes_0_charge_-1	13	7	1.52173
KARHEQ_comp_0penta_bi_capped_pyramidal_6_nunpairedes_0_charge_1	0	0	1.63326
SEBCIM_comp_0pentagonal_pyramidal_6_nunpairedes_0_charge_0	0	4	1.00399
SEBCIM_comp_0pentagonal_pyramidal_7_nunpairedes_0_charge_0	1	0	1.41305
SEBCIM_comp_0octahedral_1_nunpairedes_0_charge_0	2	1	1.4184
SEBCIM_comp_0pentagonal_pyramidal_1_nunpairedes_0_charge_0	3	2	2.15882
SEBCIM_comp_0trigonal_prismatic_0_nunpairedes_0_charge_0	4	3	0.792625
TEWFEI_comp_0trigonal_prismatic_0_nunpairedes_0_charge_0	0	0	1.11959
IWOXAW_comp_0cn10_GAKDAY_0_nunpairedes_0_charge_1	0	0	1.15715
XORNOK_comp_0am_c3_7H2O_c0_2_nunpairedes_0_charge_0	0	1	0.908733
XORNOK_comp_0am_c3_7H2O_c0_4_nunpairedes_0_charge_0	1	6	0.627875
XORNOK_comp_0am_c3_7H2O_c0_7_nunpairedes_0_charge_0	2	3	0.887586
XORNOK_comp_0am_c3_7H2O_c0_1_nunpairedes_0_charge_0	3	7	0.854468
XORNOK_comp_0am_c3_7H2O_c0_9_nunpairedes_0_charge_0	4	5	1.1198
XORNOK_comp_0am_c3_7H2O_c0_8_nunpairedes_0_charge_0	5	2	0.886528
XORNOK_comp_0pentagonal_bipyramidal_0_nunpairedes_0_charge_0	6	9	0.638157
XORNOK_comp_0capped_octahedral_0_nunpairedes_0_charge_0	7	0	0.856929
XORNOK_comp_0capped_octahedral_4_nunpairedes_0_charge_0	8	11	1.10365
XORNOK_comp_0am_c3_7H2O_c0_0_nunpairedes_0_charge_0	9	8	0.901524
XORNOK_comp_0capped_trigonal_prismatic_0_nunpairedes_0_charge_0	10	4	1.41857
XORNOK_comp_0capped_trigonal_prismatic_2_nunpairedes_0_charge_0	11	10	0.952407
DIFXEY_comp_0square_pyramidal_4_nunpairedes_0_charge_0	0	2	0.773916
DIFXEY_comp_0square_pyramidal_0_nunpairedes_0_charge_0	1	0	1.16449
DIFXEY_comp_0trigonal_bipyramidal_9_nunpairedes_0_charge_0	2	1	0.758732
DIFXEY_comp_0square_pyramidal_1_nunpairedes_0_charge_0	3	3	1.67316
DIFXEY_comp_0square_pyramidal_2_nunpairedes_0_charge_0	4	4	1.6893
LOBXUY_comp_0tetrahedral_0_nunpairedes_0_charge_0	0	0	0.402316
NINMIG_comp_0tricapped_trigonal_prismatic_0_nunpairedes_0_charge_3	0	0	0.547993
DORYOZ_comp_0tetrahedral_0_nunpairedes_0_charge_0	0	0	0.455877
AFESEL_comp_0am_c3_9H2O_c0_9_nunpairedes_0_charge_0	0	10	0.872987
AFESEL_comp_0tricapped_trigonal_prismatic_2_nunpairedes_0_charge_0	1	3	1.50638
AFESEL_comp_0tricapped_trigonal_prismatic_0_nunpairedes_0_charge_0	2	6	1.06312
AFESEL_comp_0cn9_YICLED_2_nunpairedes_0_charge_0	3	0	0.581117
AFESEL_comp_0am_c3_9H2O_c0_2_nunpairedes_0_charge_0	4	7	1.38057
AFESEL_comp_0tri_tri_mer_capped_7_nunpairedes_0_charge_0	5	12	1.31143
AFESEL_comp_0tricapped_trigonal_prismatic_7_nunpairedes_0_charge_0	6	2	0.826031
AFESEL_comp_0tri_tri_mer_capped_8_nunpairedes_0_charge_0	7	9	0.93693
AFESEL_comp_0capped_square_antiprismatic_9_nunpairedes_0_charge_0	8	11	1.42226
AFESEL_comp_0capped_square_antiprismatic_3_nunpairedes_0_charge_0	9	5	1.10283
AFESEL_comp_0tri_tri_mer_capped_5_nunpairedes_0_charge_0	10	4	0.558199
AFESEL_comp_0cn9_YICLED_8_nunpairedes_0_charge_0	11	8	1.29824
AFESEL_comp_0capped_square_antiprismatic_2_nunpairedes_0_charge_0	12	1	1.05318
AFESEL_comp_0tricapped_trigonal_prismatic_8_nunpairedes_0_charge_0	13	13	1.5101
TUWTOX_comp_0bicapped_trigonal_prismatic_0_nunpairedes_0_charge_1	0	0	0.683345
TUWTOX_comp_0YEMSEP_geometry_0_nunpairedes_0_charge_1	1	2	1.12225
TUWTOX_comp_0ICIGOT_geomtry_1_nunpairedes_0_charge_1	2	1	0.815643
TUWTOX_comp_0bicapped_trigonal_prismatic_4_nunpairedes_0_charge_1	3	4	1.47893
TUWTOX_comp_0ICIGOT_geomtry_0_nunpairedes_0_charge_1	4	6	1.33151
TUWTOX_comp_0axial_bicapped_trigonal_prismatic_0_nunpairedes_0_charge_1	5	5	1.44603
TUWTOX_comp_0YEMSEP_geometry_1_nunpairedes_0_charge_1	6	3	1.43737
MBEQUN_comp_0tetrahedral_0_nunpairedes_0_charge_0	0	0	0.309238
NICCOR_comp_0octahedral_0_nunpairedes_0_charge_2	0	0	0.479306
KUPMAL_comp_0trigonal_bipyramidal_2_nunpairedes_0_charge_0	0	0	0.664123
KUPMAL_comp_0square_pyramidal_0_nunpairedes_0_charge_0	1	1	0.77177
KUPMAL_comp_0trigonal_bipyramidal_0_nunpairedes_0_charge_0	2	2	1.42731
APOQUT_comp_0linear_0_nunpairedes_0_charge_-1	0	0	0.506674
APOQUT_comp_0bent_109_0_nunpairedes_0_charge_-1	1	1	1.26128
UKAZAK_comp_0hexagonal_pyramidal_5_nunpairedes_0_charge_0	0	3	1.35502
UKAZAK_comp_0hexagonal_pyramidal_2_nunpairedes_0_charge_0	1	4	1.28566
UKAZAK_comp_0hexagonal_pyramidal_1_nunpairedes_0_charge_0	2	1	1.3476
UKAZAK_comp_0am_c3_7H2O_c0_3_nunpairedes_0_charge_0	3	2	0.955705
UKAZAK_comp_0am_c3_7H2O_c0_5_nunpairedes_0_charge_0	4	0	1.01195
PLASAU_comp_0tetrahedral_0_nunpairedes_0_charge_1	0	0	0.894052
PLASAU_comp_0seesaw_0_nunpairedes_0_charge_1	1	1	1.17108
XANVUD_comp_0bicapped_trigonal_prismatic_0_nunpairedes_0_charge_2	0	0	1.08211
XANVUD_comp_0square_antiprismatic_0_nunpairedes_0_charge_2	1	1	1.4589
XANVUD_comp_0YEMSEP_geometry_0_nunpairedes_0_charge_2	2	2	1.99424
WIKZAU_comp_0capped_square_antiprismatic_0_nunpairedes_0_charge_1	0	1	0.998807
WIKZAU_comp_0tricapped_trigonal_prismatic_2_nunpairedes_0_charge_1	1	0	0.852246
EXIBIY_comp_0tetrahedral_1_nunpairedes_0_charge_0	0	0	0.757646
EXIBIY_comp_0tetrahedral_0_nunpairedes_0_charge_0	1	1	1.20342
EXIBIY_comp_0seesaw_0_nunpairedes_0_charge_0	2	2	1.81185
GORNOQ_comp_0square_antiprismatic_0_nunpairedes_0_charge_0	0	0	1.36912
GORNOQ_comp_0ICIGOT_geomtry_0_nunpairedes_0_charge_0	1	1	1.51872
YISGOX_comp_0pentagonal_pyramidal_1_nunpairedes_0_charge_-2	0	1	1.34762
YISGOX_comp_0trigonal_prismatic_1_nunpairedes_0_charge_-2	1	0	1.09325
EYUMUI_comp_0pentagonal_pyramidal_1_nunpairedes_5_charge_-1	0	1	1.20659
EYUMUI_comp_0trigonal_prismatic_1_nunpairedes_5_charge_-1	1	0	0.871984
GAKMUA_comp_0trigonal_bipyramidal_0_nunpairedes_0_charge_0	0	1	1.33257
GAKMUA_comp_0square_pyramidal_2_nunpairedes_0_charge_0	1	0	1.08763
XOSVIL_comp_0hexagonal_pyramidal_4_nunpairedes_0_charge_0	0	0	0.933939
XOSVIL_comp_0capped_trigonal_prismatic_6_nunpairedes_0_charge_0	1	2	1.03742
XOSVIL_comp_0hexagonal_pyramidal_2_nunpairedes_0_charge_0	2	1	0.934652
VOCJON_comp_0octahedral_0_nunpairedes_0_charge_-1	0	0	0.530834
GODKOZ_comp_0tri_tri_mer_capped_0_nunpairedes_0_charge_-1_larger_scaled	0	0	0.891716
GODKOZ_comp_0am_c3_9H2O_c0_1_nunpairedes_0_charge_-1_larger_scaled	1	1	1.07658
GODKOZ_comp_0cn9_YICLED_0_nunpairedes_0_charge_-1_larger_scaled	2	2	1.87181
LIZZUS_comp_0dodecahedral_9_nunpairedes_0_charge_2	0	2	0.803114
LIZZUS_comp_0axial_bicapped_trigonal_prismatic_4_nunpairedes_0_charge_2	1	0	1.30249
LIZZUS_comp_0dodecahedral_0_nunpairedes_0_charge_2	2	4	0.643386
LIZZUS_comp_0dodecahedral_2_nunpairedes_0_charge_2	3	9	1.01809
LIZZUS_comp_0dodecahedral_3_nunpairedes_0_charge_2	4	3	0.830255
LIZZUS_comp_0dodecahedral_7_nunpairedes_0_charge_2	5	1	1.3956
LIZZUS_comp_0dodecahedral_1_nunpairedes_0_charge_2	6	12	1.41225
LIZZUS_comp_0square_antiprismatic_0_nunpairedes_0_charge_2	7	10	1.4744
LIZZUS_comp_0bicapped_trigonal_prismatic_1_nunpairedes_0_charge_2	8	5	1.44503
LIZZUS_comp_0dodecahedral_4_nunpairedes_0_charge_2	9	6	0.834907
LIZZUS_comp_0axial_bicapped_trigonal_prismatic_2_nunpairedes_0_charge_2	10	8	1.39355
LIZZUS_comp_0ICIGOT_geomtry_5_nunpairedes_0_charge_2	11	13	1.5402
LIZZUS_comp_0dodecahedral_5_nunpairedes_0_charge_2	12	7	1.37215
LIZZUS_comp_0dodecahedral_6_nunpairedes_0_charge_2	13	11	1.45246
NUPMUG_comp_0tetrahedral_1_nunpairedes_0_charge_0	0	0	0.712739
NUPMUG_comp_0tetrahedral_0_nunpairedes_0_charge_0	1	1	0.87114
NUPMUG_comp_0seesaw_0_nunpairedes_0_charge_0	2	2	1.35379
XINNIS_comp_0axial_bicapped_trigonal_prismatic_7_nunpairedes_0_charge_1	0	3	1.62815
XINNIS_comp_0dodecahedral_7_nunpairedes_0_charge_1	1	9	1.13133
XINNIS_comp_0square_prismatic_3_nunpairedes_0_charge_1	2	1	1.30973
XINNIS_comp_0bicapped_trigonal_prismatic_4_nunpairedes_0_charge_1	3	2	0.651173
XINNIS_comp_0dodecahedral_1_nunpairedes_0_charge_1	4	6	1.71735
XINNIS_comp_0bicapped_trigonal_prismatic_0_nunpairedes_0_charge_1	5	0	1.9383
XINNIS_comp_0hexagonal_bipyramidal_3_nunpairedes_0_charge_1	6	10	1.33611
XINNIS_comp_0YEMSEP_geometry_5_nunpairedes_0_charge_1	7	4	2.0852
XINNIS_comp_0axial_bicapped_trigonal_prismatic_8_nunpairedes_0_charge_1	8	11	1.92973
XINNIS_comp_0square_prismatic_1_nunpairedes_0_charge_1	9	8	0.867428
XINNIS_comp_0ICIGOT_geomtry_3_nunpairedes_0_charge_1	10	5	1.7163
XINNIS_comp_0square_antiprismatic_5_nunpairedes_0_charge_1	11	13	1.7323
XINNIS_comp_0square_prismatic_5_nunpairedes_0_charge_1	12	7	2.23046
XINNIS_comp_0YEMSEP_geometry_1_nunpairedes_0_charge_1	13	12	2.02836
RAFTAV_comp_0square_pyramidal_0_nunpairedes_2_charge_2	0	0	0.361232
NOPJUX_comp_0seesaw_0_nunpairedes_0_charge_1	0	0	1.43328
RIJRAF_comp_0octahedral_1_nunpairedes_0_charge_0	0	0	0.848446
RIJRAF_comp_0octahedral_0_nunpairedes_0_charge_0	1	5	1.54291
RIJRAF_comp_0pentagonal_pyramidal_3_nunpairedes_0_charge_0	2	4	1.52152
RIJRAF_comp_0pentagonal_pyramidal_0_nunpairedes_0_charge_0	3	2	1.62627
RIJRAF_comp_0pentagonal_pyramidal_4_nunpairedes_0_charge_0	4	1	1.32828
RIJRAF_comp_0trigonal_prismatic_1_nunpairedes_0_charge_0	5	6	1.30583
RIJRAF_comp_0pentagonal_pyramidal_1_nunpairedes_0_charge_0	6	3	1.54904
SALHTH_comp_0axial_bicapped_trigonal_prismatic_8_nunpairedes_0_charge_-1	0	4	1.23389
SALHTH_comp_0axial_bicapped_trigonal_prismatic_7_nunpairedes_0_charge_-1	1	5	1.20044
SALHTH_comp_0axial_bicapped_trigonal_prismatic_9_nunpairedes_0_charge_-1	2	6	1.34122
SALHTH_comp_0bicapped_trigonal_prismatic_1_nunpairedes_0_charge_-1	3	9	1.08987
SALHTH_comp_0dodecahedral_4_nunpairedes_0_charge_-1	4	12	0.342788
SALHTH_comp_0YEMSEP_geometry_3_nunpairedes_0_charge_-1	5	10	0.911894
SALHTH_comp_0bicapped_trigonal_prismatic_3_nunpairedes_0_charge_-1	6	3	1.01039
SALHTH_comp_0axial_bicapped_trigonal_prismatic_2_nunpairedes_0_charge_-1	7	7	1.12943
SALHTH_comp_0ICIGOT_geomtry_4_nunpairedes_0_charge_-1	8	13	1.25525
SALHTH_comp_0square_prismatic_1_nunpairedes_0_charge_-1	9	1	1.04451
SALHTH_comp_0square_prismatic_2_nunpairedes_0_charge_-1	10	0	1.07843
SALHTH_comp_0ICIGOT_geomtry_5_nunpairedes_0_charge_-1	11	11	1.23997
SALHTH_comp_0hexagonal_bipyramidal_5_nunpairedes_0_charge_-1	12	8	1.06141
SALHTH_comp_0ICIGOT_geomtry_6_nunpairedes_0_charge_-1	13	2	1.1945
VELSOV_comp_0am_c3_7H2O_c0_2_nunpairedes_0_charge_0	0	1	1.84909
VELSOV_comp_0am_c3_7H2O_c0_5_nunpairedes_0_charge_0	1	0	1.83695
VELSOV_comp_0am_c3_7H2O_c0_8_nunpairedes_0_charge_0	2	4	2.40115
VELSOV_comp_0am_c3_7H2O_c0_9_nunpairedes_0_charge_0	3	3	1.96053
VELSOV_comp_0am_c3_7H2O_c0_6_nunpairedes_0_charge_0	4	2	1.94788
LIHPUO_comp_0trigonal_bipyramidal_0_nunpairedes_4_charge_0	0	0	0.80981
LIHPUO_comp_0trigonal_bipyramidal_1_nunpairedes_4_charge_0	1	2	1.28266
LIHPUO_comp_0trigonal_bipyramidal_2_nunpairedes_4_charge_0	2	1	0.832949
RIKSOT_comp_0octahedral_1_nunpairedes_0_charge_-1	0	4	2.16787
RIKSOT_comp_0hexagonal_planar_0_nunpairedes_0_charge_-1	1	3	1.26047
RIKSOT_comp_0hexagonal_planar_1_nunpairedes_0_charge_-1	2	1	2.43583
RIKSOT_comp_0trigonal_prismatic_0_nunpairedes_0_charge_-1	3	7	1.21732
RIKSOT_comp_0trigonal_prismatic_3_nunpairedes_0_charge_-1	4	6	1.19535
RIKSOT_comp_0pentagonal_pyramidal_2_nunpairedes_0_charge_-1	5	0	2.55027
RIKSOT_comp_0pentagonal_pyramidal_3_nunpairedes_0_charge_-1	6	2	1.84851
RIKSOT_comp_0pentagonal_pyramidal_1_nunpairedes_0_charge_-1	7	5	1.34514
SIDYAH_comp_0am_c3_9H2O_c0_0_nunpairedes_1_charge_3_init_only	0	0	0.93478
LEVREM_comp_0trigonal_prismatic_0_nunpairedes_5_charge_-1	0	1	1.12477
LEVREM_comp_0octahedral_0_nunpairedes_5_charge_-1	1	0	0.596768
WALLAA_comp_0pentagonal_planar_1_nunpairedes_0_charge_0	0	1	1.73258
WALLAA_comp_0trigonal_bipyramidal_0_nunpairedes_0_charge_0	1	0	1.10136
QUSYUY_comp_0trigonal_bipyramidal_0_nunpairedes_0_charge_0	0	1	1.03684
QUSYUY_comp_0trigonal_bipyramidal_1_nunpairedes_0_charge_0	1	0	1.00233
QUSYUY_comp_0pentagonal_planar_1_nunpairedes_0_charge_0	2	2	1.52828
GEKVUP_comp_0axial_bicapped_trigonal_prismatic_8_nunpairedes_0_charge_3	0	11	1.21672
GEKVUP_comp_0square_antiprismatic_3_nunpairedes_0_charge_3	1	0	1.5452
GEKVUP_comp_0axial_bicapped_trigonal_prismatic_6_nunpairedes_0_charge_3	2	10	1.43294
GEKVUP_comp_0dodecahedral_7_nunpairedes_0_charge_3	3	9	1.84109
GEKVUP_comp_0square_antiprismatic_1_nunpairedes_0_charge_3	4	5	1.32324
GEKVUP_comp_0ICIGOT_geomtry_9_nunpairedes_0_charge_3	5	7	1.29209
GEKVUP_comp_0hexagonal_bipyramidal_5_nunpairedes_0_charge_3	6	4	1.68918
GEKVUP_comp_0dodecahedral_3_nunpairedes_0_charge_3	7	13	1.29422
GEKVUP_comp_0square_antiprismatic_8_nunpairedes_0_charge_3	8	2	1.86261
GEKVUP_comp_0YEMSEP_geometry_9_nunpairedes_0_charge_3	9	12	1.29017
GEKVUP_comp_0axial_bicapped_trigonal_prismatic_9_nunpairedes_0_charge_3	10	1	1.26691
GEKVUP_comp_0ICIGOT_geomtry_4_nunpairedes_0_charge_3	11	6	1.08521
GEKVUP_comp_0YEMSEP_geometry_4_nunpairedes_0_charge_3	12	3	1.44186
GEKVUP_comp_0dodecahedral_0_nunpairedes_0_charge_3	13	8	1.35967
FETGAM01_comp_0pentagonal_pyramidal_2_nunpairedes_5_charge_1	0	2	1.25606
FETGAM01_comp_0hexagonal_planar_0_nunpairedes_5_charge_1	1	4	1.29506
FETGAM01_comp_0octahedral_0_nunpairedes_5_charge_1	2	0	0.649791
FETGAM01_comp_0pentagonal_pyramidal_0_nunpairedes_5_charge_1	3	1	1.31408
FETGAM01_comp_0trigonal_prismatic_0_nunpairedes_5_charge_1	4	3	1.04925
ICUBOA_comp_1tetrahedral_0_nunpairedes_0_charge_1	0	2	1.15399
ICUBOA_comp_1seesaw_0_nunpairedes_0_charge_1	1	1	1.0926
ICUBOA_comp_1square_planar_0_nunpairedes_0_charge_1	2	0	0.750474
HATHIV_comp_0capped_trigonal_prismatic_0_nunpairedes_1_charge_2	0	2	1.02157
HATHIV_comp_0capped_octahedral_0_nunpairedes_1_charge_2	1	1	0.823248
HATHIV_comp_0capped_trigonal_prismatic_5_nunpairedes_1_charge_2	2	3	0.720893
HATHIV_comp_0capped_trigonal_prismatic_3_nunpairedes_1_charge_2	3	0	0.981666
KIVTOY_comp_0hexagonal_bipyramidal_9_nunpairedes_2_charge_0	0	2	0.858123
KIVTOY_comp_0dodecahedral_2_nunpairedes_2_charge_0	1	1	0.847222
KIVTOY_comp_0bicapped_trigonal_prismatic_3_nunpairedes_2_charge_0	2	0	0.63787
RITDAZ_comp_0capped_octahedral_0_nunpairedes_0_charge_0	0	0	0.831511
GAFJAC_comp_0seesaw_0_nunpairedes_2_charge_1	0	1	1.18924
GAFJAC_comp_0tetrahedral_0_nunpairedes_2_charge_1	1	0	1.14764
ULAQOQ_comp_0square_planar_0_nunpairedes_0_charge_0	0	1	1.16606
ULAQOQ_comp_0tetrahedral_0_nunpairedes_0_charge_0	1	0	0.52103
ZOPBUE_comp_1square_planar_0_nunpairedes_0_charge_1	0	2	1.1843
ZOPBUE_comp_1seesaw_1_nunpairedes_0_charge_1	1	1	0.92174
ZOPBUE_comp_1seesaw_0_nunpairedes_0_charge_1	2	0	0.791965
ESEBIP_comp_1cn10_XEGBUJ_3_nunpairedes_0_charge_3	0	2	1.47911
ESEBIP_comp_1cn10_XEGBUJ_1_nunpairedes_0_charge_3	1	0	1.96834
ESEBIP_comp_1cn10_GAKDAY_0_nunpairedes_0_charge_3	2	1	1.0731
YEVROH_comp_0cn9_YICLED_0_nunpairedes_0_charge_3	0	0	0.47551
ROVNUN_comp_0trigonal_prismatic_1_nunpairedes_0_charge_0	0	0	0.976132
ROVNUN_comp_0octahedral_1_nunpairedes_0_charge_0	1	1	1.94647
KISDAS_comp_0hexagonal_planar_0_nunpairedes_0_charge_-1	0	1	1.0052
KISDAS_comp_0trigonal_prismatic_0_nunpairedes_0_charge_-1	1	0	0.896636
ISIVEM_comp_0pentagonal_bipyramidal_0_nunpairedes_0_charge_-3	0	0	0.699169
NALGAI_comp_0octahedral_0_nunpairedes_4_charge_-2	0	0	1.68536
HUBPOK_comp_0am_c3_9H2O_c0_7_nunpairedes_0_charge_0	0	0	1.03554
HUBPOK_comp_0tri_tri_mer_capped_8_nunpairedes_0_charge_0	1	2	1.54492
HUBPOK_comp_0tri_tri_mer_capped_4_nunpairedes_0_charge_0	2	1	1.5352
PERQAG_comp_0octahedral_0_nunpairedes_4_charge_0	0	2	1.00174
PERQAG_comp_0trigonal_prismatic_2_nunpairedes_4_charge_0	1	0	1.1492
PERQAG_comp_0trigonal_prismatic_0_nunpairedes_4_charge_0	2	1	0.937494
WACSAU_comp_0pentagonal_pyramidal_0_nunpairedes_0_charge_1	0	1	1.07131
WACSAU_comp_0octahedral_0_nunpairedes_0_charge_1	1	0	0.868962
WACSAU_comp_0trigonal_prismatic_0_nunpairedes_0_charge_1	2	2	1.12948
MUJGOQ_comp_0octahedral_0_nunpairedes_0_charge_0	0	0	0.629249
MUJGOQ_comp_0pentagonal_pyramidal_0_nunpairedes_0_charge_0	1	2	1.02972
MUJGOQ_comp_0pentagonal_pyramidal_1_nunpairedes_0_charge_0	2	1	0.989738
MUJGOQ_comp_0hexagonal_planar_0_nunpairedes_0_charge_0	3	3	1.21985
CELZAW_comp_0hexagonal_planar_1_nunpairedes_0_charge_-1	0	4	1.3975
CELZAW_comp_0pentagonal_pyramidal_1_nunpairedes_0_charge_-1	1	6	1.33959
CELZAW_comp_0pentagonal_pyramidal_0_nunpairedes_0_charge_-1	2	5	1.22456
CELZAW_comp_0pentagonal_pyramidal_2_nunpairedes_0_charge_-1	3	2	1.28684
CELZAW_comp_0octahedral_0_nunpairedes_0_charge_-1	4	3	0.219975
CELZAW_comp_0trigonal_prismatic_0_nunpairedes_0_charge_-1	5	1	1.16268
CELZAW_comp_0trigonal_prismatic_2_nunpairedes_0_charge_-1	6	0	1.01903
XAHPEE_comp_0capped_square_antiprismatic_3_nunpairedes_0_charge_0	0	1	1.54151
XAHPEE_comp_0tricapped_trigonal_prismatic_1_nunpairedes_0_charge_0	1	0	1.48974
LAHVEZ_comp_0YEMSEP_geometry_6_nunpairedes_0_charge_3	0	7	0.870704
LAHVEZ_comp_0bicapped_trigonal_prismatic_1_nunpairedes_0_charge_3	1	1	0.599891
LAHVEZ_comp_0dodecahedral_0_nunpairedes_0_charge_3	2	3	0.926535
LAHVEZ_comp_0YEMSEP_geometry_1_nunpairedes_0_charge_3	3	5	0.657658
LAHVEZ_comp_0bicapped_trigonal_prismatic_0_nunpairedes_0_charge_3	4	0	1.01973
LAHVEZ_comp_0square_antiprismatic_2_nunpairedes_0_charge_3	5	6	0.699469
LAHVEZ_comp_0YEMSEP_geometry_2_nunpairedes_0_charge_3	6	8	0.904757
LAHVEZ_comp_0square_antiprismatic_1_nunpairedes_0_charge_3	7	2	0.472996
LAHVEZ_comp_0square_antiprismatic_0_nunpairedes_0_charge_3	8	4	0.908476
ARIXEH_comp_0YEMSEP_geometry_0_nunpairedes_0_charge_-1	0	0	0.477321
ARIXEH_comp_0dodecahedral_5_nunpairedes_0_charge_-1	1	7	1.29043
ARIXEH_comp_0bicapped_trigonal_prismatic_4_nunpairedes_0_charge_-1	2	10	0.958382
ARIXEH_comp_0hexagonal_bipyramidal_3_nunpairedes_0_charge_-1	3	11	0.979278
ARIXEH_comp_0YEMSEP_geometry_5_nunpairedes_0_charge_-1	4	2	1.22199
ARIXEH_comp_0axial_bicapped_trigonal_prismatic_0_nunpairedes_0_charge_-1	5	3	1.27295
ARIXEH_comp_0YEMSEP_geometry_4_nunpairedes_0_charge_-1	6	8	1.20768
ARIXEH_comp_0bicapped_trigonal_prismatic_5_nunpairedes_0_charge_-1	7	13	0.727749
ARIXEH_comp_0YEMSEP_geometry_8_nunpairedes_0_charge_-1	8	12	1.00204
ARIXEH_comp_0bicapped_trigonal_prismatic_2_nunpairedes_0_charge_-1	9	6	1.30858
ARIXEH_comp_0dodecahedral_2_nunpairedes_0_charge_-1	10	4	0.787639
ARIXEH_comp_0YEMSEP_geometry_9_nunpairedes_0_charge_-1	11	5	0.903499
ARIXEH_comp_0hexagonal_bipyramidal_5_nunpairedes_0_charge_-1	12	1	1.1336
ARIXEH_comp_0bicapped_trigonal_prismatic_1_nunpairedes_0_charge_-1	13	9	1.09295
BOWPOV_comp_0axial_bicapped_trigonal_prismatic_0_nunpairedes_0_charge_-1	0	0	0.934611
BOWPOV_comp_0axial_bicapped_trigonal_prismatic_1_nunpairedes_0_charge_-1	1	1	1.34913
BICWOA_comp_0seesaw_0_nunpairedes_2_charge_2	0	1	1.49528
BICWOA_comp_0square_planar_0_nunpairedes_2_charge_2	1	2	0.91514
BICWOA_comp_0tetrahedral_0_nunpairedes_2_charge_2	2	0	1.16481
ERASAR_comp_1am_c3_7H2O_c0_0_nunpairedes_0_charge_1	0	0	1.11948
ERASAR_comp_1hexagonal_pyramidal_5_nunpairedes_0_charge_1	1	9	2.0871
ERASAR_comp_1pentagonal_bipyramidal_3_nunpairedes_0_charge_1	2	2	1.20213
ERASAR_comp_1pentagonal_bipyramidal_7_nunpairedes_0_charge_1	3	3	1.43281
ERASAR_comp_1capped_trigonal_prismatic_4_nunpairedes_0_charge_1	4	5	1.80599
ERASAR_comp_1am_c3_7H2O_c0_3_nunpairedes_0_charge_1	5	7	1.47343
ERASAR_comp_1capped_trigonal_prismatic_3_nunpairedes_0_charge_1	6	6	1.74486
ERASAR_comp_1pentagonal_bipyramidal_5_nunpairedes_0_charge_1	7	4	1.50377
ERASAR_comp_1capped_trigonal_prismatic_1_nunpairedes_0_charge_1	8	10	1.87545
ERASAR_comp_1capped_octahedral_0_nunpairedes_0_charge_1	9	8	1.15081
ERASAR_comp_1pentagonal_bipyramidal_6_nunpairedes_0_charge_1	10	12	1.83509
ERASAR_comp_1capped_trigonal_prismatic_5_nunpairedes_0_charge_1	11	13	2.16641
ERASAR_comp_1am_c3_7H2O_c0_9_nunpairedes_0_charge_1	12	1	1.91739
ERASAR_comp_1am_c3_7H2O_c0_5_nunpairedes_0_charge_1	13	11	1.99132
SIWDIN_comp_0trigonal_prismatic_0_nunpairedes_4_charge_1	0	0	1.3295
CEQMUJ_comp_0bicapped_trigonal_prismatic_0_nunpairedes_0_charge_3	0	0	0.738632
CEQMUJ_comp_0hexagonal_bipyramidal_0_nunpairedes_0_charge_3	1	1	0.987092
HABSOU_comp_0capped_octahedral_0_nunpairedes_0_charge_2	0	1	1.25009
HABSOU_comp_0pentagonal_bipyramidal_0_nunpairedes_0_charge_2	1	0	1.16321
PORBUT_comp_0pentagonal_pyramidal_5_nunpairedes_0_charge_0	0	4	1.39328
PORBUT_comp_0pentagonal_pyramidal_3_nunpairedes_0_charge_0	1	7	1.75104
PORBUT_comp_0hexagonal_planar_0_nunpairedes_0_charge_0	2	3	1.81041
PORBUT_comp_0pentagonal_pyramidal_4_nunpairedes_0_charge_0	3	0	1.35979
PORBUT_comp_0octahedral_0_nunpairedes_0_charge_0	4	12	0.935476
PORBUT_comp_0trigonal_prismatic_0_nunpairedes_0_charge_0	5	8	1.56218
PORBUT_comp_0octahedral_1_nunpairedes_0_charge_0	6	5	1.61694
PORBUT_comp_0trigonal_prismatic_1_nunpairedes_0_charge_0	7	9	1.14669
PORBUT_comp_0pentagonal_pyramidal_2_nunpairedes_0_charge_0	8	6	1.53659
PORBUT_comp_0pentagonal_pyramidal_6_nunpairedes_0_charge_0	9	10	1.57319
PORBUT_comp_0pentagonal_pyramidal_0_nunpairedes_0_charge_0	10	1	1.71487
PORBUT_comp_0pentagonal_pyramidal_7_nunpairedes_0_charge_0	11	11	1.75275
PORBUT_comp_0pentagonal_pyramidal_9_nunpairedes_0_charge_0	12	2	1.51144
FEFHEF_comp_0octahedral_0_nunpairedes_0_charge_-3	0	0	0.0472245
FEFHEF_comp_0trigonal_prismatic_0_nunpairedes_0_charge_-3	1	1	1.01046
FEFHEF_comp_0pentagonal_pyramidal_0_nunpairedes_0_charge_-3	2	2	1.42966
PINCEX_comp_0trigonal_bipyramidal_0_nunpairedes_0_charge_0	0	0	0.495483
LABHUS_comp_0seesaw_1_nunpairedes_2_charge_0	0	1	1.84494
LABHUS_comp_0square_planar_0_nunpairedes_2_charge_0	1	2	0.724463
LABHUS_comp_0tetrahedral_2_nunpairedes_2_charge_0	2	4	1.62164
LABHUS_comp_0seesaw_0_nunpairedes_2_charge_0	3	3	1.64316
LABHUS_comp_0tetrahedral_1_nunpairedes_2_charge_0	4	0	1.62489
OXUXAH_comp_0octahedral_0_nunpairedes_0_charge_3	0	0	0.732721
OXUXAH_comp_0trigonal_prismatic_0_nunpairedes_0_charge_3	1	1	0.740914
OXUXAH_comp_0hexagonal_planar_0_nunpairedes_0_charge_3	2	2	1.48614
BICQOT_comp_0hexagonal_pyramidal_4_nunpairedes_0_charge_1	0	2	1.30996
BICQOT_comp_0capped_trigonal_prismatic_1_nunpairedes_0_charge_1	1	0	1.44161
BICQOT_comp_0capped_trigonal_prismatic_5_nunpairedes_0_charge_1	2	1	1.2571
ECAMOM_comp_0square_antiprismatic_1_nunpairedes_0_charge_0	0	1	1.53585
ECAMOM_comp_0square_prismatic_8_nunpairedes_0_charge_0	1	0	1.46237
ECAMOM_comp_0square_antiprismatic_0_nunpairedes_0_charge_0	2	3	2.3603
ECAMOM_comp_0square_antiprismatic_5_nunpairedes_0_charge_0	3	4	1.63904
ECAMOM_comp_0bicapped_trigonal_prismatic_1_nunpairedes_0_charge_0	4	2	1.64065
EXAYAE_comp_0trigonal_prismatic_1_nunpairedes_0_charge_-1	0	6	1.02787
EXAYAE_comp_0pentagonal_pyramidal_1_nunpairedes_0_charge_-1	1	11	1.35472
EXAYAE_comp_0hexagonal_planar_5_nunpairedes_0_charge_-1	2	0	1.76604
EXAYAE_comp_0hexagonal_planar_7_nunpairedes_0_charge_-1	3	3	1.20364
EXAYAE_comp_0hexagonal_planar_6_nunpairedes_0_charge_-1	4	1	1.48847
EXAYAE_comp_0octahedral_1_nunpairedes_0_charge_-1	5	8	1.82199
EXAYAE_comp_0octahedral_0_nunpairedes_0_charge_-1	6	9	0.353026
EXAYAE_comp_0hexagonal_planar_1_nunpairedes_0_charge_-1	7	12	1.89875
EXAYAE_comp_0hexagonal_planar_9_nunpairedes_0_charge_-1	8	4	1.41141
EXAYAE_comp_0hexagonal_planar_3_nunpairedes_0_charge_-1	9	10	1.43315
EXAYAE_comp_0hexagonal_planar_4_nunpairedes_0_charge_-1	10	2	1.62208
EXAYAE_comp_0trigonal_prismatic_2_nunpairedes_0_charge_-1	11	5	0.853324
EXAYAE_comp_0hexagonal_planar_8_nunpairedes_0_charge_-1	12	7	1.44203
EGIXAW_comp_0octahedral_0_nunpairedes_0_charge_3	0	0	0.378274
EGIXAW_comp_0hexagonal_planar_0_nunpairedes_0_charge_3	1	1	0.565269
SASTAJ_comp_0tetrahedral_0_nunpairedes_0_charge_0	0	0	0.72783
SASTAJ_comp_0tetrahedral_1_nunpairedes_0_charge_0	1	1	1.0094
SASTAJ_comp_0seesaw_1_nunpairedes_0_charge_0	2	2	1.40204
SASTAJ_comp_0square_planar_0_nunpairedes_0_charge_0	3	3	1.57011
PUQPOH_comp_0octahedral_1_nunpairedes_0_charge_0	0	5	1.47843
PUQPOH_comp_0trigonal_prismatic_1_nunpairedes_0_charge_0	1	2	1.33646
PUQPOH_comp_0octahedral_0_nunpairedes_0_charge_0	2	1	1.01606
PUQPOH_comp_0trigonal_prismatic_2_nunpairedes_0_charge_0	3	0	1.51536
PUQPOH_comp_0pentagonal_pyramidal_0_nunpairedes_0_charge_0	4	3	1.60029
PUQPOH_comp_0trigonal_prismatic_0_nunpairedes_0_charge_0	5	7	0.937197
PUQPOH_comp_0pentagonal_pyramidal_1_nunpairedes_0_charge_0	6	6	1.59654
PUQPOH_comp_0pentagonal_pyramidal_2_nunpairedes_0_charge_0	7	4	1.51731
TOZGEX_comp_0square_prismatic_0_nunpairedes_0_charge_-1_larger_scaled	0	0	0.998023
UKELIG_comp_0cn10_GAKDAY_0_nunpairedes_0_charge_3	0	0	0.827127
GERTAA_comp_0dodecahedral_0_nunpairedes_0_charge_-1	0	0	0.414872
GERTAA_comp_0square_antiprismatic_0_nunpairedes_0_charge_-1	1	1	0.880161
RECBIK_comp_0tetrahedral_0_nunpairedes_0_charge_0	0	2	1.33895
RECBIK_comp_0tetrahedral_2_nunpairedes_0_charge_0	1	1	1.21819
RECBIK_comp_0tetrahedral_1_nunpairedes_0_charge_0	2	0	1.10615
RECBIK_comp_0seesaw_0_nunpairedes_0_charge_0	3	3	1.91268
GOCFOV_comp_0dodecahedral_1_nunpairedes_0_charge_0	0	0	1.01248
GOCFOV_comp_0square_antiprismatic_3_nunpairedes_0_charge_0	1	1	1.10278
GOCFOV_comp_0bicapped_trigonal_prismatic_8_nunpairedes_0_charge_0	2	4	1.49544
GOCFOV_comp_0axial_bicapped_trigonal_prismatic_2_nunpairedes_0_charge_0	3	3	1.15864
GOCFOV_comp_0YEMSEP_geometry_3_nunpairedes_0_charge_0	4	2	1.11849
TANRIL_comp_0trigonal_bipyramidal_0_nunpairedes_0_charge_0	0	0	0.703591
TANRIL_comp_0square_pyramidal_0_nunpairedes_0_charge_0	1	4	1.40151
TANRIL_comp_0trigonal_bipyramidal_1_nunpairedes_0_charge_0	2	1	1.58442
TANRIL_comp_0square_pyramidal_1_nunpairedes_0_charge_0	3	2	1.87108
TANRIL_comp_0square_pyramidal_2_nunpairedes_0_charge_0	4	3	1.36732
BOWKIH_comp_0octahedral_0_nunpairedes_0_charge_3	0	0	0.653318
BOWKIH_comp_0trigonal_prismatic_0_nunpairedes_0_charge_3	1	1	1.06003
BOWKIH_comp_0pentagonal_pyramidal_0_nunpairedes_0_charge_3	2	2	1.17702
AJEKEF_comp_0am_c3_9H2O_c0_0_nunpairedes_0_charge_3	0	0	0.331476
AJEKEF_comp_0capped_square_antiprismatic_0_nunpairedes_0_charge_3	1	1	0.533451
MOWMAP_comp_0pentagonal_bipyramidal_0_nunpairedes_0_charge_-3	0	0	0.542448
VEWVEY_comp_1octahedral_0_nunpairedes_4_charge_2	0	0	0.629128
CEWVIL_comp_0pentagonal_bipyramidal_0_nunpairedes_0_charge_-2	0	8	1.35088
CEWVIL_comp_0pentagonal_bipyramidal_1_nunpairedes_0_charge_-2	1	4	1.56208
CEWVIL_comp_0am_c3_7H2O_c0_0_nunpairedes_0_charge_-2	2	11	1.31197
CEWVIL_comp_0am_c3_7H2O_c0_1_nunpairedes_0_charge_-2	3	2	1.4554
CEWVIL_comp_0capped_trigonal_prismatic_0_nunpairedes_0_charge_-2	4	7	1.28347
CEWVIL_comp_0pentagonal_bipyramidal_2_nunpairedes_0_charge_-2	5	0	1.54635
CEWVIL_comp_0capped_trigonal_prismatic_1_nunpairedes_0_charge_-2	6	9	1.38373
CEWVIL_comp_0am_c3_7H2O_c0_2_nunpairedes_0_charge_-2	7	12	1.31509
CEWVIL_comp_0pentagonal_bipyramidal_3_nunpairedes_0_charge_-2	8	6	1.26372
CEWVIL_comp_0capped_trigonal_prismatic_2_nunpairedes_0_charge_-2	9	3	1.35662
CEWVIL_comp_0capped_trigonal_prismatic_3_nunpairedes_0_charge_-2	10	10	1.48629
CEWVIL_comp_0pentagonal_bipyramidal_4_nunpairedes_0_charge_-2	11	5	1.29239
CEWVIL_comp_0am_c3_7H2O_c0_3_nunpairedes_0_charge_-2	12	1	1.37998
CEWVIL_comp_0capped_trigonal_prismatic_4_nunpairedes_0_charge_-2	13	13	1.62088
WAQZIY_comp_0tetrahedral_0_nunpairedes_0_charge_0	0	1	0.537382
WAQZIY_comp_0tetrahedral_1_nunpairedes_0_charge_0	1	0	0.412093
VAQRIO_comp_0octahedral_0_nunpairedes_0_charge_0	0	1	1.47054
VAQRIO_comp_0octahedral_1_nunpairedes_0_charge_0	1	3	0.293015
VAQRIO_comp_0trigonal_prismatic_0_nunpairedes_0_charge_0	2	2	0.891144
VAQRIO_comp_0trigonal_prismatic_2_nunpairedes_0_charge_0	3	4	0.857025
VAQRIO_comp_0trigonal_prismatic_3_nunpairedes_0_charge_0	4	0	1.43851
FAVTON_comp_0pentagonal_pyramidal_5_nunpairedes_0_charge_0	0	1	1.15745
FAVTON_comp_0trigonal_prismatic_2_nunpairedes_0_charge_0	1	0	1.12186
FAVTON_comp_0hexagonal_planar_5_nunpairedes_0_charge_0	2	2	1.25351
FAVTON_comp_0hexagonal_planar_4_nunpairedes_0_charge_0	3	3	1.33614
VOJVIC_comp_0octahedral_0_nunpairedes_3_charge_3	0	0	0.737787
YISTID_comp_0axial_bicapped_hexagonal_planar_0_nunpairedes_0_charge_1	0	0	0.863717
APEVAT_comp_0octahedral_0_nunpairedes_0_charge_0	0	0	0.692625
NIRHII_comp_0hexagonal_bipyramidal_1_nunpairedes_0_charge_-1	0	9	1.54847
NIRHII_comp_0square_antiprismatic_1_nunpairedes_0_charge_-1	1	1	1.25746
NIRHII_comp_0bicapped_trigonal_prismatic_5_nunpairedes_0_charge_-1	2	13	1.58824
NIRHII_comp_0bicapped_trigonal_prismatic_7_nunpairedes_0_charge_-1	3	6	1.83184
NIRHII_comp_0ICIGOT_geomtry_1_nunpairedes_0_charge_-1	4	8	1.83045
NIRHII_comp_0hexagonal_bipyramidal_3_nunpairedes_0_charge_-1	5	7	1.78568
NIRHII_comp_0dodecahedral_7_nunpairedes_0_charge_-1	6	12	1.31852
NIRHII_comp_0YEMSEP_geometry_8_nunpairedes_0_charge_-1	7	0	1.43904
NIRHII_comp_0YEMSEP_geometry_3_nunpairedes_0_charge_-1	8	2	1.34381
NIRHII_comp_0dodecahedral_0_nunpairedes_0_charge_-1	9	10	1.1785
NIRHII_comp_0YEMSEP_geometry_4_nunpairedes_0_charge_-1	10	11	1.59427
NIRHII_comp_0ICIGOT_geomtry_9_nunpairedes_0_charge_-1	11	5	1.77746
NIRHII_comp_0dodecahedral_2_nunpairedes_0_charge_-1	12	4	1.48121
NIRHII_comp_0bicapped_trigonal_prismatic_1_nunpairedes_0_charge_-1	13	3	1.29866
XIPZAA_comp_0tetrahedral_1_nunpairedes_0_charge_0	0	0	0.811889
XIPZAA_comp_0seesaw_0_nunpairedes_0_charge_0	1	2	1.54956
XIPZAA_comp_0seesaw_1_nunpairedes_0_charge_0	2	3	1.38646
XIPZAA_comp_0square_planar_0_nunpairedes_0_charge_0	3	1	1.45128
TEYBOP_comp_0tetrahedral_1_nunpairedes_0_charge_0	0	4	0.995044
TEYBOP_comp_0tetrahedral_2_nunpairedes_0_charge_0	1	1	0.776276
TEYBOP_comp_0seesaw_1_nunpairedes_0_charge_0	2	0	1.40372
TEYBOP_comp_0seesaw_0_nunpairedes_0_charge_0	3	3	1.25563
TEYBOP_comp_0tetrahedral_0_nunpairedes_0_charge_0	4	2	0.65649
HOWGEF_comp_0hexagonal_pyramidal_8_nunpairedes_0_charge_0	0	5	1.25762
HOWGEF_comp_0capped_trigonal_prismatic_6_nunpairedes_0_charge_0	1	3	1.21494
HOWGEF_comp_0am_c3_7H2O_c0_6_nunpairedes_0_charge_0	2	9	1.08308
HOWGEF_comp_0am_c3_7H2O_c0_8_nunpairedes_0_charge_0	3	12	0.84811
HOWGEF_comp_0pentagonal_bipyramidal_1_nunpairedes_0_charge_0	4	2	1.70087
HOWGEF_comp_0am_c3_7H2O_c0_5_nunpairedes_0_charge_0	5	8	0.73529
HOWGEF_comp_0capped_trigonal_prismatic_8_nunpairedes_0_charge_0	6	1	1.60558
HOWGEF_comp_0capped_trigonal_prismatic_4_nunpairedes_0_charge_0	7	0	1.27316
HOWGEF_comp_0capped_octahedral_1_nunpairedes_0_charge_0	8	7	1.11473
HOWGEF_comp_0capped_octahedral_0_nunpairedes_0_charge_0	9	11	0.912572
HOWGEF_comp_0capped_octahedral_7_nunpairedes_0_charge_0	10	6	1.72312
HOWGEF_comp_0capped_octahedral_3_nunpairedes_0_charge_0	11	4	1.32113
HOWGEF_comp_0am_c3_7H2O_c0_9_nunpairedes_0_charge_0	12	10	1.02974
HOWGEF_comp_0pentagonal_bipyramidal_2_nunpairedes_0_charge_0	13	13	1.72401
WODCID_comp_0tetrahedral_0_nunpairedes_2_charge_1	0	1	1.20131
WODCID_comp_0square_planar_0_nunpairedes_2_charge_1	1	0	0.672865
WODCID_comp_0seesaw_0_nunpairedes_2_charge_1	2	2	1.27599
SEGBAI_comp_0trigonal_prismatic_0_nunpairedes_0_charge_0	0	0	1.29697
OLACUB_comp_0trigonal_bipyramidal_5_nunpairedes_0_charge_-1	0	3	1.38222
OLACUB_comp_0square_pyramidal_1_nunpairedes_0_charge_-1	1	1	1.14506
OLACUB_comp_0trigonal_bipyramidal_3_nunpairedes_0_charge_-1	2	4	1.75638
OLACUB_comp_0trigonal_bipyramidal_4_nunpairedes_0_charge_-1	3	0	0.897203
OLACUB_comp_0trigonal_bipyramidal_2_nunpairedes_0_charge_-1	4	2	1.18768
RITDIH_comp_0trigonal_prismatic_0_nunpairedes_0_charge_0	0	0	0.259648
JONZAN_comp_0bicapped_trigonal_prismatic_1_nunpairedes_0_charge_-1	0	0	1.33447
HUBQIF_comp_0tri_tri_mer_capped_6_nunpairedes_0_charge_0	0	0	1.11586
HUBQIF_comp_0tri_tri_mer_capped_9_nunpairedes_0_charge_0	1	1	1.28566
HUBQIF_comp_0cn9_YICLED_5_nunpairedes_0_charge_0	2	3	1.59382
HUBQIF_comp_0am_c3_9H2O_c0_7_nunpairedes_0_charge_0	3	5	1.40699
HUBQIF_comp_0capped_square_antiprismatic_4_nunpairedes_0_charge_0	4	4	1.47203
HUBQIF_comp_0capped_square_antiprismatic_2_nunpairedes_0_charge_0	5	6	1.44992
HUBQIF_comp_0cn9_YICLED_2_nunpairedes_0_charge_0	6	2	1.47989
ABIVOW_comp_0pentagonal_bipyramidal_0_nunpairedes_0_charge_-1	0	0	0.551349
EKOWUZ_comp_0pentagonal_bipyramidal_0_nunpairedes_0_charge_-2	0	0	0.939604
DOWQUB_comp_0tetrahedral_0_nunpairedes_0_charge_0	0	0	0.496166
LUFHOL_comp_0trigonal_prismatic_1_nunpairedes_0_charge_0	0	3	1.33931
LUFHOL_comp_0trigonal_prismatic_0_nunpairedes_0_charge_0	1	0	1.36095
LUFHOL_comp_0pentagonal_pyramidal_0_nunpairedes_0_charge_0	2	4	1.43803
LUFHOL_comp_0octahedral_0_nunpairedes_0_charge_0	3	1	0.492907
LUFHOL_comp_0pentagonal_pyramidal_3_nunpairedes_0_charge_0	4	2	1.34091
TPYRPR_comp_0tricapped_trigonal_prismatic_2_nunpairedes_0_charge_2	0	3	1.56106
TPYRPR_comp_0am_c3_9H2O_c0_7_nunpairedes_0_charge_2	1	6	1.34321
TPYRPR_comp_0cn9_YICLED_6_nunpairedes_0_charge_2	2	2	1.18799
TPYRPR_comp_0capped_square_antiprismatic_0_nunpairedes_0_charge_2	3	7	0.918301
TPYRPR_comp_0capped_square_antiprismatic_5_nunpairedes_0_charge_2	4	1	1.68785
TPYRPR_comp_0capped_square_antiprismatic_1_nunpairedes_0_charge_2	5	5	1.50766
TPYRPR_comp_0am_c3_9H2O_c0_9_nunpairedes_0_charge_2	6	0	1.14191
TPYRPR_comp_0capped_square_antiprismatic_4_nunpairedes_0_charge_2	7	4	1.34183
WELRUC_comp_0bicapped_trigonal_prismatic_0_nunpairedes_0_charge_0	0	9	1.00589
WELRUC_comp_0square_antiprismatic_0_nunpairedes_0_charge_0	1	11	1.44632
WELRUC_comp_0dodecahedral_7_nunpairedes_0_charge_0	2	5	1.88628
WELRUC_comp_0square_antiprismatic_7_nunpairedes_0_charge_0	3	0	1.39151
WELRUC_comp_0square_prismatic_4_nunpairedes_0_charge_0	4	6	1.51164
WELRUC_comp_0YEMSEP_geometry_0_nunpairedes_0_charge_0	5	3	0.997504
WELRUC_comp_0square_prismatic_6_nunpairedes_0_charge_0	6	1	1.35917
WELRUC_comp_0bicapped_trigonal_prismatic_1_nunpairedes_0_charge_0	7	4	1.95413
WELRUC_comp_0square_antiprismatic_5_nunpairedes_0_charge_0	8	13	1.99634
WELRUC_comp_0dodecahedral_9_nunpairedes_0_charge_0	9	12	0.451488
WELRUC_comp_0YEMSEP_geometry_1_nunpairedes_0_charge_0	10	2	1.9081
WELRUC_comp_0square_antiprismatic_3_nunpairedes_0_charge_0	11	10	0.893326
WELRUC_comp_0square_antiprismatic_1_nunpairedes_0_charge_0	12	7	1.86907
WELRUC_comp_0square_prismatic_7_nunpairedes_0_charge_0	13	8	1.55914
HIKLAP_comp_0tetrahedral_0_nunpairedes_0_charge_-1	0	0	0.3931
HIKLAP_comp_0square_planar_0_nunpairedes_0_charge_-1	1	1	1.30444
LOMBIZ_comp_0trigonal_bipyramidal_0_nunpairedes_0_charge_0	0	0	1.27424
IKAXUQ_comp_1seesaw_2_nunpairedes_0_charge_-1	0	1	1.94565
IKAXUQ_comp_1seesaw_1_nunpairedes_0_charge_-1	1	2	1.36134
IKAXUQ_comp_1square_planar_1_nunpairedes_0_charge_-1	2	0	1.68638
FEHNAI_comp_0tetrahedral_0_nunpairedes_0_charge_0	0	0	0.73736
FEHNAI_comp_0square_planar_1_nunpairedes_0_charge_0	1	1	1.33986
FUZGAJ_comp_0octahedral_0_nunpairedes_0_charge_0	0	0	0.646247
FUZGAJ_comp_0trigonal_prismatic_3_nunpairedes_0_charge_0	1	4	1.19981
FUZGAJ_comp_0hexagonal_planar_3_nunpairedes_0_charge_0	2	1	1.50525
FUZGAJ_comp_0hexagonal_planar_5_nunpairedes_0_charge_0	3	2	1.53443
FUZGAJ_comp_0trigonal_prismatic_8_nunpairedes_0_charge_0	4	3	0.921702
WOKFAF_comp_0tetrahedral_0_nunpairedes_0_charge_0	0	0	0.154451
WOKFAF_comp_0seesaw_0_nunpairedes_0_charge_0	1	2	0.859792
WOKFAF_comp_0square_planar_0_nunpairedes_0_charge_0	2	1	0.847766
YUQKED_comp_0YEMSEP_geometry_7_nunpairedes_0_charge_0	0	2	0.547978
YUQKED_comp_0bicapped_trigonal_prismatic_6_nunpairedes_0_charge_0	1	0	1.04882
YUQKED_comp_0YEMSEP_geometry_1_nunpairedes_0_charge_0	2	3	0.53579
YUQKED_comp_0square_prismatic_0_nunpairedes_0_charge_0	3	10	0.780781
YUQKED_comp_0square_prismatic_1_nunpairedes_0_charge_0	4	9	0.966627
YUQKED_comp_0ICIGOT_geomtry_9_nunpairedes_0_charge_0	5	13	1.17375
YUQKED_comp_0bicapped_trigonal_prismatic_2_nunpairedes_0_charge_0	6	6	0.946894
YUQKED_comp_0axial_bicapped_trigonal_prismatic_3_nunpairedes_0_charge_0	7	4	1.12702
YUQKED_comp_0square_prismatic_3_nunpairedes_0_charge_0	8	1	1.1829
YUQKED_comp_0ICIGOT_geomtry_4_nunpairedes_0_charge_0	9	12	0.942408
YUQKED_comp_0ICIGOT_geomtry_7_nunpairedes_0_charge_0	10	11	0.941111
YUQKED_comp_0ICIGOT_geomtry_8_nunpairedes_0_charge_0	11	7	1.12092
YUQKED_comp_0axial_bicapped_trigonal_prismatic_5_nunpairedes_0_charge_0	12	5	1.07083
YUQKED_comp_0ICIGOT_geomtry_1_nunpairedes_0_charge_0	13	8	0.942498
ZIYNEC_comp_0hexagonal_planar_0_nunpairedes_3_charge_-1	0	1	0.581233
ZIYNEC_comp_0octahedral_0_nunpairedes_3_charge_-1	1	0	0.162884
KOCMOG_comp_0seesaw_0_nunpairedes_0_charge_0	0	1	1.41432
KOCMOG_comp_0tetrahedral_0_nunpairedes_0_charge_0	1	0	0.869171
VIGBOC_comp_0tricapped_trigonal_prismatic_0_nunpairedes_0_charge_0	0	1	0.903323
VIGBOC_comp_0tri_tri_mer_capped_0_nunpairedes_0_charge_0	1	0	0.798548
VIGBOC_comp_0am_c3_9H2O_c0_0_nunpairedes_0_charge_0	2	2	1.01073
VIGBOC_comp_0capped_square_antiprismatic_0_nunpairedes_0_charge_0	3	3	1.14958
YUBDUU_comp_0seesaw_1_nunpairedes_0_charge_-2	0	1	1.01088
YUBDUU_comp_0tetrahedral_0_nunpairedes_0_charge_-2	1	0	0.592297
TEQDIE_comp_0square_pyramidal_0_nunpairedes_0_charge_0_smaller_scaled	0	1	1.31498
TEQDIE_comp_0trigonal_bipyramidal_0_nunpairedes_0_charge_0_smaller_scaled	1	0	0.952217
ICLMSX_comp_0square_planar_0_nunpairedes_0_charge_0	0	2	1.81917
ICLMSX_comp_0seesaw_2_nunpairedes_0_charge_0	1	4	2.127
ICLMSX_comp_0seesaw_0_nunpairedes_0_charge_0	2	0	0.606467
ICLMSX_comp_0seesaw_1_nunpairedes_0_charge_0	3	3	1.88122
ICLMSX_comp_0tetrahedral_0_nunpairedes_0_charge_0	4	1	1.73279
PAPHAS_comp_0am_c3_7H2O_c0_1_nunpairedes_0_charge_-1	0	0	0.971102
PAPHAS_comp_0capped_octahedral_4_nunpairedes_0_charge_-1	1	2	1.70455
PAPHAS_comp_0am_c3_7H2O_c0_0_nunpairedes_0_charge_-1	2	1	1.10223
ZANGED_comp_0ICIGOT_geomtry_6_nunpairedes_0_charge_3	0	5	1.65251
ZANGED_comp_0square_antiprismatic_2_nunpairedes_0_charge_3	1	9	1.46039
ZANGED_comp_0YEMSEP_geometry_9_nunpairedes_0_charge_3	2	8	1.39864
ZANGED_comp_0square_prismatic_2_nunpairedes_0_charge_3	3	2	1.9401
ZANGED_comp_0bicapped_trigonal_prismatic_4_nunpairedes_0_charge_3	4	11	1.92363
ZANGED_comp_0square_antiprismatic_6_nunpairedes_0_charge_3	5	12	0.743666
ZANGED_comp_0ICIGOT_geomtry_5_nunpairedes_0_charge_3	6	1	1.59857
ZANGED_comp_0square_prismatic_5_nunpairedes_0_charge_3	7	13	1.74655
ZANGED_comp_0ICIGOT_geomtry_4_nunpairedes_0_charge_3	8	6	1.34349
ZANGED_comp_0square_antiprismatic_5_nunpairedes_0_charge_3	9	10	1.12776
ZANGED_comp_0axial_bicapped_trigonal_prismatic_1_nunpairedes_0_charge_3	10	0	1.63654
ZANGED_comp_0ICIGOT_geomtry_3_nunpairedes_0_charge_3	11	7	1.43953
ZANGED_comp_0square_prismatic_4_nunpairedes_0_charge_3	12	4	1.4581
ZANGED_comp_0bicapped_trigonal_prismatic_3_nunpairedes_0_charge_3	13	3	1.54938
TUSXIQ_comp_0square_pyramidal_0_nunpairedes_0_charge_0	0	3	1.07354
TUSXIQ_comp_0trigonal_bipyramidal_1_nunpairedes_0_charge_0	1	0	1.38879
TUSXIQ_comp_0trigonal_bipyramidal_2_nunpairedes_0_charge_0	2	2	1.34553
TUSXIQ_comp_0trigonal_bipyramidal_0_nunpairedes_0_charge_0	3	1	0.877802
TUSXIQ_comp_0pentagonal_planar_0_nunpairedes_0_charge_0	4	4	1.56451
ZOWKAX_comp_0pentagonal_pyramidal_4_nunpairedes_0_charge_2	0	4	1.41422
ZOWKAX_comp_0octahedral_1_nunpairedes_0_charge_2	1	1	0.457328
ZOWKAX_comp_0pentagonal_pyramidal_3_nunpairedes_0_charge_2	2	3	1.41883
ZOWKAX_comp_0hexagonal_planar_1_nunpairedes_0_charge_2	3	0	1.37066
ZOWKAX_comp_0octahedral_0_nunpairedes_0_charge_2	4	2	0.407671
EVIKAX_comp_0am_c3_9H2O_c0_2_nunpairedes_0_charge_1	0	1	1.2501
EVIKAX_comp_0cn9_YICLED_3_nunpairedes_0_charge_1	1	0	1.1669
EVIKAX_comp_0cn9_YICLED_6_nunpairedes_0_charge_1	2	2	1.36943
EVIKAX_comp_0tri_tri_mer_capped_0_nunpairedes_0_charge_1	3	4	1.66277
EVIKAX_comp_0tri_tri_mer_capped_1_nunpairedes_0_charge_1	4	3	1.48337
YIXBAJ_comp_0YEMSEP_geometry_8_nunpairedes_0_charge_0	0	0	0.722782
ORAQEF_comp_0octahedral_0_nunpairedes_0_charge_0	0	2	1.25477
ORAQEF_comp_0trigonal_prismatic_1_nunpairedes_0_charge_0	1	1	1.15516
ORAQEF_comp_0trigonal_prismatic_0_nunpairedes_0_charge_0	2	0	0.97656
CORLAW_comp_0pentagonal_pyramidal_3_nunpairedes_0_charge_0	0	1	1.65017
CORLAW_comp_0trigonal_prismatic_3_nunpairedes_0_charge_0	1	0	0.98514
MEHGIR_comp_0trigonal_prismatic_0_nunpairedes_0_charge_0	0	0	0.813422
MEHGIR_comp_0pentagonal_pyramidal_3_nunpairedes_0_charge_0	1	2	1.11453
MEHGIR_comp_0pentagonal_pyramidal_1_nunpairedes_0_charge_0	2	3	1.08966
MEHGIR_comp_0pentagonal_pyramidal_0_nunpairedes_0_charge_0	3	1	1.09218
WEDZIO_comp_1capped_trigonal_prismatic_0_nunpairedes_0_charge_1	0	0	0.778233
WEDZIO_comp_1am_c3_7H2O_c0_0_nunpairedes_0_charge_1	1	1	0.980666
AZOWAN_comp_0octahedral_1_nunpairedes_5_charge_-1	0	1	1.93579
AZOWAN_comp_0trigonal_prismatic_0_nunpairedes_5_charge_-1	1	3	1.06044
AZOWAN_comp_0pentagonal_pyramidal_3_nunpairedes_5_charge_-1	2	0	2.32659
AZOWAN_comp_0hexagonal_planar_3_nunpairedes_5_charge_-1	3	4	1.12497
AZOWAN_comp_0trigonal_prismatic_2_nunpairedes_5_charge_-1	4	2	2.04879
DENNEP_comp_0hexagonal_bipyramidal_7_nunpairedes_1_charge_1	0	0	0.681829
DENNEP_comp_0dodecahedral_9_nunpairedes_1_charge_1	1	1	0.782743
DENNEP_comp_0bicapped_trigonal_prismatic_9_nunpairedes_1_charge_1	2	11	1.45745
DENNEP_comp_0YEMSEP_geometry_1_nunpairedes_1_charge_1	3	9	1.29756
DENNEP_comp_0dodecahedral_5_nunpairedes_1_charge_1	4	6	1.42438
DENNEP_comp_0bicapped_trigonal_prismatic_6_nunpairedes_1_charge_1	5	5	1.28413
DENNEP_comp_0dodecahedral_7_nunpairedes_1_charge_1	6	3	1.14935
DENNEP_comp_0YEMSEP_geometry_0_nunpairedes_1_charge_1	7	12	1.43987
DENNEP_comp_0square_antiprismatic_0_nunpairedes_1_charge_1	8	13	1.53874
DENNEP_comp_0square_antiprismatic_1_nunpairedes_1_charge_1	9	4	1.13214
DENNEP_comp_0square_antiprismatic_5_nunpairedes_1_charge_1	10	7	1.60096
DENNEP_comp_0axial_bicapped_trigonal_prismatic_1_nunpairedes_1_charge_1	11	2	0.860137
DENNEP_comp_0axial_bicapped_trigonal_prismatic_6_nunpairedes_1_charge_1	12	8	1.38519
DENNEP_comp_0square_antiprismatic_2_nunpairedes_1_charge_1	13	10	1.39111
GACFUM_comp_0capped_square_antiprismatic_0_nunpairedes_0_charge_-2	0	1	0.840855
GACFUM_comp_0am_c3_9H2O_c0_0_nunpairedes_0_charge_-2	1	0	0.541535
JIZHAD_comp_0octahedral_1_nunpairedes_0_charge_0	0	0	0.59657
JIZHAD_comp_0trigonal_prismatic_1_nunpairedes_0_charge_0	1	1	1.04696
JIZHAD_comp_0pentagonal_pyramidal_2_nunpairedes_0_charge_0	2	2	1.4112
JIZHAD_comp_0octahedral_0_nunpairedes_0_charge_0	3	3	1.43027
JIZHAD_comp_0hexagonal_planar_2_nunpairedes_0_charge_0	4	4	1.6609
CEJHUX_comp_0seesaw_0_nunpairedes_0_charge_1	0	1	0.92346
CEJHUX_comp_0tetrahedral_0_nunpairedes_0_charge_1	1	0	0.602828
PACHAE_comp_0square_planar_0_nunpairedes_5_charge_0	0	0	0.787499
PACHAE_comp_0tetrahedral_0_nunpairedes_5_charge_0	1	1	0.947095
PACHAE_comp_0seesaw_0_nunpairedes_5_charge_0	2	2	1.30434
IPUYUN_comp_0hexagonal_planar_0_nunpairedes_0_charge_1	0	0	0.916326
IPUYUN_comp_0hexagonal_planar_1_nunpairedes_0_charge_1	1	1	1.01863
YOCJIK_comp_0trigonal_prismatic_2_nunpairedes_0_charge_0	0	1	1.4312
YOCJIK_comp_0octahedral_0_nunpairedes_0_charge_0	1	0	0.773512
YOCJIK_comp_0hexagonal_planar_3_nunpairedes_0_charge_0	2	3	1.57537
YOCJIK_comp_0pentagonal_pyramidal_2_nunpairedes_0_charge_0	3	4	1.48822
YOCJIK_comp_0hexagonal_planar_0_nunpairedes_0_charge_0	4	2	1.5162
TUJNOB_comp_0seesaw_0_nunpairedes_0_charge_2	0	0	1.18746
TUJNOB_comp_0square_planar_0_nunpairedes_0_charge_2	1	1	1.46674
ACIVEN_comp_0seesaw_0_nunpairedes_2_charge_2	0	1	1.50903
ACIVEN_comp_0tetrahedral_0_nunpairedes_2_charge_2	1	0	1.26908
FUWNIX_comp_0tetrahedral_0_nunpairedes_0_charge_1	0	0	0.569161
USEDOO_comp_0square_pyramidal_0_nunpairedes_2_charge_1	0	3	1.31035
USEDOO_comp_0square_pyramidal_1_nunpairedes_2_charge_1	1	0	1.69889
USEDOO_comp_0trigonal_bipyramidal_3_nunpairedes_2_charge_1	2	2	1.46555
USEDOO_comp_0trigonal_bipyramidal_2_nunpairedes_2_charge_1	3	1	1.1926
ISUCOO_comp_0am_c3_7H2O_c0_0_nunpairedes_0_charge_0	0	0	1.11726
ISUCOO_comp_0am_c3_7H2O_c0_4_nunpairedes_0_charge_0	1	2	1.2578
ISUCOO_comp_0pentagonal_bipyramidal_0_nunpairedes_0_charge_0	2	3	1.15238
ISUCOO_comp_0pentagonal_bipyramidal_2_nunpairedes_0_charge_0	3	1	1.16445
ISUCOO_comp_0pentagonal_bipyramidal_3_nunpairedes_0_charge_0	4	4	1.38639
PACMIS_comp_0ICIGOT_geomtry_2_nunpairedes_0_charge_1	0	1	1.58586
PACMIS_comp_0ICIGOT_geomtry_1_nunpairedes_0_charge_1	1	0	1.48596
AMOCIO_comp_0cn9_YICLED_3_nunpairedes_0_charge_0_larger_scaled	0	0	1.23641
QEYDAC_comp_0am_c3_9H2O_c0_0_nunpairedes_0_charge_0	0	0	0.594425
WAGYIM_comp_0tetrahedral_1_nunpairedes_0_charge_0	0	0	0.500769
WAGYIM_comp_0square_planar_0_nunpairedes_0_charge_0	1	1	1.47336
NAKTOK_comp_0capped_octahedral_0_nunpairedes_0_charge_0	0	0	0.798697
NAKTOK_comp_0am_c3_7H2O_c0_0_nunpairedes_0_charge_0	1	1	1.16904
NAKTOK_comp_0hexagonal_pyramidal_0_nunpairedes_0_charge_0	2	2	1.36245
YUVJEH_comp_0octahedral_0_nunpairedes_0_charge_1	0	0	0.662829
LEMRAW_comp_0octahedral_0_nunpairedes_5_charge_0	0	0	0.431741
LEMRAW_comp_0trigonal_prismatic_0_nunpairedes_5_charge_0	1	1	0.86573
LEMRAW_comp_0pentagonal_pyramidal_0_nunpairedes_5_charge_0	2	2	1.03975
FAVCOX_comp_0seesaw_0_nunpairedes_4_charge_0	0	0	1.30609
GOCKAK_comp_0am_c3_7H2O_c0_1_nunpairedes_0_charge_2	0	1	1.08383
GOCKAK_comp_0hexagonal_pyramidal_0_nunpairedes_0_charge_2	1	0	0.713117
EGALOO_comp_0cn9_YICLED_5_nunpairedes_0_charge_-1_larger_scaled	0	0	1.15104
JIVDOK_comp_0trigonal_bipyramidal_2_nunpairedes_0_charge_0	0	1	1.20741
JIVDOK_comp_0trigonal_bipyramidal_7_nunpairedes_0_charge_0	1	4	0.760885
JIVDOK_comp_0trigonal_bipyramidal_1_nunpairedes_0_charge_0	2	3	1.13376
JIVDOK_comp_0trigonal_bipyramidal_4_nunpairedes_0_charge_0	3	2	1.04716
JIVDOK_comp_0trigonal_bipyramidal_6_nunpairedes_0_charge_0	4	0	1.03158
PEHLAP_comp_0pentagonal_pyramidal_0_nunpairedes_0_charge_0	0	4	1.5995
PEHLAP_comp_0pentagonal_pyramidal_1_nunpairedes_0_charge_0	1	1	1.3627
PEHLAP_comp_0pentagonal_pyramidal_2_nunpairedes_0_charge_0	2	2	1.55098
PEHLAP_comp_0pentagonal_pyramidal_3_nunpairedes_0_charge_0	3	3	1.58485
PEHLAP_comp_0trigonal_prismatic_0_nunpairedes_0_charge_0	4	0	1.32854
XEPGEE_comp_0square_antiprismatic_6_nunpairedes_0_charge_2	0	2	0.45036
XEPGEE_comp_0ICIGOT_geomtry_0_nunpairedes_0_charge_2	1	0	1.46011
XEPGEE_comp_0square_antiprismatic_1_nunpairedes_0_charge_2	2	3	0.271276
XEPGEE_comp_0YEMSEP_geometry_3_nunpairedes_0_charge_2	3	1	1.44004
XEPGEE_comp_0ICIGOT_geomtry_2_nunpairedes_0_charge_2	4	4	1.50629
AGERUC_comp_1bicapped_trigonal_prismatic_3_nunpairedes_0_charge_1	0	2	1.0875
AGERUC_comp_1bicapped_trigonal_prismatic_2_nunpairedes_0_charge_1	1	4	1.01786
AGERUC_comp_1ICIGOT_geomtry_0_nunpairedes_0_charge_1	2	3	0.868578
AGERUC_comp_1square_prismatic_0_nunpairedes_0_charge_1	3	1	0.978603
AGERUC_comp_1square_antiprismatic_0_nunpairedes_0_charge_1	4	0	0.873048
XIKGII_comp_0bicapped_trigonal_prismatic_6_nunpairedes_2_charge_0	0	2	0.872911
XIKGII_comp_0axial_bicapped_trigonal_prismatic_6_nunpairedes_2_charge_0	1	0	0.935417
XIKGII_comp_0axial_bicapped_trigonal_prismatic_7_nunpairedes_2_charge_0	2	1	0.766157
BPEAFE_comp_0square_planar_0_nunpairedes_4_charge_1	0	1	0.818839
BPEAFE_comp_0seesaw_0_nunpairedes_4_charge_1	1	0	0.790673
WOQMUL_comp_0YEMSEP_geometry_1_nunpairedes_0_charge_-1	0	0	0.933231
WOQMUL_comp_0YEMSEP_geometry_2_nunpairedes_0_charge_-1	1	1	0.93768
AWIQUS_comp_0YEMSEP_geometry_7_nunpairedes_0_charge_3	0	1	0.870455
AWIQUS_comp_0bicapped_trigonal_prismatic_2_nunpairedes_0_charge_3	1	0	0.829639
AWIQUS_comp_0bicapped_trigonal_prismatic_3_nunpairedes_0_charge_3	2	4	1.2291
AWIQUS_comp_0YEMSEP_geometry_5_nunpairedes_0_charge_3	3	9	1.58565
AWIQUS_comp_0bicapped_trigonal_prismatic_9_nunpairedes_0_charge_3	4	2	0.974272
AWIQUS_comp_0axial_bicapped_trigonal_prismatic_7_nunpairedes_0_charge_3	5	10	1.47181
AWIQUS_comp_0hexagonal_bipyramidal_8_nunpairedes_0_charge_3	6	6	1.37472
AWIQUS_comp_0bicapped_trigonal_prismatic_4_nunpairedes_0_charge_3	7	7	1.40746
AWIQUS_comp_0axial_bicapped_trigonal_prismatic_0_nunpairedes_0_charge_3	8	5	1.53752
AWIQUS_comp_0bicapped_trigonal_prismatic_7_nunpairedes_0_charge_3	9	12	1.1418
AWIQUS_comp_0dodecahedral_1_nunpairedes_0_charge_3	10	8	1.30028
AWIQUS_comp_0dodecahedral_3_nunpairedes_0_charge_3	11	13	1.56583
AWIQUS_comp_0dodecahedral_8_nunpairedes_0_charge_3	12	11	1.5198
AWIQUS_comp_0square_prismatic_2_nunpairedes_0_charge_3	13	3	1.54391
WOZHUO_comp_0dodecahedral_1_nunpairedes_0_charge_1	0	2	1.0298
WOZHUO_comp_0bicapped_trigonal_prismatic_1_nunpairedes_0_charge_1	1	1	0.838659
WOZHUO_comp_0square_antiprismatic_1_nunpairedes_0_charge_1	2	4	0.553836
WOZHUO_comp_0bicapped_trigonal_prismatic_2_nunpairedes_0_charge_1	3	0	1.18792
WOZHUO_comp_0hexagonal_bipyramidal_2_nunpairedes_0_charge_1	4	3	1.00569
NESWEN_comp_0am_c3_7H2O_c0_3_nunpairedes_0_charge_0	0	3	1.78507
NESWEN_comp_0am_c3_7H2O_c0_5_nunpairedes_0_charge_0	1	2	1.74251
NESWEN_comp_0hexagonal_pyramidal_6_nunpairedes_0_charge_0	2	4	1.09507
NESWEN_comp_0hexagonal_pyramidal_3_nunpairedes_0_charge_0	3	1	1.06034
NESWEN_comp_0hexagonal_pyramidal_4_nunpairedes_0_charge_0	4	0	1.10808
PEBDOP_comp_0tri_tri_mer_capped_5_nunpairedes_0_charge_1	0	1	1.03646
PEBDOP_comp_0tricapped_trigonal_prismatic_7_nunpairedes_0_charge_1	1	0	0.893237
FEXKEA_comp_0octahedral_0_nunpairedes_0_charge_0	0	0	0.694043
FEXKEA_comp_0pentagonal_pyramidal_3_nunpairedes_0_charge_0	1	4	1.67396
FEXKEA_comp_0trigonal_prismatic_5_nunpairedes_0_charge_0	2	1	1.74214
FEXKEA_comp_0hexagonal_planar_6_nunpairedes_0_charge_0	3	3	1.69316
FEXKEA_comp_0trigonal_prismatic_1_nunpairedes_0_charge_0	4	2	1.19512
KAFFIH_comp_0square_planar_0_nunpairedes_0_charge_0	0	1	1.71835
KAFFIH_comp_0tetrahedral_0_nunpairedes_0_charge_0	1	2	1.08598
KAFFIH_comp_0seesaw_1_nunpairedes_0_charge_0	2	0	1.38741
LEBNAK_comp_0square_antiprismatic_0_nunpairedes_0_charge_1	0	0	0.863816
LEBNAK_comp_0YEMSEP_geometry_1_nunpairedes_0_charge_1	1	1	0.997851
TIXWOM_comp_0pentagonal_pyramidal_5_nunpairedes_0_charge_3	0	1	1.43892
TIXWOM_comp_0pentagonal_pyramidal_1_nunpairedes_0_charge_3	1	0	1.36084
TIXWOM_comp_0pentagonal_pyramidal_0_nunpairedes_0_charge_3	2	2	1.5057
XOJXEZ_comp_0tetrahedral_1_nunpairedes_0_charge_0	0	0	0.427105
XOJXEZ_comp_0square_planar_0_nunpairedes_0_charge_0	1	1	1.40697
ORIPAH_comp_0axial_bicapped_trigonal_prismatic_1_nunpairedes_0_charge_0	0	5	1.44367
ORIPAH_comp_0axial_bicapped_trigonal_prismatic_3_nunpairedes_0_charge_0	1	12	1.47548
ORIPAH_comp_0square_antiprismatic_8_nunpairedes_0_charge_0	2	13	1.4888
ORIPAH_comp_0square_antiprismatic_7_nunpairedes_0_charge_0	3	7	1.50445
ORIPAH_comp_0ICIGOT_geomtry_8_nunpairedes_0_charge_0	4	11	1.46124
ORIPAH_comp_0square_antiprismatic_9_nunpairedes_0_charge_0	5	0	1.36073
ORIPAH_comp_0ICIGOT_geomtry_6_nunpairedes_0_charge_0	6	6	1.45646
ORIPAH_comp_0YEMSEP_geometry_1_nunpairedes_0_charge_0	7	4	1.39077
ORIPAH_comp_0ICIGOT_geomtry_9_nunpairedes_0_charge_0	8	1	1.5811
ORIPAH_comp_0YEMSEP_geometry_6_nunpairedes_0_charge_0	9	2	1.52838
ORIPAH_comp_0axial_bicapped_trigonal_prismatic_2_nunpairedes_0_charge_0	10	3	1.52035
ORIPAH_comp_0YEMSEP_geometry_3_nunpairedes_0_charge_0	11	10	1.41391
ORIPAH_comp_0hexagonal_bipyramidal_8_nunpairedes_0_charge_0	12	9	1.37113
ORIPAH_comp_0dodecahedral_2_nunpairedes_0_charge_0	13	8	1.37207
AHUQUR_comp_0pentagonal_bipyramidal_1_nunpairedes_1_charge_-3	0	0	0.758372
PIBBIM_comp_0am_c3_9H2O_c0_0_nunpairedes_0_charge_2	0	3	1.07849
PIBBIM_comp_0tricapped_trigonal_prismatic_1_nunpairedes_0_charge_2	1	2	1.1453
PIBBIM_comp_0tricapped_trigonal_prismatic_0_nunpairedes_0_charge_2	2	0	1.00149
PIBBIM_comp_0tri_tri_mer_capped_1_nunpairedes_0_charge_2	3	1	0.764786
EDISUI_comp_0octahedral_0_nunpairedes_0_charge_0	0	0	0.401423
EDISUI_comp_0pentagonal_pyramidal_0_nunpairedes_0_charge_0	1	4	1.17489
EDISUI_comp_0hexagonal_planar_1_nunpairedes_0_charge_0	2	3	1.20252
EDISUI_comp_0pentagonal_pyramidal_1_nunpairedes_0_charge_0	3	1	1.09936
EDISUI_comp_0trigonal_prismatic_1_nunpairedes_0_charge_0	4	2	0.871689
UQOXAB_comp_0seesaw_0_nunpairedes_2_charge_2	0	2	1.39148
UQOXAB_comp_0tetrahedral_0_nunpairedes_2_charge_2	1	1	1.28003
UQOXAB_comp_0square_planar_0_nunpairedes_2_charge_2	2	0	0.180477
YUNBUH_comp_0trigonal_bipyramidal_0_nunpairedes_0_charge_0	0	0	0.865298
YUNBUH_comp_0trigonal_bipyramidal_2_nunpairedes_0_charge_0	1	2	1.91789
YUNBUH_comp_0square_pyramidal_1_nunpairedes_0_charge_0	2	4	1.38296
YUNBUH_comp_0trigonal_bipyramidal_1_nunpairedes_0_charge_0	3	5	1.85639
YUNBUH_comp_0trigonal_bipyramidal_3_nunpairedes_0_charge_0	4	6	1.48645
YUNBUH_comp_0trigonal_bipyramidal_4_nunpairedes_0_charge_0	5	3	1.73674
YUNBUH_comp_0square_pyramidal_0_nunpairedes_0_charge_0	6	1	1.8244
QUNXAY_comp_0octahedral_1_nunpairedes_4_charge_0	0	0	1.71246
SOJHEG_comp_2pentagonal_pyramidal_9_nunpairedes_0_charge_0	0	4	1.12299
SOJHEG_comp_2pentagonal_pyramidal_5_nunpairedes_0_charge_0	1	0	1.51574
SOJHEG_comp_2hexagonal_planar_2_nunpairedes_0_charge_0	2	2	1.2239
SOJHEG_comp_2hexagonal_planar_5_nunpairedes_0_charge_0	3	3	1.49835
SOJHEG_comp_2octahedral_1_nunpairedes_0_charge_0	4	1	0.6421
WISSOG_comp_0am_c3_9H2O_c0_4_nunpairedes_0_charge_0	0	11	0.991831
WISSOG_comp_0tri_tri_mer_capped_9_nunpairedes_0_charge_0	1	4	1.22924
WISSOG_comp_0cn9_YICLED_8_nunpairedes_0_charge_0	2	12	1.11048
WISSOG_comp_0tri_tri_mer_capped_7_nunpairedes_0_charge_0	3	9	1.2049
WISSOG_comp_0am_c3_9H2O_c0_5_nunpairedes_0_charge_0	4	0	0.808681
WISSOG_comp_0tri_tri_mer_capped_4_nunpairedes_0_charge_0	5	6	1.12476
WISSOG_comp_0cn9_YICLED_4_nunpairedes_0_charge_0	6	8	1.03253
WISSOG_comp_0am_c3_9H2O_c0_0_nunpairedes_0_charge_0	7	2	1.34317
WISSOG_comp_0am_c3_9H2O_c0_3_nunpairedes_0_charge_0	8	5	1.051
WISSOG_comp_0tri_tri_mer_capped_0_nunpairedes_0_charge_0	9	3	0.958028
WISSOG_comp_0am_c3_9H2O_c0_1_nunpairedes_0_charge_0	10	1	1.27003
WISSOG_comp_0tricapped_trigonal_prismatic_1_nunpairedes_0_charge_0	11	10	0.787625
WISSOG_comp_0tri_tri_mer_capped_5_nunpairedes_0_charge_0	12	7	0.914769
WISSOG_comp_0capped_square_antiprismatic_2_nunpairedes_0_charge_0	13	13	1.45227
XOTVUX_comp_0trigonal_prismatic_1_nunpairedes_0_charge_1	0	1	1.77072
XOTVUX_comp_0octahedral_0_nunpairedes_0_charge_1	1	3	0.576783
XOTVUX_comp_0hexagonal_planar_0_nunpairedes_0_charge_1	2	4	1.57474
XOTVUX_comp_0trigonal_prismatic_0_nunpairedes_0_charge_1	3	2	1.15476
XOTVUX_comp_0hexagonal_planar_2_nunpairedes_0_charge_1	4	0	1.56846
ESUHIJ_comp_0am_c3_7H2O_c0_3_nunpairedes_0_charge_0	0	0	0.821609
ESUHIJ_comp_0capped_octahedral_0_nunpairedes_0_charge_0	1	1	1.08508
XOCGIH_comp_0trigonal_bipyramidal_0_nunpairedes_0_charge_-1_smaller_scaled	0	0	1.33957
QUGCEA_comp_0pentagonal_planar_5_nunpairedes_0_charge_0	0	2	1.54748
QUGCEA_comp_0trigonal_bipyramidal_1_nunpairedes_0_charge_0	1	4	1.49959
QUGCEA_comp_0trigonal_bipyramidal_2_nunpairedes_0_charge_0	2	3	0.621729
QUGCEA_comp_0pentagonal_planar_0_nunpairedes_0_charge_0	3	1	1.47484
QUGCEA_comp_0square_pyramidal_1_nunpairedes_0_charge_0	4	0	0.661726
IKADEG_comp_0am_c3_7H2O_c0_0_nunpairedes_0_charge_0	0	0	0.947296
IKADEG_comp_0am_c3_7H2O_c0_2_nunpairedes_0_charge_0	1	1	1.31213
IKADEG_comp_0capped_octahedral_0_nunpairedes_0_charge_0	2	2	1.38033
XIRFIP_comp_0tetrahedral_0_nunpairedes_2_charge_-2	0	1	1.15851
XIRFIP_comp_0square_planar_0_nunpairedes_2_charge_-2	1	0	0.194138
ESEBEL_comp_0cn10_GAKDAY_1_nunpairedes_0_charge_3	0	0	1.10033
FAHZEW_comp_0YEMSEP_geometry_2_nunpairedes_0_charge_-1	0	1	0.674368
FAHZEW_comp_0YEMSEP_geometry_1_nunpairedes_0_charge_-1	1	0	0.604131
FAHZEW_comp_0bicapped_trigonal_prismatic_1_nunpairedes_0_charge_-1	2	3	1.37083
FAHZEW_comp_0square_antiprismatic_0_nunpairedes_0_charge_-1	3	2	1.18741
VACQUO_comp_0am_c3_9H2O_c0_2_nunpairedes_0_charge_3	0	0	0.627725
VACQUO_comp_0am_c3_9H2O_c0_0_nunpairedes_0_charge_3	1	1	0.70876
QEVKOU_comp_0am_c3_7H2O_c0_4_nunpairedes_0_charge_0	0	11	1.57058
QEVKOU_comp_0pentagonal_bipyramidal_2_nunpairedes_0_charge_0	1	2	1.68838
QEVKOU_comp_0am_c3_7H2O_c0_6_nunpairedes_0_charge_0	2	4	1.0505
QEVKOU_comp_0pentagonal_bipyramidal_0_nunpairedes_0_charge_0	3	10	1.86208
QEVKOU_comp_0am_c3_7H2O_c0_2_nunpairedes_0_charge_0	4	8	1.28988
QEVKOU_comp_0pentagonal_bipyramidal_1_nunpairedes_0_charge_0	5	7	1.86075
QEVKOU_comp_0capped_trigonal_prismatic_6_nunpairedes_0_charge_0	6	0	1.92809
QEVKOU_comp_0hexagonal_pyramidal_3_nunpairedes_0_charge_0	7	12	1.43372
QEVKOU_comp_0hexagonal_pyramidal_5_nunpairedes_0_charge_0	8	1	1.3849
QEVKOU_comp_0pentagonal_bipyramidal_4_nunpairedes_0_charge_0	9	9	1.76241
QEVKOU_comp_0hexagonal_pyramidal_4_nunpairedes_0_charge_0	10	5	1.37769
QEVKOU_comp_0pentagonal_bipyramidal_3_nunpairedes_0_charge_0	11	3	0.856867
QEVKOU_comp_0hexagonal_pyramidal_0_nunpairedes_0_charge_0	12	6	1.62907
QEVKOU_comp_0capped_trigonal_prismatic_9_nunpairedes_0_charge_0	13	13	1.99111
ACUCAF_comp_0seesaw_0_nunpairedes_0_charge_0	0	0	0.646847
ACUCAF_comp_0square_planar_0_nunpairedes_0_charge_0	1	1	1.31737
TAQKIF_comp_0axial_bicapped_hexagonal_planar_0_nunpairedes_0_charge_0	0	4	2.08764
TAQKIF_comp_0cn10_XEGBUJ_1_nunpairedes_0_charge_0	1	3	2.09393
TAQKIF_comp_0cn10_GAKDAY_2_nunpairedes_0_charge_0	2	0	2.09416
TAQKIF_comp_0axial_bicapped_hexagonal_planar_2_nunpairedes_0_charge_0	3	1	1.92306
TAQKIF_comp_0axial_bicapped_hexagonal_planar_4_nunpairedes_0_charge_0	4	2	1.56584
JAPMUJ_comp_0pentagonal_pyramidal_0_nunpairedes_4_charge_0	0	2	1.90933
JAPMUJ_comp_0octahedral_1_nunpairedes_4_charge_0	1	4	1.69368
JAPMUJ_comp_0trigonal_prismatic_1_nunpairedes_4_charge_0	2	3	1.41797
JAPMUJ_comp_0trigonal_prismatic_7_nunpairedes_4_charge_0	3	1	1.64727
JAPMUJ_comp_0trigonal_prismatic_0_nunpairedes_4_charge_0	4	0	1.47435
FEJQAN_comp_0am_c3_9H2O_c0_8_nunpairedes_0_charge_1	0	5	1.78519
FEJQAN_comp_0tricapped_trigonal_prismatic_5_nunpairedes_0_charge_1	1	4	1.80773
FEJQAN_comp_0tricapped_trigonal_prismatic_4_nunpairedes_0_charge_1	2	7	1.76233
FEJQAN_comp_0capped_square_antiprismatic_8_nunpairedes_0_charge_1	3	9	1.68284
FEJQAN_comp_0tricapped_trigonal_prismatic_7_nunpairedes_0_charge_1	4	3	1.56517
FEJQAN_comp_0tricapped_trigonal_prismatic_3_nunpairedes_0_charge_1	5	8	1.24279
FEJQAN_comp_0cn9_YICLED_3_nunpairedes_0_charge_1	6	2	1.76531
FEJQAN_comp_0tricapped_trigonal_prismatic_0_nunpairedes_0_charge_1	7	6	1.64079
FEJQAN_comp_0tricapped_trigonal_prismatic_2_nunpairedes_0_charge_1	8	0	1.75694
FEJQAN_comp_0tri_tri_mer_capped_2_nunpairedes_0_charge_1	9	1	1.65612
JUWMIZ_comp_0tricapped_trigonal_prismatic_3_nunpairedes_0_charge_1	0	0	1.16069
JUWMIZ_comp_0tricapped_trigonal_prismatic_2_nunpairedes_0_charge_1	1	1	1.19822
JUWMIZ_comp_0am_c3_9H2O_c0_7_nunpairedes_0_charge_1	2	4	1.38959
JUWMIZ_comp_0tricapped_trigonal_prismatic_8_nunpairedes_0_charge_1	3	2	1.69626
JUWMIZ_comp_0tricapped_trigonal_prismatic_7_nunpairedes_0_charge_1	4	6	1.35258
JUWMIZ_comp_0capped_square_antiprismatic_9_nunpairedes_0_charge_1	5	3	1.84606
JUWMIZ_comp_0capped_square_antiprismatic_4_nunpairedes_0_charge_1	6	7	1.65039
JUWMIZ_comp_0capped_square_antiprismatic_7_nunpairedes_0_charge_1	7	5	1.69639
SUNPIA_comp_0octahedral_0_nunpairedes_0_charge_1	0	0	0.74509
SUNPIA_comp_0octahedral_1_nunpairedes_0_charge_1	1	4	1.93507
SUNPIA_comp_0trigonal_prismatic_2_nunpairedes_0_charge_1	2	2	1.6194
SUNPIA_comp_0trigonal_prismatic_3_nunpairedes_0_charge_1	3	3	1.65725
SUNPIA_comp_0trigonal_prismatic_0_nunpairedes_0_charge_1	4	1	1.4131
GUVBAD_comp_0tetrahedral_0_nunpairedes_0_charge_1	0	0	1.06312
GUVBAD_comp_0square_planar_0_nunpairedes_0_charge_1	1	2	1.69488
GUVBAD_comp_0seesaw_0_nunpairedes_0_charge_1	2	1	1.06734
KUVRUR_comp_0square_antiprismatic_0_nunpairedes_0_charge_0	0	2	1.19172
KUVRUR_comp_0YEMSEP_geometry_0_nunpairedes_0_charge_0	1	1	0.931704
KUVRUR_comp_0dodecahedral_0_nunpairedes_0_charge_0	2	0	0.920319
YIHPUA_comp_0tetrahedral_0_nunpairedes_2_charge_0	0	4	1.44258
YIHPUA_comp_0square_planar_0_nunpairedes_2_charge_0	1	2	1.41774
YIHPUA_comp_0tetrahedral_1_nunpairedes_2_charge_0	2	1	1.38432
YIHPUA_comp_0seesaw_0_nunpairedes_2_charge_0	3	0	1.67981
YIHPUA_comp_0square_planar_1_nunpairedes_2_charge_0	4	3	0.649234
USOYEI_comp_0octahedral_0_nunpairedes_4_charge_2	0	0	0.859067
CADZIS_comp_0seesaw_0_nunpairedes_0_charge_2	0	0	0.932713
CADZIS_comp_0square_planar_0_nunpairedes_0_charge_2	1	1	1.13285
AJIYOI_comp_0square_planar_0_nunpairedes_2_charge_0	0	0	0.287113
BILTEY_comp_0tricapped_trigonal_prismatic_0_nunpairedes_0_charge_0	0	0	0.532323
BILTEY_comp_0capped_square_antiprismatic_0_nunpairedes_0_charge_0	1	1	1.07566
EGINEN_comp_0square_planar_0_nunpairedes_4_charge_-2	0	0	0.566218
EGINEN_comp_0tetrahedral_0_nunpairedes_4_charge_-2	1	1	1.44563
HEBDAW_comp_0YEMSEP_geometry_3_nunpairedes_0_charge_0	0	0	0.664704
HEBDAW_comp_0axial_bicapped_trigonal_prismatic_7_nunpairedes_0_charge_0	1	2	1.2055
HEBDAW_comp_0dodecahedral_4_nunpairedes_0_charge_0	2	5	0.874236
HEBDAW_comp_0dodecahedral_5_nunpairedes_0_charge_0	3	3	1.05995
HEBDAW_comp_0dodecahedral_7_nunpairedes_0_charge_0	4	8	1.33553
HEBDAW_comp_0square_antiprismatic_5_nunpairedes_0_charge_0	5	10	0.961214
HEBDAW_comp_0square_antiprismatic_2_nunpairedes_0_charge_0	6	11	1.19289
HEBDAW_comp_0ICIGOT_geomtry_2_nunpairedes_0_charge_0	7	6	1.3073
HEBDAW_comp_0square_prismatic_1_nunpairedes_0_charge_0	8	1	1.07394
HEBDAW_comp_0axial_bicapped_trigonal_prismatic_1_nunpairedes_0_charge_0	9	13	1.29664
HEBDAW_comp_0ICIGOT_geomtry_3_nunpairedes_0_charge_0	10	12	1.08431
HEBDAW_comp_0hexagonal_bipyramidal_2_nunpairedes_0_charge_0	11	9	1.16984
HEBDAW_comp_0dodecahedral_8_nunpairedes_0_charge_0	12	7	1.24896
HEBDAW_comp_0ICIGOT_geomtry_8_nunpairedes_0_charge_0	13	4	1.24357
XUVKAB_comp_0seesaw_0_nunpairedes_2_charge_1	0	3	0.851867
XUVKAB_comp_0tetrahedral_2_nunpairedes_2_charge_1	1	0	1.12933
XUVKAB_comp_0seesaw_1_nunpairedes_2_charge_1	2	1	1.3983
XUVKAB_comp_0square_planar_0_nunpairedes_2_charge_1	3	2	0.638953
QEKHUK_comp_0cn10_GAKDAY_0_nunpairedes_0_charge_3	0	0	0.944439
YUXRAL_comp_0trigonal_prismatic_1_nunpairedes_0_charge_0	0	1	1.5127
YUXRAL_comp_0trigonal_prismatic_0_nunpairedes_0_charge_0	1	0	1.41677
NUFVER_comp_0pentagonal_pyramidal_1_nunpairedes_3_charge_-1	0	1	1.24388
NUFVER_comp_0octahedral_0_nunpairedes_3_charge_-1	1	0	0.318153
NUFVER_comp_0pentagonal_pyramidal_0_nunpairedes_3_charge_-1	2	2	1.2498
HABLEE_comp_0octahedral_0_nunpairedes_0_charge_-3	0	0	0.716547
HABLEE_comp_0trigonal_prismatic_0_nunpairedes_0_charge_-3	1	1	1.02714
HABLEE_comp_0hexagonal_planar_0_nunpairedes_0_charge_-3	2	2	1.36261
HABLEE_comp_0pentagonal_pyramidal_0_nunpairedes_0_charge_-3	3	3	1.42449
UGUPUK_comp_0ICIGOT_geomtry_4_nunpairedes_0_charge_1	0	5	1.11137
UGUPUK_comp_0YEMSEP_geometry_4_nunpairedes_0_charge_1	1	1	0.719392
UGUPUK_comp_0bicapped_trigonal_prismatic_4_nunpairedes_0_charge_1	2	2	0.727711
UGUPUK_comp_0ICIGOT_geomtry_0_nunpairedes_0_charge_1	3	9	1.11952
UGUPUK_comp_0axial_bicapped_trigonal_prismatic_1_nunpairedes_0_charge_1	4	4	1.00098
UGUPUK_comp_0dodecahedral_0_nunpairedes_0_charge_1	5	8	0.642451
UGUPUK_comp_0ICIGOT_geomtry_1_nunpairedes_0_charge_1	6	7	1.03017
UGUPUK_comp_0hexagonal_bipyramidal_0_nunpairedes_0_charge_1	7	6	1.02778
UGUPUK_comp_0ICIGOT_geomtry_5_nunpairedes_0_charge_1	8	0	1.0089
UGUPUK_comp_0bicapped_trigonal_prismatic_3_nunpairedes_0_charge_1	9	3	0.785121
FASVOM_comp_0capped_octahedral_1_nunpairedes_0_charge_0	0	4	1.14563
FASVOM_comp_0am_c3_7H2O_c0_9_nunpairedes_0_charge_0	1	0	1.22272
FASVOM_comp_0am_c3_7H2O_c0_3_nunpairedes_0_charge_0	2	3	1.56299
FASVOM_comp_0am_c3_7H2O_c0_2_nunpairedes_0_charge_0	3	1	1.18424
FASVOM_comp_0pentagonal_bipyramidal_4_nunpairedes_0_charge_0	4	2	0.99474
JOXDUX_comp_0hexagonal_planar_0_nunpairedes_0_charge_0	0	1	1.50697
JOXDUX_comp_0trigonal_prismatic_1_nunpairedes_0_charge_0	1	4	1.20851
JOXDUX_comp_0pentagonal_pyramidal_1_nunpairedes_0_charge_0	2	3	1.49549
JOXDUX_comp_0pentagonal_pyramidal_3_nunpairedes_0_charge_0	3	2	1.47042
JOXDUX_comp_0pentagonal_pyramidal_2_nunpairedes_0_charge_0	4	0	1.38509
IFEKEJ_comp_0trigonal_prismatic_8_nunpairedes_3_charge_1	0	4	1.8426
IFEKEJ_comp_0octahedral_1_nunpairedes_3_charge_1	1	3	1.90067
IFEKEJ_comp_0trigonal_prismatic_1_nunpairedes_3_charge_1	2	2	1.66315
IFEKEJ_comp_0pentagonal_pyramidal_3_nunpairedes_3_charge_1	3	0	1.60916
IFEKEJ_comp_0pentagonal_pyramidal_2_nunpairedes_3_charge_1	4	1	1.22486
QIRZUP_comp_0tri_tri_mer_capped_2_nunpairedes_0_charge_0	0	0	1.39288
YOLLUH_comp_0pentagonal_pyramidal_0_nunpairedes_0_charge_1	0	0	1.09938
EDULOG_comp_1pentagonal_pyramidal_1_nunpairedes_0_charge_0	0	2	1.75346
EDULOG_comp_1hexagonal_planar_5_nunpairedes_0_charge_0	1	4	1.83434
EDULOG_comp_1octahedral_0_nunpairedes_0_charge_0	2	10	0.827721
EDULOG_comp_1octahedral_1_nunpairedes_0_charge_0	3	6	2.03264
EDULOG_comp_1trigonal_prismatic_2_nunpairedes_0_charge_0	4	11	1.29773
EDULOG_comp_1trigonal_prismatic_0_nunpairedes_0_charge_0	5	12	2.12174
EDULOG_comp_1pentagonal_pyramidal_5_nunpairedes_0_charge_0	6	8	1.5099
EDULOG_comp_1hexagonal_planar_1_nunpairedes_0_charge_0	7	0	1.89186
EDULOG_comp_1pentagonal_pyramidal_2_nunpairedes_0_charge_0	8	1	1.72466
EDULOG_comp_1hexagonal_planar_2_nunpairedes_0_charge_0	9	9	1.85792
EDULOG_comp_1trigonal_prismatic_1_nunpairedes_0_charge_0	10	7	1.50892
EDULOG_comp_1hexagonal_planar_0_nunpairedes_0_charge_0	11	3	1.57258
EDULOG_comp_1hexagonal_planar_6_nunpairedes_0_charge_0	12	5	1.59423
LADPEN_comp_0YEMSEP_geometry_7_nunpairedes_0_charge_3	0	0	0.743631
LADPEN_comp_0YEMSEP_geometry_1_nunpairedes_0_charge_3	1	1	1.34091
LADPEN_comp_0YEMSEP_geometry_5_nunpairedes_0_charge_3	2	5	1.47554
LADPEN_comp_0YEMSEP_geometry_0_nunpairedes_0_charge_3	3	7	1.47912
LADPEN_comp_0ICIGOT_geomtry_6_nunpairedes_0_charge_3	4	2	1.56514
LADPEN_comp_0hexagonal_bipyramidal_4_nunpairedes_0_charge_3	5	3	1.38479
LADPEN_comp_0bicapped_trigonal_prismatic_5_nunpairedes_0_charge_3	6	13	1.57087
LADPEN_comp_0YEMSEP_geometry_8_nunpairedes_0_charge_3	7	8	1.44515
LADPEN_comp_0bicapped_trigonal_prismatic_7_nunpairedes_0_charge_3	8	4	1.5091
LADPEN_comp_0dodecahedral_4_nunpairedes_0_charge_3	9	6	1.89718
LADPEN_comp_0axial_bicapped_trigonal_prismatic_6_nunpairedes_0_charge_3	10	10	1.65466
LADPEN_comp_0dodecahedral_8_nunpairedes_0_charge_3	11	11	1.80116
LADPEN_comp_0dodecahedral_2_nunpairedes_0_charge_3	12	9	1.95123
LADPEN_comp_0bicapped_trigonal_prismatic_0_nunpairedes_0_charge_3	13	12	1.48902
LAJXON_comp_0YEMSEP_geometry_4_nunpairedes_0_charge_-1	0	0	1.02538
LAJXON_comp_0dodecahedral_0_nunpairedes_0_charge_-1	1	1	1.06797
LAJXON_comp_0square_prismatic_0_nunpairedes_0_charge_-1	2	2	1.20427
LAJXON_comp_0bicapped_trigonal_prismatic_0_nunpairedes_0_charge_-1	3	3	1.26382
YUCPIV_comp_0trigonal_bipyramidal_0_nunpairedes_0_charge_0	0	0	0.996341
YUCPIV_comp_0square_pyramidal_0_nunpairedes_0_charge_0	1	1	1.14825
INOGEA_comp_0am_c3_9H2O_c0_0_nunpairedes_0_charge_0	0	0	1.23794
INOGEA_comp_0cn9_YICLED_0_nunpairedes_0_charge_0	1	1	1.45451
LUDDIY_comp_0octahedral_0_nunpairedes_4_charge_2	0	0	0.283113
LUDDIY_comp_0hexagonal_planar_1_nunpairedes_4_charge_2	1	1	0.91179
LUDDIY_comp_0hexagonal_planar_3_nunpairedes_4_charge_2	2	2	1.18118
KUDVUD_comp_0square_pyramidal_0_nunpairedes_1_charge_0	0	0	0.662695
NAXRUZ_comp_0am_c3_9H2O_c0_0_nunpairedes_0_charge_3_larger_scaled	0	0	1.11197
GAGNEK_comp_0seesaw_0_nunpairedes_0_charge_0	0	1	0.867258
GAGNEK_comp_0tetrahedral_0_nunpairedes_0_charge_0	1	0	0.237533
ECPHBH_comp_0square_pyramidal_0_nunpairedes_0_charge_0	0	0	0.438354
EZUDEJ_comp_0octahedral_0_nunpairedes_0_charge_0	0	0	0.158735
WEQLAG_comp_0axial_bicapped_trigonal_prismatic_0_nunpairedes_0_charge_1	0	2	1.28711
WEQLAG_comp_0axial_bicapped_trigonal_prismatic_5_nunpairedes_0_charge_1	1	12	1.21314
WEQLAG_comp_0bicapped_trigonal_prismatic_8_nunpairedes_0_charge_1	2	11	0.754728
WEQLAG_comp_0YEMSEP_geometry_6_nunpairedes_0_charge_1	3	10	1.39305
WEQLAG_comp_0hexagonal_bipyramidal_4_nunpairedes_0_charge_1	4	9	1.39153
WEQLAG_comp_0axial_bicapped_trigonal_prismatic_2_nunpairedes_0_charge_1	5	5	1.21021
WEQLAG_comp_0YEMSEP_geometry_0_nunpairedes_0_charge_1	6	1	1.48198
WEQLAG_comp_0ICIGOT_geomtry_6_nunpairedes_0_charge_1	7	13	1.30866
WEQLAG_comp_0hexagonal_bipyramidal_5_nunpairedes_0_charge_1	8	8	1.24141
WEQLAG_comp_0dodecahedral_4_nunpairedes_0_charge_1	9	0	1.19525
WEQLAG_comp_0ICIGOT_geomtry_1_nunpairedes_0_charge_1	10	7	1.18241
WEQLAG_comp_0hexagonal_bipyramidal_3_nunpairedes_0_charge_1	11	4	1.04766
WEQLAG_comp_0dodecahedral_5_nunpairedes_0_charge_1	12	3	0.798232
WEQLAG_comp_0ICIGOT_geomtry_5_nunpairedes_0_charge_1	13	6	1.21588
POTDAG_comp_0dodecahedral_0_nunpairedes_0_charge_0	0	1	1.80625
POTDAG_comp_0bicapped_trigonal_prismatic_0_nunpairedes_0_charge_0	1	0	1.68052
BILTAU_comp_0tri_tri_mer_capped_0_nunpairedes_0_charge_0	0	0	0.610352
BEJVOC_comp_0am_c3_7H2O_c0_1_nunpairedes_0_charge_0	0	1	1.02985
BEJVOC_comp_0capped_trigonal_prismatic_0_nunpairedes_0_charge_0	1	0	1.01202
BEJVOC_comp_0am_c3_7H2O_c0_0_nunpairedes_0_charge_0	2	3	1.22369
BEJVOC_comp_0pentagonal_bipyramidal_0_nunpairedes_0_charge_0	3	2	1.15269
ISAZIL_comp_0tricapped_trigonal_prismatic_0_nunpairedes_0_charge_0	0	0	0.871905
ISAZIL_comp_0tri_tri_mer_capped_0_nunpairedes_0_charge_0	1	3	1.16578
ISAZIL_comp_0capped_square_antiprismatic_0_nunpairedes_0_charge_0	2	2	1.12209
ISAZIL_comp_0cn9_YICLED_0_nunpairedes_0_charge_0	3	1	0.972951
ARUXAP_comp_0capped_trigonal_prismatic_1_nunpairedes_0_charge_0	0	1	0.913385
ARUXAP_comp_0pentagonal_bipyramidal_1_nunpairedes_0_charge_0	1	0	0.870099
ARUXAP_comp_0capped_octahedral_5_nunpairedes_0_charge_0	2	5	1.30779
ARUXAP_comp_0capped_trigonal_prismatic_2_nunpairedes_0_charge_0	3	9	1.29212
ARUXAP_comp_0capped_octahedral_0_nunpairedes_0_charge_0	4	7	1.23598
ARUXAP_comp_0capped_trigonal_prismatic_3_nunpairedes_0_charge_0	5	6	0.924819
ARUXAP_comp_0hexagonal_pyramidal_8_nunpairedes_0_charge_0	6	8	1.0943
ARUXAP_comp_0pentagonal_bipyramidal_2_nunpairedes_0_charge_0	7	4	1.05731
ARUXAP_comp_0capped_octahedral_4_nunpairedes_0_charge_0	8	3	1.16782
ARUXAP_comp_0pentagonal_bipyramidal_0_nunpairedes_0_charge_0	9	2	1.02118
BUHJIZ_comp_0bicapped_trigonal_prismatic_0_nunpairedes_0_charge_0	0	0	0.58621
BUHJIZ_comp_0hexagonal_bipyramidal_1_nunpairedes_0_charge_0	1	2	1.04097
BUHJIZ_comp_0bicapped_trigonal_prismatic_3_nunpairedes_0_charge_0	2	5	0.898631
BUHJIZ_comp_0ICIGOT_geomtry_5_nunpairedes_0_charge_0	3	4	1.36812
BUHJIZ_comp_0dodecahedral_0_nunpairedes_0_charge_0	4	1	0.998989
BUHJIZ_comp_0YEMSEP_geometry_3_nunpairedes_0_charge_0	5	6	0.972008
BUHJIZ_comp_0square_prismatic_0_nunpairedes_0_charge_0	6	7	1.08599
BUHJIZ_comp_0axial_bicapped_trigonal_prismatic_6_nunpairedes_0_charge_0	7	3	1.2539
KOMGIE_comp_0cn9_YICLED_1_nunpairedes_0_charge_0_smaller_scaled	0	0	1.54566
SESPUE_comp_0trigonal_prismatic_0_nunpairedes_0_charge_-1	0	0	1.62286
SESPUE_comp_0trigonal_prismatic_1_nunpairedes_0_charge_-1	1	1	1.67618
MAMLER_comp_0octahedral_0_nunpairedes_3_charge_0	0	0	1.07459
YOSSOR_comp_0square_pyramidal_0_nunpairedes_0_charge_0	0	0	0.738012
PAJWUS_comp_0tetrahedral_0_nunpairedes_5_charge_-1	0	0	0.984427
PAJWUS_comp_0seesaw_0_nunpairedes_5_charge_-1	1	1	1.44451
SIZHIT_comp_0cn10_XEGBUJ_2_nunpairedes_0_charge_-1	0	0	1.23829
SIZHIT_comp_0cn10_XEGBUJ_7_nunpairedes_0_charge_-1	1	1	1.40117
TIBDOZ_comp_0dodecahedral_0_nunpairedes_0_charge_0	0	0	1.28323
WOGXUL_comp_0trigonal_bipyramidal_1_nunpairedes_0_charge_0	0	0	0.81904
WOGXUL_comp_0trigonal_bipyramidal_5_nunpairedes_0_charge_0	1	3	1.53249
WOGXUL_comp_0square_pyramidal_3_nunpairedes_0_charge_0	2	4	1.63827
WOGXUL_comp_0square_pyramidal_2_nunpairedes_0_charge_0	3	1	0.999337
WOGXUL_comp_0square_pyramidal_0_nunpairedes_0_charge_0	4	2	1.02085
YAZGEN_comp_0tri_tri_mer_capped_0_nunpairedes_0_charge_3	0	0	1.09739
YAZGEN_comp_0tri_tri_mer_capped_1_nunpairedes_0_charge_3	1	1	1.21081
DUVPAM_comp_0cn9_YICLED_0_nunpairedes_0_charge_0	0	0	1.17246
DUVPAM_comp_0tri_tri_mer_capped_1_nunpairedes_0_charge_0	1	1	1.41781
RILZOB_comp_0ICIGOT_geomtry_0_nunpairedes_0_charge_0	0	3	1.81501
RILZOB_comp_0hexagonal_bipyramidal_2_nunpairedes_0_charge_0	1	2	1.54221
RILZOB_comp_0ICIGOT_geomtry_1_nunpairedes_0_charge_0	2	4	1.15715
RILZOB_comp_0axial_bicapped_trigonal_prismatic_9_nunpairedes_0_charge_0	3	1	1.15447
RILZOB_comp_0bicapped_trigonal_prismatic_2_nunpairedes_0_charge_0	4	0	1.41379
GOKMAX_comp_0trigonal_bipyramidal_0_nunpairedes_0_charge_1	0	0	0.723265
XORNEA_comp_0am_c3_7H2O_c0_0_nunpairedes_0_charge_0	0	0	0.698452
XORNEA_comp_0am_c3_7H2O_c0_8_nunpairedes_0_charge_0	1	4	0.891858
XORNEA_comp_0am_c3_7H2O_c0_1_nunpairedes_0_charge_0	2	1	1.05704
XORNEA_comp_0am_c3_7H2O_c0_9_nunpairedes_0_charge_0	3	3	1.0241
XORNEA_comp_0capped_trigonal_prismatic_1_nunpairedes_0_charge_0	4	2	0.769723
XORNEA_comp_0hexagonal_pyramidal_1_nunpairedes_0_charge_0	5	8	1.50394
XORNEA_comp_0hexagonal_pyramidal_7_nunpairedes_0_charge_0	6	7	1.33856
XORNEA_comp_0hexagonal_pyramidal_0_nunpairedes_0_charge_0	7	6	1.19294
XORNEA_comp_0am_c3_7H2O_c0_5_nunpairedes_0_charge_0	8	9	1.10904
XORNEA_comp_0hexagonal_pyramidal_2_nunpairedes_0_charge_0	9	5	1.38272
MOSBEB_comp_0am_c3_9H2O_c0_0_nunpairedes_0_charge_3	0	0	0.587463
NOXMIW_comp_0tetrahedral_0_nunpairedes_0_charge_0	0	0	0.469329
NOXMIW_comp_0tetrahedral_1_nunpairedes_0_charge_0	1	1	0.669746
NESRIO_comp_0square_planar_0_nunpairedes_0_charge_0	0	0	1.5942
NETGOL_comp_0ICIGOT_geomtry_0_nunpairedes_0_charge_0_larger_scaled	0	0	1.47267
QIFROM_comp_0trigonal_prismatic_0_nunpairedes_0_charge_0	0	0	0.712618
QIFROM_comp_0pentagonal_pyramidal_3_nunpairedes_0_charge_0	1	4	0.945799
QIFROM_comp_0pentagonal_pyramidal_2_nunpairedes_0_charge_0	2	2	0.90129
QIFROM_comp_0pentagonal_pyramidal_1_nunpairedes_0_charge_0	3	1	1.03777
QIFROM_comp_0trigonal_prismatic_1_nunpairedes_0_charge_0	4	3	0.896981
GEKFUZ_comp_0am_c3_7H2O_c0_1_nunpairedes_0_charge_0	0	1	1.07226
GEKFUZ_comp_0pentagonal_bipyramidal_1_nunpairedes_0_charge_0	1	0	0.609203
GEKFUZ_comp_0capped_trigonal_prismatic_1_nunpairedes_0_charge_0	2	3	1.29527
GEKFUZ_comp_0capped_octahedral_6_nunpairedes_0_charge_0	3	8	1.12953
GEKFUZ_comp_0am_c3_7H2O_c0_2_nunpairedes_0_charge_0	4	10	1.62183
GEKFUZ_comp_0capped_trigonal_prismatic_0_nunpairedes_0_charge_0	5	2	1.69613
GEKFUZ_comp_0pentagonal_bipyramidal_5_nunpairedes_0_charge_0	6	11	1.78183
GEKFUZ_comp_0capped_octahedral_7_nunpairedes_0_charge_0	7	9	1.80478
GEKFUZ_comp_0pentagonal_bipyramidal_8_nunpairedes_0_charge_0	8	4	1.22717
GEKFUZ_comp_0am_c3_7H2O_c0_8_nunpairedes_0_charge_0	9	5	1.56251
GEKFUZ_comp_0pentagonal_bipyramidal_3_nunpairedes_0_charge_0	10	13	1.26054
GEKFUZ_comp_0hexagonal_pyramidal_8_nunpairedes_0_charge_0	11	6	1.31926
GEKFUZ_comp_0capped_octahedral_1_nunpairedes_0_charge_0	12	7	1.88045
GEKFUZ_comp_0capped_trigonal_prismatic_3_nunpairedes_0_charge_0	13	12	1.76447
GUQQAK_comp_0octahedral_0_nunpairedes_0_charge_0	0	4	1.81566
GUQQAK_comp_0trigonal_prismatic_0_nunpairedes_0_charge_0	1	2	1.40874
GUQQAK_comp_0trigonal_prismatic_2_nunpairedes_0_charge_0	2	3	1.04311
GUQQAK_comp_0octahedral_1_nunpairedes_0_charge_0	3	1	1.19718
GUQQAK_comp_0trigonal_prismatic_4_nunpairedes_0_charge_0	4	0	0.990171
JIBSES_comp_0seesaw_0_nunpairedes_0_charge_0	0	1	0.847392
JIBSES_comp_0tetrahedral_1_nunpairedes_0_charge_0	1	0	0.36389
JIBSES_comp_0square_planar_0_nunpairedes_0_charge_0	2	2	1.38712
RUNMIY_comp_0octahedral_0_nunpairedes_4_charge_0	0	0	0.65397
RUNMIY_comp_0trigonal_prismatic_0_nunpairedes_4_charge_0	1	1	1.07446
AZOCUQ_comp_3pentagonal_bipyramidal_2_nunpairedes_0_charge_3	0	0	1.39199
NOKLEE_comp_0pentagonal_bipyramidal_6_nunpairedes_0_charge_0	0	0	0.806654
NOKLEE_comp_0capped_trigonal_prismatic_6_nunpairedes_0_charge_0	1	5	1.23321
NOKLEE_comp_0am_c3_7H2O_c0_6_nunpairedes_0_charge_0	2	8	1.528
NOKLEE_comp_0hexagonal_pyramidal_0_nunpairedes_0_charge_0	3	4	1.53478
NOKLEE_comp_0am_c3_7H2O_c0_4_nunpairedes_0_charge_0	4	10	1.17359
NOKLEE_comp_0am_c3_7H2O_c0_1_nunpairedes_0_charge_0	5	1	1.0928
NOKLEE_comp_0capped_trigonal_prismatic_9_nunpairedes_0_charge_0	6	12	1.27838
NOKLEE_comp_0capped_trigonal_prismatic_2_nunpairedes_0_charge_0	7	6	1.47919
NOKLEE_comp_0am_c3_7H2O_c0_2_nunpairedes_0_charge_0	8	9	1.12294
NOKLEE_comp_0pentagonal_bipyramidal_3_nunpairedes_0_charge_0	9	7	1.44214
NOKLEE_comp_0capped_trigonal_prismatic_4_nunpairedes_0_charge_0	10	13	1.21518
NOKLEE_comp_0capped_trigonal_prismatic_1_nunpairedes_0_charge_0	11	2	1.69108
NOKLEE_comp_0am_c3_7H2O_c0_9_nunpairedes_0_charge_0	12	3	1.25212
NOKLEE_comp_0capped_octahedral_8_nunpairedes_0_charge_0	13	11	1.49962
KUXLEX_comp_0ICIGOT_geomtry_4_nunpairedes_0_charge_3	0	2	1.04388
KUXLEX_comp_0dodecahedral_0_nunpairedes_0_charge_3	1	1	0.987101
KUXLEX_comp_0YEMSEP_geometry_1_nunpairedes_0_charge_3	2	4	0.657061
KUXLEX_comp_0square_prismatic_1_nunpairedes_0_charge_3	3	0	1.25113
KUXLEX_comp_0hexagonal_bipyramidal_7_nunpairedes_0_charge_3	4	3	1.01159
LAXDIX_comp_0octahedral_0_nunpairedes_0_charge_0	0	0	1.95613
QAKLAQ_comp_0trigonal_prismatic_0_nunpairedes_0_charge_1	0	0	1.09492
BEYPAZ_comp_0octahedral_0_nunpairedes_0_charge_-5	0	0	0.283112
HILJET_comp_0axial_bicapped_trigonal_prismatic_1_nunpairedes_0_charge_3	0	1	1.44271
HILJET_comp_0square_antiprismatic_2_nunpairedes_0_charge_3	1	13	0.607923
HILJET_comp_0dodecahedral_3_nunpairedes_0_charge_3	2	3	1.28889
HILJET_comp_0dodecahedral_4_nunpairedes_0_charge_3	3	10	0.854241
HILJET_comp_0square_antiprismatic_0_nunpairedes_0_charge_3	4	9	1.29034
HILJET_comp_0ICIGOT_geomtry_6_nunpairedes_0_charge_3	5	5	1.27576
HILJET_comp_0square_prismatic_3_nunpairedes_0_charge_3	6	12	1.32399
HILJET_comp_0bicapped_trigonal_prismatic_4_nunpairedes_0_charge_3	7	7	1.2857
HILJET_comp_0dodecahedral_5_nunpairedes_0_charge_3	8	2	1.34448
HILJET_comp_0bicapped_trigonal_prismatic_7_nunpairedes_0_charge_3	9	4	1.01506
HILJET_comp_0ICIGOT_geomtry_7_nunpairedes_0_charge_3	10	6	1.0138
HILJET_comp_0bicapped_trigonal_prismatic_9_nunpairedes_0_charge_3	11	8	1.36608
HILJET_comp_0hexagonal_bipyramidal_5_nunpairedes_0_charge_3	12	11	1.27718
HILJET_comp_0YEMSEP_geometry_4_nunpairedes_0_charge_3	13	0	0.664744
YUXREP_comp_0trigonal_prismatic_0_nunpairedes_0_charge_0	0	0	1.45811
KEJWAX_comp_0seesaw_1_nunpairedes_0_charge_0	0	1	1.03714
KEJWAX_comp_0seesaw_0_nunpairedes_0_charge_0	1	0	0.844897
KEJWAX_comp_0square_planar_0_nunpairedes_0_charge_0	2	2	1.22886
AROWIQ_comp_1square_pyramidal_0_nunpairedes_5_charge_2	0	0	0.888418
XUZCEA_comp_0seesaw_1_nunpairedes_0_charge_-1	0	0	1.01783
XUZCEA_comp_0square_planar_0_nunpairedes_0_charge_-1	1	1	1.32557
JULZOI_comp_0hexagonal_planar_3_nunpairedes_0_charge_-3	0	6	1.47811
JULZOI_comp_0trigonal_prismatic_5_nunpairedes_0_charge_-3	1	3	1.10561
JULZOI_comp_0trigonal_prismatic_2_nunpairedes_0_charge_-3	2	5	1.00271
JULZOI_comp_0octahedral_0_nunpairedes_0_charge_-3	3	2	0.586504
JULZOI_comp_0hexagonal_planar_4_nunpairedes_0_charge_-3	4	9	1.31858
JULZOI_comp_0trigonal_prismatic_4_nunpairedes_0_charge_-3	5	1	0.955006
JULZOI_comp_0octahedral_1_nunpairedes_0_charge_-3	6	4	0.555157
JULZOI_comp_0pentagonal_pyramidal_5_nunpairedes_0_charge_-3	7	10	1.50083
JULZOI_comp_0pentagonal_pyramidal_0_nunpairedes_0_charge_-3	8	0	1.51934
JULZOI_comp_0trigonal_prismatic_6_nunpairedes_0_charge_-3	9	7	1.09202
JULZOI_comp_0pentagonal_pyramidal_8_nunpairedes_0_charge_-3	10	8	1.46166
RILGUO_comp_0am_c3_7H2O_c0_0_nunpairedes_0_charge_1	0	0	2.03544
TOVVOR_comp_0pentagonal_bipyramidal_0_nunpairedes_0_charge_-3	0	1	0.579282
TOVVOR_comp_0pentagonal_bipyramidal_1_nunpairedes_0_charge_-3	1	0	0.574775
ACASON_comp_0seesaw_0_nunpairedes_0_charge_0	0	0	0.569393
ACASON_comp_0tetrahedral_0_nunpairedes_0_charge_0	1	1	1.50522
ACASON_comp_0square_planar_0_nunpairedes_0_charge_0	2	2	1.93983
[truncated: 1,040 more rows]

## Sheet: Figure 6 (left)
metal	Time per configuration generated (Minutes)	Number of Atoms	Block
Ag	3.77273	74	d
Ag	1.98497	63	d
Ag	3.93083	109	d
Ag	1.69511	77	d
Ag	20.7592	149	d
Ag	0.900213	51	d
Ag	1.4449	67	d
Ag	2.37456	82	d
Ag	1.617	67	d
Ag	2.01833	83	d
Ag	5.14183	115	d
Ag	0.146965	25	d
Ag	7.24313	92	d
Ag	3.33121	106	d
Ag	2.38768	99	d
Ag	2.91855	97	d
Ag	0.925651	55	d
Ag	2.19165	81	d
Ag	24.9341	126	d
Ag	12.6031	123	d
Ag	9.53521	135	d
Ag	0.662464	49	d
Ag	30.125	153	d
Ag	7.59212	108	d
Ag	0.831642	37	d
Ag	1.37224	50	d
Ag	5.12433	104	d
Ag	0.433289	51	d
Ag	0.700794	61	d
Ag	1.46104	57	d
Ag	1.70454	71	d
Ag	2.41952	81	d
Ag	6.85255	97	d
Ag	0.629258	53	d
Ag	2.37141	83	d
Ag	1.02543	46	d
Ag	1.71974	54	d
Ag	0.443814	41	d
Ag	11.3304	123	d
Ag	0.930532	49	d
Ag	10.4202	167	d
Ag	8.57402	158	d
Ag	14.4256	158	d
Ag	1.11042	61	d
Ag	3.29416	90	d
Ag	3.87908	90	d
Ag	1.97309	39	d
Ag	5.08391	94	d
Ag	4.65776	85	d
Ag	2.7342	71	d
Ag	1.22949	43	d
Ag	12.9229	163	d
Ag	19.2285	157	d
Ag	48.7174	265	d
Ag	3.07541	65	d
Ag	2.21978	87	d
Ag	2.93461	94	d
Ag	3.81995	106	d
Ag	4.41711	93	d
Ag	0.194988	21	d
Ag	0.960349	61	d
Ag	7.34935	123	d
Ag	0.98714	41	d
Ag	82.8021	99	d
Ag	8.73521	116	d
Ag	2.31087	61	d
Ag	1.46702	82	d
Ag	1.32108	52	d
Ag	3.72096	89	d
Ag	4.63311	117	d
Ag	6.1964	101	d
Ag	0.480209	44	d
Ag	2.59088	97	d
Ag	9.43492	112	d
Ag	5.08326	67	d
Ag	2.52966	95	d
Ag	1.1094	61	d
Ag	1.69593	70	d
Ag	3.79242	101	d
Ag	4.31282	109	d
Ag	4.64606	85	d
Ag	5.29243	85	d
Ag	4.63882	63	d
Ag	0.728088	37	d
Ag	3.71256	95	d
Ag	0.713325	51	d
Ag	5.44792	83	d
Ag	2.20207	93	d
Ag	2.31221	71	d
Ag	20.0626	137	d
Ag	1.12827	65	d
Ag	1.13721	74	d
Ag	2.06181	85	d
Ag	2.59482	46	d
Ag	3.48577	104	d
Ag	12.205	132	d
Ag	7.58715	87	d
Ag	3.6805	83	d
Ag	0.449302	33	d
Ag	12.2993	105	d
Al	0.685148	29	p
Al	3.84022	69	p
Al	3.75729	78	p
Al	2.07494	61	p
Al	1.35839	52	p
Al	3.66461	92	p
Al	5.28677	99	p
Al	5.02757	72	p
Al	3.68833	81	p
Al	1.37214	46	p
Al	0.240291	26	p
Al	12.7984	118	p
Al	2.09452	56	p
Al	1.59228	45	p
Al	1.74529	47	p
Al	1.01048	32	p
Al	3.58357	93	p
Al	11.7816	108	p
Al	4.5673	104	p
Al	3.10831	84	p
Al	2.13255	78	p
Al	6.79511	124	p
Al	2.73732	84	p
Al	1.20402	69	p
Al	2.61722	74	p
Al	6.53699	87	p
Al	1.96002	67	p
Al	6.33919	96	p
Al	5.50961	52	p
Al	0.532974	40	p
Al	7.50112	95	p
Al	2.61256	71	p
Al	3.19183	62	p
Al	2.18388	68	p
Al	1.65984	76	p
Al	3.55242	99	p
Al	5.35317	104	p
Al	1.01142	33	p
Al	4.15692	73	p
Al	2.52489	84	p
Al	1.00736	56	p
Al	11.031	102	p
Al	4.7879	77	p
Al	4.46125	65	p
Al	0.538953	41	p
Al	5.46562	79	p
Al	0.330855	26	p
Al	1.07579	48	p
Al	2.30463	76	p
Al	9.73259	99	p
Al	0.574441	41	p
Al	4.85102	87	p
Al	2.84743	84	p
Al	5.55128	76	p
Al	6.25626	121	p
Al	3.10034	98	p
Al	3.11441	71	p
Al	2.00256	84	p
Al	6.45144	103	p
Al	0.798686	41	p
Al	8.41618	93	p
Al	1.71551	74	p
Al	0.479861	34	p
Al	0.250556	18	p
Al	1.52706	64	p
Al	0.126804	11	p
Al	2.05973	40	p
Al	3.08551	84	p
Al	10.1104	153	p
Al	2.81266	85	p
Al	1.70528	51	p
Al	5.59065	86	p
Al	4.88201	97	p
Al	1.41415	61	p
Al	1.92133	66	p
Al	3.39624	80	p
Al	1.57215	26	p
Al	2.96956	80	p
Al	4.18169	109	p
Al	1.73108	71	p
Al	7.24877	93	p
Al	1.60267	44	p
Al	1.34779	30	p
Al	2.49334	82	p
Al	3.07214	74	p
Al	1.03612	60	p
Al	4.40167	95	p
Al	2.43811	59	p
Al	1.07617	60	p
Al	4.1284	81	p
Al	0.732095	36	p
Al	0.937733	51	p
Al	10.1867	129	p
Al	2.74769	65	p
Al	2.64864	97	p
Al	0.949622	36	p
Al	5.7581	76	p
Al	1.41268	53	p
Al	0.814657	43	p
Al	2.71618	82	p
Am	30.0897	163	f
Am	4.68796	49	f
Am	16.4239	148	f
Am	1.91719	88	f
Am	24.0968	211	f
Am	3.18502	56	f
Am	10.8165	28	f
Au	0.351456	21	d
Au	0.506106	23	d
Au	5.67502	104	d
Au	1.5713	60	d
Au	14.0893	101	d
Au	0.165586	27	d
Au	1.80381	51	d
Au	1.81213	56	d
Au	0.784938	34	d
Au	5.11461	88	d
Au	0.567272	40	d
Au	0.526581	43	d
Au	0.599996	43	d
Au	4.5135	78	d
Au	1.40743	45	d
Au	2.48708	105	d
Au	0.835099	46	d
Au	0.692161	52	d
Au	0.618757	23	d
Au	0.284963	31	d
Au	3.32909	60	d
Au	1.19874	54	d
Au	1.96803	70	d
Au	2.10586	70	d
Au	1.11566	26	d
Au	8.11948	117	d
Au	0.815726	24	d
Au	0.0941283	7	d
Au	0.819857	49	d
Au	4.33238	117	d
Au	1.12475	27	d
Au	0.652016	38	d
Au	1.19569	61	d
Au	1.49818	64	d
Au	1.68733	64	d
Au	4.77533	95	d
Au	7.09718	104	d
Au	0.404221	25	d
Au	0.513132	33	d
Au	0.573669	26	d
Au	0.260885	16	d
Au	1.82233	76	d
Au	0.768931	46	d
Au	0.210587	20	d
Au	2.84406	54	d
Au	0.456418	17	d
Au	16.1145	104	d
Au	1.29055	38	d
Au	0.602166	42	d
Au	0.482772	28	d
Au	0.816629	29	d
Au	0.933495	50	d
Au	0.901683	51	d
Au	0.707531	33	d
Au	2.33512	78	d
Au	3.32031	81	d
Au	1.48185	61	d
Au	1.26345	57	d
Au	0.612926	25	d
Au	3.21566	49	d
Au	4.22643	81	d
Au	0.788432	34	d
Au	1.53788	67	d
Au	1.37233	49	d
Au	0.205536	23	d
Au	1.49486	41	d
Au	1.83057	64	d
Au	1.38902	47	d
Au	2.40778	79	d
Au	0.855424	54	d
Au	0.262685	22	d
Au	0.639107	42	d
Au	1.75582	67	d
Au	1.45883	53	d
Au	3.33167	88	d
Au	1.84427	57	d
Au	3.30289	75	d
Au	1.00342	41	d
Au	3.53413	101	d
Au	2.74529	92	d
Au	0.485014	31	d
Au	0.245306	9	d
Au	6.01835	90	d
Au	0.844566	32	d
Au	0.630461	33	d
Au	4.44859	81	d
Au	0.660347	31	d
Au	1.13102	53	d
Au	3.63138	74	d
Au	0.832065	29	d
Au	0.279484	29	d
Au	0.232457	16	d
Au	1.0738	46	d
Au	2.0588	69	d
Au	3.96867	64	d
Au	0.228767	19	d
Au	2.17994	53	d
Au	1.40351	44	d
Au	1.05689	52	d
Au	1.51804	60	d
Ba	3.41871	69	s
Ba	2.05218	55	s
Ba	3.55151	69	s
Ba	3.41873	71	s
Ba	2.68734	72	s
Ba	5.88496	75	s
Ba	7.44591	89	s
Ba	4.69912	80	s
Ba	5.95955	70	s
Ba	1.90485	54	s
Ba	3.97711	62	s
Ba	4.12533	49	s
Ba	7.59051	86	s
Ba	10.947	102	s
Ba	16.9416	123	s
Ba	10.68	75	s
Ba	8.88966	99	s
Ba	10.297	95	s
Ba	7.59467	102	s
Ba	4.34108	81	s
Ba	6.36404	63	s
Ba	4.97139	69	s
Ba	3.68246	76	s
Ba	7.30525	96	s
Ba	8.02258	125	s
Ba	37.6226	173	s
Ba	5.11086	87	s
Ba	2.90707	71	s
Ba	6.86241	105	s
Ba	4.41825	106	s
Ba	6.83856	125	s
Ba	5.95004	83	s
Ba	13.0642	107	s
Ba	1412.37	403	s
Ba	3.04486	73	s
Ba	15.4291	130	s
Ba	8.95945	113	s
Ba	5.02826	87	s
Ba	2.75193	66	s
Ba	4.14741	65	s
Ba	30.0319	153	s
Ba	5.75406	120	s
Ba	17.7139	103	s
Ba	4.97339	82	s
Ba	3.07697	56	s
Ba	7.5942	91	s
Ba	6.30283	115	s
Ba	2.06144	53	s
Ba	7.35702	104	s
Ba	5.04252	96	s
Ba	9.0863	101	s
Ba	6.40833	76	s
Ba	20.6079	161	s
Ba	2.86891	63	s
Ba	17.4803	137	s
Ba	3.0621	62	s
Ba	9.67	112	s
Ba	11.0363	135	s
Ba	0.470335	29	s
Ba	3.38947	64	s
Ba	9.55757	82	s
Ba	4.61793	100	s
Ba	23.5776	175	s
Ba	3.69036	57	s
Ba	22.9576	99	s
Ba	4.38712	52	s
Ba	12.9894	109	s
Ba	6.47063	81	s
Ba	13.3345	149	s
Ba	11.5946	149	s
Ba	3.6076	64	s
Ba	3.40963	56	s
Ba	13.9035	130	s
Ba	8.45302	79	s
Ba	8.0745	80	s
Ba	3.77533	97	s
Ba	4.98628	125	s
Ba	3.86204	75	s
Ba	2.11752	69	s
Ba	3.0999	99	s
Ba	4.10898	77	s
Ba	7.20556	69	s
Ba	8.13317	90	s
Ba	3.5967	105	s
Ba	6.1101	83	s
Ba	4.74972	82	s
Ba	3.14408	133	s
Ba	2.50814	43	s
Ba	6.96776	98	s
Ba	3.40522	95	s
Ba	4.47434	98	s
Ba	3.85681	65	s
Ba	2.62219	59	s
Ba	2.5389	85	s
Ba	2.3092	89	s
Ba	4.16172	65	s
Ba	8.09107	120	s
Ba	10.2898	87	s
Ba	9.15826	127	s
Ba	3.52587	71	s
Be	0.243791	26	s
Be	0.0677212	5	s
Be	1.02558	38	s
Be	1.77419	35	s
Be	0.0793744	13	s
Be	0.644835	49	s
Be	1.0794	41	s
Be	0.192319	15	s
Be	0.394259	19	s
Be	2.31837	51	s
Be	2.28856	29	s
Be	3.11933	60	s
Be	2.35037	59	s
Be	0.854218	35	s
Be	1.51159	39	s
Be	0.664867	37	s
Be	0.753932	27	s
Be	0.496803	33	s
Be	0.502681	45	s
Be	0.285256	26	s
Be	0.359147	34	s
Be	1.1466	40	s
Be	0.678837	37	s
Be	1.80053	65	s
Be	0.472399	29	s
Be	0.495442	25	s
Be	3.26427	43	s
Be	0.0831336	13	s
Be	0.429687	33	s
Be	3.26843	71	s
Be	0.244904	25	s
Be	3.71869	75	s
Be	3.76341	85	s
Be	0.54171	23	s
Be	0.74074	43	s
Be	2.00897	71	s
Be	6.57553	79	s
Be	1.00278	38	s
Be	0.102043	5	s
Be	6.65054	101	s
Be	0.545297	24	s
Be	1.10843	65	s
Be	0.604188	45	s
Be	0.357319	19	s
Be	0.885402	51	s
Be	0.130242	15	s
Be	0.528919	49	s
Be	0.541108	41	s
Be	0.252946	37	s
Be	2.21321	81	s
Be	1.06757	49	s
Be	2.43196	51	s
Be	1.19588	28	s
Be	0.905981	28	s
Be	0.936776	28	s
Be	0.126782	15	s
Be	0.574087	49	s
Be	3.71173	69	s
Be	3.67187	69	s
Be	3.649	67	s
Be	1.39	35	s
Be	0.741253	35	s
Be	0.809163	35	s
Be	0.680181	49	s
Be	0.248472	25	s
Be	0.549636	33	s
Be	0.361509	29	s
Be	0.462406	33	s
Be	0.357539	37	s
Be	0.662399	40	s
Be	0.434397	21	s
Be	0.65037	41	s
Be	0.572523	34	s
Be	0.403551	29	s
Be	0.614249	29	s
Be	0.400249	25	s
Be	0.559044	35	s
Be	0.691796	44	s
Be	0.341778	29	s
Be	0.469919	37	s
Be	0.377938	27	s
Be	1.48193	40	s
Be	4.41273	86	s
Be	1.73866	81	s
Be	0.644812	41	s
Be	0.790638	35	s
Be	0.455358	43	s
Be	0.594205	49	s
Be	0.216731	25	s
Be	0.206932	21	s
Be	1.0413	45	s
Be	0.974825	35	s
Be	1.07927	29	s
Be	0.490162	27	s
Be	0.47902	38	s
Be	0.537353	38	s
Be	0.334318	27	s
Be	0.405668	27	s
Be	0.521581	51	s
Be	2.86852	57	s
Bi	1.13578	42	p
Bi	2.70869	42	p
Bi	2.99497	73	p
Bi	4.69851	47	p
Bi	1.29805	42	p
Bi	5.10393	76	p
Bi	1.24204	46	p
Bi	2.15701	53	p
Bi	2.52514	48	p
Bi	1.79358	54	p
Bi	4.46795	48	p
Bi	3.65565	97	p
Bi	7.3457	107	p
Bi	1.95548	43	p
Bi	9.96204	132	p
Bi	0.0590667	6	p
Bi	0.79644	29	p
Bi	3.66862	57	p
Bi	0.342028	31	p
Bi	2.39556	69	p
Bi	3.00406	66	p
Bi	0.796475	42	p
Bi	1.3684	29	p
Bi	3.42751	78	p
Bi	3.46121	78	p
Bi	27.599	125	p
Bi	10.4873	130	p
Bi	0.448165	31	p
Bi	0.586816	31	p
Bi	13.2864	129	p
Bi	1.76752	68	p
Bi	2.4811	52	p
Bi	4.83026	67	p
Bi	1.8234	58	p
Bi	1.60089	64	p
Bi	2.08071	71	p
Bi	1.33282	40	p
Bi	2.86698	46	p
Bi	0.387966	25	p
Bi	9.79132	112	p
Bi	0.055493	5	p
Bi	2.70605	50	p
Bi	4.56805	77	p
Bi	1.90347	32	p
Bi	1.45031	43	p
Bi	2.79454	46	p
Bi	2.60566	46	p
Bi	1.04078	29	p
Bi	1.95153	36	p
Bi	2.11333	67	p
Bi	0.483169	37	p
Bi	1.11534	35	p
Bi	0.867506	35	p
Bi	0.651631	36	p
Bi	0.749471	34	p
Bi	1.0655	70	p
Bi	2.32621	64	p
Bi	0.894533	48	p
Bi	1.15897	27	p
Bi	3.30256	79	p
Bi	0.139505	18	p
Bi	0.716903	45	p
Bi	1.49153	61	p
Bi	2.31682	47	p
Bi	2.89047	60	p
Bi	2.24178	50	p
Bi	1.62123	54	p
Bi	7.63677	57	p
Bi	0.864447	38	p
Bi	2.87217	67	p
Bi	0.472056	25	p
Bi	2.46302	46	p
Bi	2.78927	46	p
Bi	3.53959	48	p
Bi	3.42853	48	p
Bi	0.672027	28	p
Bi	2.83987	65	p
Bi	1.95745	62	p
Bi	2.59063	67	p
Bi	0.761323	37	p
Bi	0.767163	46	p
Bi	1.99944	39	p
Bi	1.38892	43	p
Bi	1.49375	59	p
Bi	2.17108	55	p
Bi	1.2624	58	p
Bi	6.18409	95	p
Bi	3.74156	61	p
Bi	0.79725	36	p
Bi	1.53486	45	p
Bi	1.66819	58	p
Bi	1.86874	50	p
Bi	0.998208	50	p
Bi	1.71836	52	p
Bi	1.0056	36	p
Bi	0.3075	18	p
Bi	1.42609	60	p
Bi	0.595667	38	p
Bi	2.99276	72	p
Bi	12.5204	28	p
Bk	4.0671	49	f
Bk	38.3259	211	f
Ca	6.40561	61	s
Ca	3.1936	87	s
Ca	1.83975	65	s
Ca	9.93772	130	s
Ca	12.7451	97	s
Ca	1.83396	38	s
Ca	4.8499	104	s
Ca	5.97973	105	s
Ca	12.225	149	s
Ca	0.964951	38	s
Ca	1.92157	38	s
Ca	18.7746	152	s
Ca	5.70565	59	s
Ca	1.9229	54	s
Ca	3.04311	109	s
Ca	23.3363	129	s
Ca	6.01338	75	s
Ca	15.4385	153	s
Ca	6.04753	112	s
Ca	5.74891	142	s
Ca	7.84447	95	s
Ca	13.2132	71	s
Ca	8.45698	123	s
Ca	2.36256	69	s
Ca	1.21688	38	s
Ca	2.47983	49	s
Ca	2.44849	45	s
Ca	6.03484	101	s
Ca	6.64874	108	s
Ca	3.07474	73	s
Ca	3.20213	71	s
Ca	5.44685	89	s
Ca	1.65624	67	s
Ca	8.58154	75	s
Ca	4.09732	113	s
Ca	2.37563	59	s
Ca	3.13287	53	s
Ca	5.23901	100	s
Ca	8.68445	117	s
Ca	22.9655	201	s
Ca	4.05943	57	s
Ca	3.33403	73	s
Ca	5.56032	65	s
Ca	1.32735	28	s
Ca	6.97147	105	s
Ca	2.71537	49	s
Ca	2.14891	42	s
Ca	4.99661	53	s
Ca	2.06208	40	s
Ca	2.23472	80	s
Ca	1.03	45	s
Ca	3.11523	89	s
Ca	2.81001	37	s
Ca	2.31984	43	s
Ca	2.05673	66	s
Ca	4.81594	61	s
Ca	62.0023	226	s
Ca	1.96039	55	s
Ca	3.42011	63	s
Ca	4.83024	93	s
Ca	2.74983	69	s
Ca	4.3155	82	s
Ca	6.01519	65	s
Ca	6.70845	155	s
Ca	3.92459	82	s
Ca	6.3322	77	s
Ca	1.92788	42	s
Ca	5.57173	93	s
Ca	15.6768	149	s
Ca	4.31292	81	s
Ca	8.92313	111	s
Ca	5.90537	131	s
Ca	2.34578	51	s
Ca	6.51811	107	s
Ca	8.40642	71	s
Ca	1.05962	36	s
Ca	6.05358	77	s
Ca	4.65492	87	s
Ca	1.18769	41	s
Ca	3.4245	83	s
Ca	5.05729	109	s
Ca	8.40034	77	s
Ca	3.20682	73	s
Ca	1.87093	53	s
Ca	5.1053	106	s
Ca	6.4154	127	s
Ca	2.12941	46	s
Ca	10.3204	149	s
Ca	3.88896	49	s
Ca	4.08863	79	s
Ca	3.64221	72	s
Ca	13.0846	127	s
Ca	4.38502	87	s
Ca	0.881599	30	s
Ca	24.0968	136	s
Ca	1.98148	55	s
Ca	2.41155	67	s
Ca	1.70083	51	s
Ca	10.1012	229	s
Cd	2.5692	59	d
Cd	1.7504	45	d
Cd	0.965783	43	d
Cd	1.61167	61	d
Cd	1.65108	70	d
Cd	1.14425	49	d
Cd	5.18004	118	d
Cd	1.9276	51	d
Cd	1.0049	41	d
Cd	0.314019	31	d
Cd	1.47113	53	d
Cd	1.04625	40	d
Cd	0.957861	38	d
Cd	0.502407	35	d
Cd	1.37386	34	d
Cd	3.52806	60	d
Cd	3.03047	49	d
Cd	0.615107	37	d
Cd	4.08781	127	d
Cd	2.88923	76	d
Cd	1.70403	54	d
Cd	1.28611	54	d
Cd	1.87632	63	d
Cd	5.20761	83	d
Cd	0.521952	45	d
Cd	2.25698	45	d
Cd	4.02835	74	d
Cd	5.05051	103	d
Cd	0.520243	49	d
Cd	6.66589	101	d
Cd	1.56647	43	d
Cd	1.39321	53	d
Cd	2.04733	57	d
Cd	2.46781	62	d
Cd	1.90145	52	d
Cd	2.89062	61	d
Cd	3.65387	78	d
Cd	2.56188	66	d
Cd	1.45957	55	d
Cd	1.71614	61	d
Cd	5.57766	101	d
Cd	4.35419	90	d
Cd	1.27491	45	d
Cd	2.913	71	d
Cd	13.8464	117	d
Cd	2.15326	63	d
Cd	4.32035	65	d
Cd	0.5844	33	d
Cd	9.01209	137	d
Cd	0.40377	41	d
Cd	11.483	133	d
Cd	2.99352	52	d
Cd	1.19345	43	d
Cd	1.52917	53	d
Cd	1.21857	45	d
Cd	1.36863	47	d
Cd	0.73311	35	d
Cd	0.855545	51	d
Cd	0.994542	39	d
Cd	2.23157	56	d
Cd	3.63923	58	d
Cd	8.48219	89	d
Cd	2.67083	65	d
Cd	0.896751	41	d
Cd	1.13015	55	d
Cd	0.702232	30	d
Cd	2.38049	71	d
Cd	0.156195	9	d
Cd	7.48546	95	d
Cd	0.593104	45	d
Cd	1.9737	48	d
Cd	1.00256	35	d
Cd	6.86913	63	d
Cd	2.06521	99	d
Cd	0.509756	29	d
Cd	2.94643	58	d
Cd	1.72238	77	d
Cd	0.788569	47	d
Cd	0.813164	29	d
Cd	2.38048	67	d
Cd	5.30405	96	d
Cd	2.03034	87	d
Cd	1.95247	49	d
Cd	1.60213	41	d
Cd	0.476527	37	d
Cd	0.624168	25	d
Cd	4.25746	69	d
Cd	3.26278	91	d
Cd	1.91007	59	d
Cd	1.51008	53	d
Cd	3.16399	77	d
Cd	2.59303	65	d
Cd	0.910673	34	d
Cd	2.43986	71	d
Cd	1.96535	67	d
Cd	3.06321	75	d
Cd	1.70775	65	d
Cd	12.3016	113	d
Cd	2.95445	63	d
Cd	2.11462	69	d
Ce	2.91849	48	f
Ce	1.36699	48	f
Ce	38.2155	129	f
Ce	128.509	165	f
Ce	18.1037	193	f
Ce	5.12193	71	f
Ce	27.1486	143	f
Ce	12.2273	88	f
Ce	4.39012	98	f
Ce	12.2567	101	f
Ce	28.0965	177	f
Ce	9.53233	28	f
Ce	3.26686	50	f
Ce	5.95887	103	f
Ce	15.4831	157	f
Ce	17.4793	157	f
Ce	11.1567	141	f
Ce	0.0952195	7	f
Ce	8.96629	134	f
Ce	9.30326	128	f
Ce	21.4883	169	f
Ce	9.08048	95	f
Ce	59.0159	129	f
Ce	18.382	151	f
Ce	19.6869	151	f
Ce	9.35122	90	f
Ce	8.60394	78	f
Ce	49.804	140	f
Ce	14.9223	109	f
Ce	3.16725	46	f
Ce	5.2282	98	f
Ce	3.73399	49	f
Ce	12.35	220	f
Ce	8.62512	103	f
Ce	26.417	163	f
Ce	2.3063	48	f
Ce	4.18885	54	f
Ce	1.78356	23	f
Ce	3.52679	69	f
Ce	8.29214	134	f
Ce	4.12885	57	f
Ce	5.11928	64	f
Ce	6.18279	177	f
Ce	10.5692	133	f
Ce	5.35312	69	f
Ce	49.332	113	f
Ce	1.50945	48	f
Ce	3.60515	40	f
Ce	1.04427	42	f
Ce	0.695646	39	f
Ce	2.2353	53	f
Ce	4.94754	75	f
Ce	15.0572	137	f
Ce	140.15	205	f
Ce	1.64092	47	f
Ce	11.662	134	f
Ce	3.39687	56	f
Ce	9.35988	96	f
Ce	6.20173	96	f
Ce	23.5125	191	f
Ce	10.1905	84	f
Ce	5.06222	62	f
Ce	4.28011	54	f
Ce	8.50064	79	f
Ce	0.474862	53	f
Ce	3.06925	89	f
Ce	4.21493	55	f
Ce	4.41572	82	f
Ce	7.89006	69	f
Ce	9.19134	69	f
Ce	11.7486	91	f
Ce	12.4738	115	f
Ce	20.3046	153	f
Ce	15.1237	76	f
Ce	23.3873	110	f
Ce	32.2851	89	f
Ce	11.5462	113	f
Ce	6.14618	77	f
Ce	3.37897	42	f
Ce	5.26725	112	f
Ce	19.2732	112	f
Ce	71.3577	184	f
Ce	2.86076	77	f
Ce	3.79776	49	f
Ce	5.05109	86	f
Ce	14.1884	139	f
Ce	252.459	161	f
Ce	2.82223	49	f
Ce	0.997645	28	f
Ce	15.4314	101	f
Ce	12.7396	88	f
Ce	105.066	136	f
Ce	39.3799	150	f
Ce	8.63884	94	f
Ce	9.82793	83	f
Ce	5.21422	46	f
Ce	16.087	109	f
Ce	15.6493	113	f
Ce	6.66503	69	f
Ce	2.67251	34	f
Cf	6.12632	49	f
Cf	46.7551	211	f
Cf	10.47	28	f
Cm	2.94109	41	f
Cm	9.58678	28	f
Co	10.14	88	d
Co	4.63819	77	d
Co	25.5498	72	d
Co	1.99811	49	d
Co	0.876576	49	d
Co	4.16078	77	d
Co	2.42254	77	d
Co	0.990286	39	d
Co	2.10292	52	d
Co	1.76037	58	d
Co	1.15833	34	d
Co	0.981109	40	d
Co	2.37762	55	d
Co	0.0954798	13	d
Co	2.37485	83	d
Co	2.72782	69	d
Co	8.97699	110	d
Co	1.85417	47	d
Co	6.89222	101	d
Co	1.85468	54	d
Co	3.31776	69	d
Co	1.94434	59	d
Co	4.98633	51	d
Co	1.20022	41	d
Co	3.11458	71	d
Co	3.19142	40	d
Co	2.4682	43	d
Co	0.0742436	5	d
Co	1.79037	55	d
Co	0.760463	42	d
Co	0.800808	38	d
Co	1.84626	53	d
Co	1.27909	46	d
Co	0.574859	35	d
Co	0.747883	40	d
Co	0.610804	24	d
Co	1.75286	52	d
Co	3.46672	58	d
Co	2.43238	75	d
Co	1.19211	43	d
Co	6.08052	107	d
Co	5.02709	78	d
Co	2.2095	70	d
Co	3.67404	79	d
Co	1.14216	35	d
Co	2.38792	63	d
Co	2.50488	65	d
Co	2.22234	63	d
Co	8.06689	96	d
Co	0.885512	57	d
Co	15.9242	153	d
Co	1.42668	47	d
Co	0.812133	49	d
Co	3.84494	61	d
Co	3.02838	51	d
Co	1.63354	58	d
Co	1.3576	42	d
Co	1.98414	49	d
Co	2.17217	77	d
Co	1.32968	59	d
Co	4.51811	95	d
Co	0.522056	29	d
Co	3.21888	93	d
Co	0.727158	37	d
Co	1.52548	63	d
Co	3.12261	55	d
Co	1.93621	55	d
Co	3.44316	97	d
Co	4.346	55	d
Co	1.99918	52	d
Co	4.79279	86	d
Co	1.8361	61	d
Co	8.04642	107	d
Co	4.48124	57	d
Co	1.18323	57	d
Co	4.37594	79	d
Co	2.27687	103	d
Co	14.415	115	d
Co	1.91493	58	d
Co	1.71656	47	d
Co	5.70204	77	d
Co	1.41065	61	d
Co	1.52429	51	d
Co	3.08353	75	d
Co	6.86331	95	d
Co	2.52908	69	d
Co	3.48255	99	d
Co	2.47063	51	d
Co	1.07341	39	d
Co	0.553638	37	d
Co	7.81694	82	d
Co	4.2907	89	d
Co	1.76616	64	d
Co	6.54748	99	d
Co	1.24517	51	d
Co	2.29324	46	d
Co	2.66585	56	d
Co	1.81561	51	d
Co	1.6583	58	d
Co	4.74946	73	d
Cr	11.712	129	d
Cr	1.53335	37	d
Cr	2.4606	47	d
Cr	0.735289	27	d
Cr	0.916776	31	d
Cr	2.17028	67	d
Cr	20.0104	120	d
Cr	1.22041	56	d
Cr	3.59804	48	d
Cr	1.52708	33	d
Cr	11.7804	117	d
Cr	7.88039	53	d
Cr	2.63255	45	d
Cr	0.324521	19	d
Cr	0.725588	52	d
Cr	0.776159	33	d
Cr	0.546548	22	d
Cr	3.68884	101	d
Cr	2.39992	45	d
Cr	3.683	90	d
Cr	1.0939	39	d
Cr	6.00007	73	d
Cr	0.435786	23	d
Cr	0.829771	35	d
Cr	5.85553	90	d
Cr	5.60187	83	d
Cr	4.3184	58	d
Cr	4.16562	59	d
Cr	2.90093	61	d
Cr	2.17782	85	d
Cr	3.3903	77	d
Cr	10.8296	105	d
Cr	2.59918	61	d
Cr	1.27603	45	d
Cr	3.8865	60	d
Cr	0.997333	40	d
Cr	5.38967	133	d
Cr	1.68579	46	d
Cr	7.14298	89	d
Cr	5.69658	63	d
Cr	2.31237	82	d
Cr	2.99687	55	d
Cr	0.715123	32	d
Cr	0.463682	29	d
Cr	2.19407	54	d
Cr	1.04384	28	d
Cr	10.1461	82	d
Cr	9.452	110	d
Cr	4.11664	81	d
Cr	2.13379	59	d
Cr	2.39309	56	d
Cr	4.72334	67	d
Cr	4.53357	76	d
Cr	1.84053	70	d
Cr	1.3162	50	d
Cr	1.45849	41	d
Cr	0.43962	33	d
Cr	10.2478	105	d
Cr	1.06916	41	d
Cr	5.42923	108	d
Cr	2.10734	49	d
Cr	1.94962	44	d
Cr	4.13303	62	d
Cr	1.80389	65	d
Cr	2.48001	53	d
Cr	2.34561	65	d
Cr	1.0864	38	d
Cr	2.41415	85	d
Cr	6.35582	109	d
Cr	1.08161	29	d
Cr	1.18423	35	d
Cr	1.38163	48	d
Cr	0.526143	39	d
Cr	1.40324	49	d
Cr	2.70267	76	d
Cr	0.745816	35	d
Cr	0.671294	40	d
Cr	1.25929	43	d
Cr	5.24266	55	d
Cr	2.39184	67	d
Cr	5.98392	63	d
Cr	3.8339	95	d
Cr	0.900863	36	d
Cr	1.08751	33	d
Cr	2.80386	55	d
Cr	13.2141	168	d
Cr	4.1082	83	d
Cr	1.06061	35	d
Cr	2.42938	94	d
Cr	1.39053	51	d
Cr	1.5561	45	d
Cr	1.42646	66	d
Cr	0.585085	31	d
Cr	1.87666	72	d
Cr	0.700313	33	d
Cr	1.15211	71	d
Cr	2.88863	57	d
Cr	1.82469	48	d
Cr	1.0593	43	d
Cr	1.50376	42	d
Cs	16.1569	131	s
Cs	0.288619	53	s
Cs	2.06284	63	s
Cs	2.47302	57	s
Cs	3.6786	79	s
Cs	3.16517	71	s
Cs	1.92664	56	s
Cs	1.22604	47	s
Cs	1.30484	43	s
Cs	66.7299	145	s
Cs	10.9958	143	s
Cs	1.15149	43	s
Cs	68.9747	180	s
Cs	25.0987	163	s
Cs	19.3613	75	s
Cs	1.28089	47	s
Cs	8.15469	104	s
Cs	9.99796	127	s
Cs	10.5718	89	s
Cs	4.89001	58	s
Cs	19.3	623	s
Cs	8.55923	66	s
Cs	35.764	161	s
Cs	2.15089	49	s
Cs	10.8237	117	s
Cs	26.0114	77	s
Cs	8.47839	70	s
Cs	4.24259	52	s
Cs	34.436	143	s
Cs	2.29641	63	s
Cs	16.5717	95	s
Cs	12.3485	109	s
Cs	7.22005	97	s
Cs	9.32113	127	s
Cs	3.53983	70	s
Cs	2.22182	50	s
Cs	2.25063	92	s
Cs	13.7425	181	s
Cs	10.1784	109	s
Cs	4.96326	81	s
Cs	8.13099	117	s
Cs	5.3149	63	s
Cs	2.3411	54	s
Cs	13.1604	90	s
Cs	1.49446	51	s
Cs	1.16043	29	s
Cu	1.47291	42	d
Cu	5.39052	100	d
Cu	0.526102	23	d
Cu	2.03403	79	d
Cu	0.369314	24	d
Cu	5.37045	104	d
Cu	2.05847	55	d
Cu	2.50466	63	d
Cu	0.915953	45	d
Cu	0.540429	29	d
Cu	3.40579	75	d
Cu	6.95603	64	d
Cu	1.2941	46	d
Cu	0.673707	45	d
Cu	1.77859	47	d
Cu	0.923796	45	d
Cu	8.23105	117	d
Cu	1.59637	38	d
Cu	1.94074	42	d
Cu	1.70566	51	d
Cu	4.32991	93	d
Cu	5.90033	81	d
Cu	3.47219	87	d
Cu	1.41073	38	d
Cu	3.44105	67	d
Cu	2.28812	89	d
Cu	1.54517	29	d
Cu	0.292791	21	d
Cu	1.37748	48	d
Cu	1.85175	44	d
Cu	0.897099	38	d
Cu	2.41701	55	d
Cu	0.469924	35	d
Cu	1.81904	49	d
Cu	0.70264	40	d
Cu	1.90739	57	d
Cu	1.64161	55	d
Cu	0.823644	35	d
Cu	3.24278	99	d
Cu	1.20865	39	d
Cu	2.06718	75	d
Cu	9.97969	134	d
Cu	12.4931	161	d
Cu	4.26826	58	d
Cu	3.48947	62	d
Cu	3.28446	88	d
Cu	12.8114	100	d
Cu	0.735198	33	d
Cu	2.22891	69	d
Cu	5.22547	61	d
Cu	1.80971	38	d
Cu	4.49817	57	d
Cu	12.913	109	d
Cu	1.3495	48	d
Cu	1.09277	50	d
Cu	1.07792	47	d
Cu	1.38871	56	d
Cu	4.21034	89	d
Cu	2.42552	71	d
Cu	0.589771	35	d
Cu	0.649477	37	d
Cu	14.1975	139	d
Cu	31.1105	151	d
Cu	1.36839	43	d
Cu	2.77617	82	d
Cu	0.961461	37	d
Cu	7.17198	87	d
Cu	0.594388	33	d
Cu	0.700743	40	d
Cu	0.403883	37	d
Cu	4.21633	98	d
Cu	1.58236	67	d
Cu	1.92591	51	d
Cu	2.68078	61	d
Cu	2.8087	54	d
Cu	0.7827	33	d
Cu	1.11417	42	d
Cu	0.846529	31	d
Cu	1.39348	36	d
Cu	2.34989	75	d
Cu	0.841051	41	d
Cu	2.6381	64	d
Cu	3.34999	52	d
Cu	2.2431	77	d
Cu	4.1495	87	d
Cu	0.850248	30	d
Cu	3.06062	80	d
Cu	0.996297	37	d
Cu	1.87447	73	d
Cu	0.705512	44	d
Cu	1.85361	52	d
Cu	0.544	35	d
Cu	3.86813	55	d
Cu	9.16821	113	d
Cu	1.48759	47	d
Cu	1.30567	43	d
Cu	3.32406	96	d
Cu	1.4624	52	d
Cu	1.30162	43	d
Cu	0.181624	23	d
Dy	16.5961	146	f
Dy	5.17083	47	f
Dy	37.5964	163	f
Dy	4.84632	68	f
Dy	19.929	134	f
Dy	6.09642	61	f
Dy	4.7939	74	f
Dy	6.03156	83	f
Dy	3.80196	84	f
Dy	4.62333	74	f
Dy	20.3364	121	f
Dy	4.19828	77	f
Dy	7.88054	125	f
Dy	7.98799	72	f
Dy	57.5389	200	f
Dy	4.2511	59	f
Dy	16.6806	138	f
Dy	17.785	113	f
Dy	4.81995	99	f
Dy	17.9854	151	f
Dy	3.3546	75	f
Dy	7.28632	128	f
Dy	5.2733	53	f
Dy	10.6092	75	f
Dy	2.64153	67	f
Dy	7.56911	89	f
Dy	3.6382	41	f
Dy	4.85771	68	f
Dy	3.00248	49	f
Dy	28.9632	143	f
Dy	7.07332	104	f
Dy	6.47053	86	f
Dy	5.39323	64	f
Dy	10.7111	107	f
Dy	8.70083	73	f
Dy	10.5982	65	f
Dy	3.15715	76	f
Dy	6.52922	81	f
Dy	5.45078	99	f
Dy	26.0978	181	f
Dy	3.7179	65	f
Dy	3.99306	44	f
Dy	2.32649	49	f
Dy	2.30641	40	f
Dy	6.06555	94	f
Dy	5.51537	108	f
Dy	2.3884	67	f
Dy	1.62867	39	f
Dy	44.975	133	f
Dy	2.57486	37	f
Dy	5.40496	64	f
Dy	4.90312	75	f
Dy	2.8943	67	f
Dy	2.98434	40	f
Dy	5.6128	66	f
Dy	4.1609	46	f
Dy	5.44339	79	f
Dy	3.77104	50	f
Dy	7.81589	79	f
Dy	2.94859	70	f
Dy	3.2344	39	f
Dy	5.21702	100	f
Dy	4.82366	82	f
Dy	16.1389	124	f
Dy	13.9247	88	f
Dy	27.0663	109	f
Dy	2.53632	60	f
Dy	1.79536	40	f
Dy	7.15556	81	f
Dy	1.79322	48	f
Dy	4.48645	88	f
Dy	1.69786	36	f
Dy	6.41697	84	f
Dy	6.77093	58	f
Dy	7.98066	97	f
Dy	1.88549	40	f
Dy	11.0112	102	f
Dy	12.4624	113	f
Dy	2.14993	48	f
Dy	3.35438	77	f
Dy	6.72304	82	f
Dy	6.83623	112	f
Dy	13.9621	94	f
Dy	6.40601	86	f
Dy	4.59944	87	f
Dy	10.413	110	f
Dy	5.49396	102	f
Dy	4.87958	63	f
Dy	10.3807	70	f
Dy	309.354	417	f
Dy	2.68929	67	f
Dy	5.09941	89	f
Dy	2.72829	52	f
Dy	6.49666	113	f
Dy	3.90859	77	f
Dy	9.48357	124	f
Dy	7.04696	109	f
Dy	2.40467	75	f
Dy	9.03692	98	f
Dy	2.81079	93	f
Er	9.81293	28	f
Er	7.78767	68	f
Er	3.01834	51	f
Er	14.637	89	f
Er	7.10594	91	f
Er	4.22957	49	f
Er	7.70237	158	f
Er	10.7057	106	f
Er	2.4216	100	f
Er	6.09282	61	f
Er	13.7078	125	f
Er	57.7906	165	f
Er	5.66837	49	f
Er	4.08062	97	f
Er	1.8176	48	f
Er	5.56754	85	f
Er	2.82294	48	f
Er	3.25936	46	f
Er	39.659	153	f
Er	6.9339	57	f
Er	6.46537	58	f
Er	1.80411	38	f
Er	5.94593	70	f
Er	33.4134	155	f
Er	425.233	321	f
Er	28.5728	112	f
Er	6.13297	86	f
Er	3.94677	74	f
Er	4.68725	55	f
Er	3.05888	44	f
Er	23.7592	91	f
Er	0.66845	53	f
Er	4.37797	82	f
Er	24.3955	151	f
Er	4.54066	57	f
Er	4.50463	74	f
Er	21.6058	103	f
Er	18.9534	139	f
Er	22.5521	169	f
Er	9.02841	120	f
Er	8.41158	90	f
Er	18.6913	112	f
Er	6.21057	107	f
Er	7.67252	129	f
Er	12.8847	109	f
Er	9.6213	92	f
Er	31.3344	157	f
Er	9.72954	120	f
Er	0.455653	17	f
Er	16.2389	128	f
Er	6.12777	49	f
Er	4.6883	67	f
Er	3.20573	43	f
Er	5.12336	75	f
Er	4.29614	76	f
Er	13.4631	73	f
Er	5.68988	58	f
Er	16.1268	124	f
Er	8.55841	82	f
Er	7.03576	61	f
Er	3.44505	46	f
Er	4.00257	82	f
Er	5.27626	115	f
Er	11.1057	112	f
Er	5.43255	75	f
Er	10.0911	125	f
Er	5.34236	63	f
Er	4.23447	49	f
Er	37.9138	154	f
Er	23.1656	120	f
Er	0.0859835	16	f
Er	1.78348	48	f
Er	12.8197	128	f
Er	4.6947	71	f
Er	3.35252	58	f
Er	11.5672	119	f
Er	4.92737	87	f
Er	7.13238	130	f
Er	10.2778	124	f
Er	2.90901	62	f
Er	8.33719	90	f
Er	5.43723	89	f
Er	5.01723	76	f
Er	5.81929	58	f
Er	7.77023	103	f
Er	13.5913	115	f
Er	7.72787	93	f
Er	11.5208	65	f
Er	5.76261	48	f
Er	1.68877	50	f
Er	16.4698	131	f
Er	6.456	82	f
Er	6.01493	106	f
Er	28.5903	169	f
Er	4.43198	71	f
Er	7.18225	84	f
Er	5.04593	69	f
Er	6.9342	81	f
Er	5.06139	115	f
Er	3.21334	73	f
Eu	47.1362	197	f
Eu	1.7582	49	f
Eu	6.47758	81	f
Eu	2.28258	65	f
Eu	17.6656	163	f
Eu	4.18501	49	f
Eu	1.91164	42	f
Eu	9.41661	103	f
Eu	5.23317	97	f
Eu	169.356	221	f
Eu	2.12862	56	f
Eu	15.0557	129	f
Eu	15.306	130	f
Eu	9.7144	115	f
Eu	6.51848	73	f
Eu	3.47832	58	f
Eu	4.85878	85	f
Eu	6.84181	102	f
Eu	7.75318	86	f
Eu	4.12158	77	f
Eu	2.38412	67	f
Eu	44.0161	169	f
Eu	7.17028	73	f
Eu	4.04268	87	f
Eu	0.816788	66	f
Eu	8.49679	91	f
Eu	5.49272	68	f
Eu	4.38248	70	f
Eu	16.4147	125	f
Eu	41.6295	153	f
Eu	2.67009	43	f
Eu	2.95108	48	f
Eu	2.64432	71	f
Eu	2.96782	71	f
Eu	8.92509	121	f
Eu	2.55782	31	f
Eu	7.21351	77	f
Eu	9.95016	91	f
Eu	11.8447	136	f
Eu	3.87352	70	f
Eu	3.94588	87	f
Eu	3.81273	70	f
Eu	5.29882	81	f
Eu	2.24543	68	f
Eu	3.95409	83	f
Eu	3.67173	81	f
Eu	8.18176	82	f
Eu	3.9256	69	f
Eu	1.91359	89	f
Eu	3.19462	46	f
Eu	5.6815	97	f
Eu	5.38152	75	f
Eu	6.21669	95	f
Eu	5.96641	83	f
Eu	10.7529	124	f
Eu	4.62559	51	f
Eu	7.67802	79	f
Eu	7.06158	124	f
Eu	10.2818	93	f
Eu	16.4731	82	f
Eu	4.50984	46	f
Eu	11.9216	88	f
Eu	3.57818	67	f
Eu	3.97839	79	f
Eu	4.11009	91	f
Eu	5.25095	89	f
Eu	6.68369	109	f
Eu	7.51246	87	f
Eu	33.8031	146	f
Eu	10.4348	113	f
Eu	10.7202	131	f
Eu	4.31598	53	f
Eu	38.0105	231	f
Eu	4.52309	82	f
Eu	18.5378	118	f
Eu	8.57722	105	f
Eu	9.73691	121	f
Eu	5.35668	102	f
Eu	16.9873	119	f
Eu	3.3483	62	f
Eu	4.90927	67	f
Eu	6.80238	58	f
Eu	58.8172	305	f
Eu	4.53587	63	f
Eu	30.0682	202	f
Eu	7.39151	77	f
Eu	1.69174	31	f
Eu	4.06195	75	f
Eu	8.57593	83	f
Eu	8.24721	65	f
Eu	2.87785	68	f
Eu	2.492	44	f
Eu	5.59377	109	f
Eu	8.87745	65	f
Eu	5.52741	89	f
Eu	6.49211	67	f
Eu	6.96727	110	f
Eu	3.84259	71	f
Eu	4.3771	70	f
Eu	3.31442	50	f
Fe	0.428416	13	d
Fe	4.45202	92	d
Fe	1.94451	49	d
Fe	1.71555	43	d
Fe	3.43802	63	d
Fe	2.03819	43	d
Fe	1.93064	50	d
Fe	4.11376	75	d
Fe	4.83314	90	d
Fe	1.98741	50	d
Fe	7.08251	90	d
Fe	5.95563	112	d
Fe	4.06512	83	d
Fe	6.36548	94	d
Fe	3.57739	45	d
Fe	3.17801	65	d
Fe	5.23853	86	d
Fe	6.29816	92	d
Fe	0.621848	49	d
Fe	2.75684	59	d
Fe	15.1457	153	d
Fe	1.06377	36	d
Fe	5.11881	99	d
Fe	1.5214	61	d
Fe	11.6841	91	d
Fe	1.69189	67	d
Fe	3.66066	83	d
Fe	2.83551	71	d
Fe	6.86927	74	d
Fe	0.655446	49	d
Fe	4.70995	100	d
Fe	1.80026	48	d
Fe	2.12211	53	d
Fe	6.41091	85	d
Fe	0.814683	20	d
Fe	2.21208	61	d
Fe	1.19644	39	d
Fe	2.29505	78	d
Fe	4.99977	61	d
Fe	8.42803	84	d
Fe	1.96563	55	d
Fe	5.5053	61	d
Fe	56.3724	165	d
Fe	0.475002	19	d
Fe	5.22058	111	d
Fe	2.84195	62	d
Fe	1.46311	67	d
Fe	6.49166	97	d
Fe	2.33367	61	d
Fe	4.4045	86	d
Fe	2.59429	62	d
Fe	14.9304	155	d
Fe	0.73526	49	d
Fe	4.20132	51	d
Fe	20.2653	161	d
Fe	2.95556	61	d
Fe	2.91652	74	d
Fe	3.80283	67	d
Fe	2.12077	51	d
Fe	1.49491	55	d
Fe	1.44877	52	d
Fe	2.03206	67	d
Fe	0.223559	17	d
Fe	11.4618	100	d
Fe	1.07051	38	d
Fe	2.26153	59	d
Fe	5.44187	127	d
Fe	1.09086	61	d
Fe	1.23539	42	d
Fe	12.9575	133	d
Fe	4.12341	73	d
Fe	3.65721	82	d
Fe	0.683165	27	d
Fe	22.7925	147	d
Fe	2.62824	95	d
Fe	1.23031	61	d
Fe	4.61921	80	d
Fe	1.11738	31	d
Fe	2.82665	46	d
Fe	1.69922	85	d
Fe	1.63189	44	d
Fe	4.14859	63	d
Fe	5.17048	87	d
Fe	3.90074	54	d
Fe	3.01171	71	d
Fe	5.65343	70	d
Fe	3.79318	95	d
Fe	2.01685	51	d
Fe	4.60285	87	d
Fe	2.9963	67	d
Fe	12.5027	127	d
Fe	1.6009	52	d
Fe	4.11078	53	d
Fe	2.11669	55	d
Fe	3.34413	84	d
Fe	1.46278	45	d
Fe	1.06201	29	d
Fe	1.50666	49	d
Fe	0.632886	51	d
Fe	1.74044	61	d
Ga	0.209799	17	p
Ga	1.87753	55	p
Ga	14.4034	146	p
Ga	2.60758	42	p
Ga	1.55513	57	p
Ga	1.53374	57	p
Ga	1.26144	64	p
Ga	1.5647	59	p
Ga	2.72347	73	p
Ga	1.91866	37	p
Ga	1.88357	51	p
Ga	1.70562	51	p
Ga	4.17037	88	p
Ga	0.444408	31	p
Ga	0.873372	48	p
Ga	1.33087	42	p
Ga	5.18522	93	p
Ga	0.293265	23	p
Ga	1.47681	57	p
Ga	1.16816	40	p
Ga	0.7465	33	p
Ga	6.18352	82	p
Ga	0.873403	35	p
Ga	3.69805	69	p
Ga	3.64769	109	p
Ga	1.01985	65	p
Ga	1.57881	45	p
Ga	1.86443	38	p
Ga	0.0781375	5	p
Ga	1.58591	42	p
Ga	1.65911	49	p
Ga	0.754852	32	p
Ga	1.99959	56	p
Ga	1.4238	40	p
Ga	1.32311	43	p
Ga	5.46911	55	p
Ga	2.31285	81	p
Ga	1.06398	49	p
Ga	0.693457	45	p
Ga	3.11381	89	p
Ga	3.37763	70	p
Ga	0.424725	26	p
Ga	1.126	52	p
Ga	6.10594	119	p
Ga	1.20214	56	p
Ga	0.378689	34	p
Ga	1.02724	37	p
Ga	3.57599	70	p
Ga	1.73111	63	p
Ga	3.15456	84	p
Ga	5.50917	114	p
Ga	10.2632	145	p
Ga	5.4693	61	p
Ga	2.68223	75	p
Ga	5.65007	83	p
Ga	1.4589	30	p
Ga	1.97739	79	p
Ga	1.97898	73	p
Ga	2.21115	73	p
Ga	3.26394	60	p
Ga	6.5177	65	p
Ga	1.14419	62	p
Ga	0.840735	33	p
Ga	2.40404	42	p
Ga	0.5418	39	p
Ga	3.0817	49	p
Ga	3.51646	65	p
Ga	0.713957	30	p
Ga	1.40407	47	p
Ga	0.372969	20	p
Ga	11.0316	115	p
Ga	3.16131	59	p
Ga	1.42166	41	p
Ga	1.93206	56	p
Ga	1.24379	33	p
Ga	0.449706	23	p
Ga	3.43591	93	p
Ga	1.81536	49	p
Ga	0.809433	26	p
Ga	3.73826	71	p
Ga	1.06845	40	p
Ga	1.45918	57	p
Ga	0.267508	29	p
Ga	1.89118	63	p
Ga	0.493593	37	p
Ga	12.0821	136	p
Ga	1.92607	68	p
Ga	15.6644	102	p
Ga	1.44566	59	p
Ga	1.91959	39	p
Ga	4.22933	49	p
Ga	0.539402	30	p
Ga	1.17319	37	p
Ga	1.39194	33	p
Ga	1.75789	53	p
Ga	1.65936	25	p
Ga	3.94598	51	p
Ga	2.09796	55	p
Ga	1.32781	36	p
Ga	0.232356	17	p
Gd	7.09916	57	f
Gd	5.20591	62	f
Gd	6.54734	89	f
Gd	9.50237	28	f
Gd	4.47164	68	f
Gd	6.39448	61	f
Gd	3.84419	58	f
Gd	10.0371	101	f
Gd	5.3871	79	f
Gd	24.1151	163	f
Gd	11.9145	121	f
Gd	5.48968	93	f
Gd	17.9273	161	f
Gd	16.0742	90	f
Gd	7.90391	61	f
Gd	4.74232	82	f
Gd	3.37678	49	f
Gd	3.07656	67	f
Gd	9.17757	128	f
Gd	5.77101	95	f
Gd	7.77756	92	f
Gd	8.7184	82	f
Gd	4.31605	68	f
Gd	7.96047	135	f
Gd	22.4132	130	f
Gd	6.62314	85	f
Gd	2.89312	43	f
Gd	51.4186	143	f
Gd	1.99936	63	f
Gd	3.4819	54	f
Gd	6.09535	85	f
Gd	4.77353	74	f
Gd	1.65788	50	f
Gd	8.68574	91	f
Gd	5.50334	82	f
Gd	26.9034	151	f
Gd	2.91297	70	f
Gd	2.61609	64	f
Gd	6.73064	76	f
Gd	5.46089	84	f
Gd	12.2001	78	f
Gd	19.6368	109	f
Gd	14.782	123	f
Gd	17.6984	119	f
Gd	43.9268	117	f
Gd	34.2532	180	f
Gd	5.6416	42	f
Gd	3.63961	69	f
Gd	8.13468	94	f
Gd	4.69954	86	f
Gd	3.94451	55	f
Gd	2.75971	59	f
Gd	15.4687	124	f
Gd	10.098	101	f
Gd	3.2216	42	f
Gd	5.83369	59	f
Gd	4.0322	68	f
Gd	4.82003	67	f
Gd	3.20565	56	f
Gd	0.141556	19	f
Gd	5.91242	50	f
Gd	21.1879	205	f
Gd	3.23271	44	f
Gd	60.5135	165	f
Gd	8.94163	119	f
Gd	3.37001	89	f
Gd	1.33524	31	f
Gd	16.3614	73	f
Gd	4.2637	82	f
Gd	4.50375	72	f
Gd	8.37535	99	f
Gd	4.18794	87	f
Gd	6.50694	111	f
Gd	6.15306	81	f
Gd	3.93271	54	f
Gd	1.82049	40	f
Gd	7.80605	64	f
Gd	6.66327	85	f
Gd	1.61749	50	f
Gd	4.38703	85	f
Gd	3.70766	70	f
Gd	3.18163	70	f
Gd	2.33421	65	f
Gd	2.91538	61	f
Gd	6.72246	75	f
Gd	6.93053	93	f
Gd	11.4408	117	f
Gd	23.4746	164	f
Gd	13.1837	83	f
Gd	10.5464	83	f
Gd	5.97222	84	f
Gd	1.81366	52	f
Gd	5.56665	70	f
Gd	2.98267	49	f
Gd	8.95987	129	f
Gd	4.16355	79	f
Gd	3.62762	67	f
Gd	3.288	69	f
Gd	2.33513	61	f
Gd	1.77734	49	f
Hf	6.58881	125	d
Hf	6.30058	109	d
Hf	9.29391	93	d
Hf	6.10511	99	d
Hf	0.0920174	7	d
Hf	18.5185	72	d
Hf	2.68615	64	d
Hf	16.5745	110	d
Hf	2.50345	81	d
Hf	6.22136	74	d
Hf	6.4088	101	d
Hf	3.35302	87	d
Hf	3.22125	74	d
Hf	6.01007	69	d
Hf	4.77009	90	d
Hf	5.09004	80	d
Hf	8.42445	116	d
Hf	2.86652	43	d
Hf	9.08763	68	d
Hf	4.63263	81	d
Hf	4.36509	105	d
Hf	29.8021	169	d
Hf	2.01235	69	d
Hf	3.5415	63	d
Hf	0.494103	55	d
Hf	2.04522	23	d
Hf	14.8514	126	d
Hf	4.26516	65	d
Hf	5.57941	85	d
Hf	10.3052	111	d
Hf	7.46667	104	d
Hf	38.2939	127	d
Hf	10.4103	122	d
Hf	8.59865	102	d
Hf	3.99048	83	d
Hf	9.19283	77	d
Hf	1.18374	55	d
Hf	17.5612	102	d
Hf	1.8166	46	d
Hf	2.55944	57	d
Hf	8.73799	124	d
Hf	14.1647	177	d
Hf	23.6732	168	d
Hf	42.9606	119	d
Hf	5.97688	91	d
Hf	4.50007	61	d
Hf	9.53163	97	d
Hf	4.53989	82	d
Hf	3.27434	57	d
Hf	1.10218	29	d
Hf	2.05672	48	d
Hf	3.26783	89	d
Hf	3.19333	83	d
Hf	9.77523	89	d
Hf	6.13039	111	d
Hf	3.71794	45	d
Hf	9.73327	115	d
Hf	7.25839	98	d
Hf	3.90583	104	d
Hf	3.38337	73	d
Hf	2.23422	79	d
Hf	6.08328	85	d
Hf	2.87764	81	d
Hf	5.77997	93	d
Hf	8.10419	95	d
Hf	3.51794	79	d
Hf	1.14547	37	d
Hf	3.39043	84	d
Hf	13.5905	112	d
Hf	3.85204	86	d
Hf	4.62793	85	d
Hf	9.85512	125	d
Hf	5.88647	89	d
Hf	4.95377	76	d
Hf	3.16033	65	d
Hf	5.45934	89	d
Hf	3.40306	77	d
Hf	1.76958	31	d
Hf	11.2419	150	d
Hf	10.6179	119	d
Hf	5.26224	107	d
Hf	6.91413	141	d
Hf	6.76149	141	d
Hf	6.05255	141	d
Hf	2.43909	68	d
Hf	0.625254	57	d
Hf	7.22813	95	d
Hf	7.25386	99	d
Hf	15.9258	111	d
Hf	4.30239	68	d
Hf	2.82968	65	d
Hf	7.89249	93	d
Hf	2.59429	47	d
Hf	3.96797	77	d
Hf	6.64031	129	d
Hf	1.04604	33	d
Hf	5.47812	46	d
Hf	5.09515	80	d
Hf	3.85219	92	d
Hf	1.85841	35	d
Hg	0.866108	28	d
Hg	4.84584	69	d
Hg	6.2985	95	d
Hg	18.6401	69	d
Hg	2.17737	73	d
Hg	1.03211	45	d
Hg	0.119254	18	d
Hg	0.694295	33	d
Hg	6.84055	100	d
Hg	3.99867	83	d
Hg	2.01082	47	d
Hg	2.52718	47	d
Hg	0.297788	23	d
Hg	2.39755	87	d
Hg	2.95659	93	d
Hg	1.35145	53	d
Hg	0.711603	61	d
Hg	1.96705	47	d
Hg	2.78022	34	d
Hg	1.11154	41	d
Hg	0.569569	49	d
Hg	0.813214	35	d
Hg	1.05615	61	d
Hg	1.10112	32	d
Hg	0.182229	25	d
Hg	0.519721	26	d
Hg	1.79331	61	d
Hg	2.46908	73	d
Hg	2.1923	30	d
Hg	2.99316	109	d
Hg	9.40485	141	d
Hg	8.209	106	d
Hg	0.944662	51	d
Hg	0.646312	31	d
Hg	0.181755	21	d
Hg	0.77875	28	d
Hg	1.99398	70	d
Hg	0.270205	19	d
Hg	5.31277	51	d
Hg	3.87366	52	d
[truncated: 4,137 more rows]

## Sheet: Figure 6 (right)
metal	Time per configuration generated (Minutes)	Number of Atoms	Block
Ce	1.49867	48	f
Ce	1.32621	48	f
Ce	29.5503	129	f
Ce	138.85	165	f
Ce	13.7209	193	f
Ce	1.77427	71	f
Ce	8.0659	143	f
Ce	5.64111	88	f
Ce	2.86242	98	f
Ce	6.82471	101	f
Ce	13.1248	177	f
Ce	9.39018	28	f
Ce	3.02456	50	f
Ce	11.5513	103	f
Ce	14.3519	157	f
Ce	9.18065	157	f
Ce	6.52345	141	f
Ce	0.0854028	7	f
Ce	8.04744	134	f
Ce	12.6457	128	f
Ce	17.0631	169	f
Ce	3.71245	95	f
Ce	20.9111	129	f
Ce	16.8696	151	f
Ce	18.3477	151	f
Ce	4.16283	90	f
Ce	3.70647	78	f
Ce	10.5263	140	f
Ce	7.78765	109	f
Ce	2.29506	46	f
Ce	9.55756	98	f
Ce	3.11158	49	f
Ce	106.403	220	f
Ce	3.75005	103	f
Ce	11.1412	163	f
Ce	2.10179	48	f
Ce	1.99101	54	f
Ce	1.16813	23	f
Ce	2.95338	69	f
Ce	10.1131	134	f
Ce	2.72519	64	f
Ce	9.65479	177	f
Ce	9.90025	133	f
Ce	2.93397	69	f
Ce	20.9768	113	f
Ce	1.43557	48	f
Ce	1.69299	40	f
Ce	1.43937	42	f
Ce	0.398578	39	f
Ce	1.39149	53	f
Ce	3.77584	75	f
Ce	7.82547	137	f
Ce	15.826	205	f
Ce	1.20588	47	f
Ce	7.97172	134	f
Ce	1.76066	56	f
Ce	4.54602	96	f
Ce	3.54013	96	f
Ce	44.3195	191	f
Ce	4.79196	84	f
Ce	3.17756	62	f
Ce	2.96166	54	f
Ce	3.42277	79	f
Ce	0.502076	53	f
Ce	2.54191	89	f
Ce	2.07891	82	f
Ce	4.06107	69	f
Ce	4.60741	69	f
Ce	9.42505	153	f
Ce	5.32842	76	f
Ce	20.842	110	f
Ce	7.26884	89	f
Ce	9.17712	113	f
Ce	4.00314	77	f
Ce	1.79067	42	f
Ce	5.12593	112	f
Ce	14.0441	112	f
Ce	31.4832	184	f
Ce	3.05449	77	f
Ce	2.10942	49	f
Ce	5.32108	86	f
Ce	13.5168	139	f
Ce	148.964	161	f
Ce	2.23124	49	f
Ce	1.22846	28	f
Ce	7.07837	101	f
Ce	7.28656	88	f
Ce	10.3036	136	f
Ce	8.59994	150	f
Ce	6.90193	94	f
Ce	3.31592	46	f
Ce	7.12421	109	f
Ce	7.11536	113	f
Ce	3.13424	69	f
Ce	1.72638	34	f
Er	9.60081	28	f
Er	1.99584	68	f
Er	1.52203	51	f
Er	9.10103	89	f
Er	6.15456	91	f
Er	2.30546	49	f
Er	26.8356	158	f
Er	4.92885	106	f
Er	2.11002	100	f
Er	3.39334	61	f
Er	6.81939	125	f
Er	27.3353	165	f
Er	2.17091	49	f
Er	15.0591	97	f
Er	1.53314	48	f
Er	4.40226	85	f
Er	1.21065	48	f
Er	1.76058	46	f
Er	10.265	153	f
Er	3.41751	57	f
Er	2.97613	58	f
Er	1.1481	38	f
Er	3.37489	70	f
Er	11.8205	155	f
Er	162.166	321	f
Er	17.455	112	f
Er	4.14923	86	f
Er	3.74156	74	f
Er	2.32066	55	f
Er	1.4351	44	f
Er	9.88934	91	f
Er	0.535736	53	f
Er	3.11493	82	f
Er	2.44023	57	f
Er	4.90003	74	f
Er	13.4099	103	f
Er	7.60117	139	f
Er	11.2552	169	f
Er	6.0553	120	f
Er	3.92626	90	f
Er	5.59739	112	f
Er	4.72712	107	f
Er	5.91611	129	f
Er	6.24003	109	f
Er	4.28939	92	f
Er	7.94243	157	f
Er	4.66492	120	f
Er	0.225011	17	f
Er	11.3442	128	f
Er	3.06393	49	f
Er	2.7342	67	f
Er	1.90972	43	f
Er	3.33611	75	f
Er	2.4776	76	f
Er	4.05033	73	f
Er	3.1706	58	f
Er	7.28584	124	f
Er	5.99865	82	f
Er	1.75919	46	f
Er	2.45831	82	f
Er	14.4954	115	f
Er	5.35609	112	f
Er	2.79314	75	f
Er	9.48171	125	f
Er	2.24753	49	f
Er	9.56359	154	f
Er	5.75045	120	f
Er	0.09998	16	f
Er	1.09912	48	f
Er	14.4002	128	f
Er	4.76379	71	f
Er	1.37805	58	f
Er	7.78727	119	f
Er	5.55688	87	f
Er	7.72533	130	f
Er	9.30208	124	f
Er	2.65315	62	f
Er	11.564	90	f
Er	3.32852	89	f
Er	3.53034	76	f
Er	2.14746	58	f
Er	4.69267	103	f
Er	5.68174	115	f
Er	3.61745	93	f
Er	3.27365	48	f
Er	1.57666	50	f
Er	6.17528	131	f
Er	3.77482	82	f
Er	10.9198	106	f
Er	11.7515	169	f
Er	4.50818	71	f
Er	3.10635	84	f
Er	2.51205	69	f
Er	3.4299	81	f
Er	10.4618	115	f
Er	2.18436	73	f
La	1.68647	55	f
La	7.38106	153	f
La	1.1018	33	f
La	4.50639	94	f
La	2.94347	67	f
La	2.62521	69	f
La	8.09936	109	f
La	8.79498	150	f
La	3.7424	85	f
La	2.63998	74	f
La	4.22971	77	f
La	1.16458	44	f
La	11.9447	109	f
La	8.2432	163	f
La	5.35832	87	f
La	6.4763	114	f
La	7.21238	148	f
La	17.6728	205	f
La	12.2713	98	f
La	7.79799	151	f
La	12.2201	157	f
La	1.1701	55	f
La	26.0722	153	f
La	12.3764	161	f
La	9.14752	162	f
La	5.18265	137	f
La	5.57865	94	f
La	1.50854	46	f
La	4.78131	105	f
La	1.9228	55	f
La	7.48102	132	f
La	2.30194	73	f
La	6.77223	146	f
La	5.17916	75	f
La	1.61933	40	f
La	2.13271	65	f
La	3.5909	88	f
La	7.12	143	f
La	2.27237	49	f
La	2.74044	55	f
La	1.57968	34	f
La	1.1073	29	f
La	2.67573	45	f
La	1.63207	57	f
La	2.12219	42	f
La	2.40051	61	f
La	5.37742	96	f
La	10.1654	130	f
La	6.42256	123	f
La	1.36379	40	f
La	2.80268	81	f
La	2.99686	89	f
La	2.18183	58	f
La	2.16838	89	f
La	3.29043	78	f
La	6.70755	99	f
La	4.4355	95	f
La	9.65798	97	f
La	4.24882	89	f
La	3.70823	85	f
La	2.2293	42	f
La	2.21783	61	f
La	1.83912	56	f
La	0.966194	28	f
La	11.7681	148	f
La	10.9692	148	f
La	5.76978	112	f
La	3.56097	62	f
La	5.66417	81	f
La	12.222	170	f
La	2.30572	51	f
La	1.09421	39	f
La	2.68013	60	f
La	4.77695	132	f
La	3.25266	67	f
La	4.23107	86	f
La	10.4275	119	f
La	2.64479	79	f
La	42.498	177	f
La	2.28615	55	f
La	6.11181	99	f
La	7.56587	116	f
La	5.73944	116	f
La	5.61927	119	f
La	5.21697	88	f
La	1.27368	36	f
La	1.90975	50	f
La	8.78948	88	f
La	2.91241	66	f
La	2.69981	46	f
La	1.35858	48	f
La	1.33007	48	f
La	2.46634	61	f
La	16.727	133	f
La	5.60374	120	f
La	9.7244	162	f
Nd	5.76092	99	f
Nd	8.26978	144	f
Nd	4.1727	83	f
Nd	3.12133	107	f
Nd	2.05831	49	f
Nd	72.0308	165	f
Nd	4.44611	95	f
Nd	2.47545	69	f
Nd	11.888	163	f
Nd	2.74309	35	f
Nd	13.895	113	f
Nd	1.49503	49	f
Nd	2.49508	49	f
Nd	15.9038	205	f
Nd	2.90378	90	f
Nd	2.22342	61	f
Nd	2.42468	68	f
Nd	1.10711	55	f
Nd	4.01075	90	f
Nd	6.09028	112	f
Nd	37.3736	154	f
Nd	8.28518	153	f
Nd	2.54502	80	f
Nd	1.68708	38	f
Nd	1.65705	46	f
Nd	2.68558	60	f
Nd	3.11943	71	f
Nd	8.58243	175	f
Nd	4.06271	91	f
Nd	2.67129	73	f
Nd	1.95886	55	f
Nd	29.807	190	f
Nd	8.69823	137	f
Nd	4.04924	78	f
Nd	2.96038	48	f
Nd	1.17188	42	f
Nd	1.68476	32	f
Nd	2.24183	47	f
Nd	2.52996	56	f
Nd	6.46675	121	f
Nd	2.84652	72	f
Nd	13.1579	157	f
Nd	2.87541	55	f
Nd	8.12468	124	f
Nd	3.75551	101	f
Nd	2.28983	42	f
Nd	5.83788	29	f
Nd	1.3692	67	f
Nd	4.77865	98	f
Nd	2.63677	54	f
Nd	4.05108	99	f
Nd	43.5466	211	f
Nd	3.94981	69	f
Nd	2.43468	52	f
Nd	6.60514	129	f
Nd	6.69799	134	f
Nd	3.6889	124	f
Nd	6.74334	116	f
Nd	5.34931	55	f
Nd	5.11222	135	f
Nd	4.47761	82	f
Nd	4.37168	89	f
Nd	2.07414	48	f
Nd	8.99286	147	f
Nd	4.20406	157	f
Nd	6.65021	91	f
Nd	7.30354	119	f
Nd	5.2801	116	f
Nd	8.31727	134	f
Nd	4.57626	88	f
Nd	2.64685	88	f
Nd	31.697	156	f
Nd	2.43052	53	f
Nd	2.00194	47	f
Nd	7.5023	100	f
Nd	2.31258	64	f
Nd	3.00095	54	f
Nd	1.26054	39	f
Nd	1.34616	50	f
Nd	3.25622	109	f
Nd	9.22902	164	f
Nd	16.4411	200	f
Nd	26.7522	148	f
Nd	2.67487	65	f
Nd	0.431198	14	f
Nd	22.0845	178	f
Nd	6.10942	93	f
Nd	6.94587	88	f
Nd	8.02657	97	f
Nd	9.14958	88	f
Nd	2.1458	49	f
Nd	1.95267	52	f
Nd	0.399892	19	f
Nd	3.32609	68	f
Nd	2.17124	55	f
Nd	0.451828	16	f
Th	15.6671	193	f
Th	8.91684	157	f
Th	0.775038	13	f
Th	4.62043	91	f
Th	1.62023	37	f
Th	6.04758	123	f
Th	5.08349	95	f
Th	2.53948	81	f
Th	1.27724	52	f
Th	1.29416	44	f
Th	4.72505	84	f
Th	1.24964	39	f
Th	1.5355	40	f
Th	11.0262	169	f
Th	0.32606	33	f
Th	13.1695	113	f
Th	1.86246	57	f
Th	1.7976	50	f
Th	2.51054	71	f
Th	3.38136	65	f
Th	2.95566	59	f
Th	3.39286	87	f
Th	3.98367	97	f
Th	4.4952	101	f
Th	16.8519	151	f
Th	10.8825	129	f
Th	0.0849336	7	f
Th	3.5259	105	f
Th	2.6727	63	f
Th	0.821245	67	f
Th	1.37283	46	f
Th	13.7208	201	f
Th	4.90328	96	f
Th	4.85761	96	f
Th	3.90939	94	f
Th	7.3277	145	f
Th	29.7212	151	f
Th	13.0097	153	f
Th	9.04006	173	f
Th	8.75264	149	f
Th	9.45319	121	f
Th	5.48142	85	f
Th	23.5273	177	f
Th	3.95891	93	f
Th	3.06242	117	f
Th	2.78231	24	f
Th	2.9681	99	f
Th	4.89673	89	f
Th	4.52157	96	f
Th	4.71146	89	f
Th	4.6857	89	f
Th	5.05653	89	f
Th	5.07688	89	f
Th	5.01733	93	f
Th	4.2522	82	f
Th	4.76103	93	f
Th	5.83097	101	f
Th	6.60062	103	f
Th	1.42228	37	f
Th	1.49016	55	f
Th	5.57359	93	f
Th	6.27698	96	f
Th	5.97613	86	f
Th	4.73294	92	f
Th	1.37955	51	f
Th	6.16411	125	f
Th	46.6016	185	f
Th	8.8518	133	f
Th	3.92382	53	f
Th	2.22188	57	f
Th	7.72047	85	f
Th	10.1001	150	f
Th	2.68084	59	f
Th	1.60758	46	f
Th	36.5766	170	f
Th	4.72814	83	f
Th	2.75533	53	f
Th	13.1758	134	f
Th	12.6165	147	f
Th	1.7082	60	f
Th	2.96401	69	f
Th	5.7871	103	f
Th	4.15249	96	f
Th	6.45825	112	f
Th	6.15156	115	f
Th	2.53201	49	f
Th	6.28451	93	f
Th	8.95807	117	f
Th	3.73899	71	f
Th	5.10774	114	f
Th	3.61751	93	f
U	2.70386	80	f
U	4.31387	100	f
U	3.40076	55	f
U	1.56344	64	f
U	3.72678	99	f
U	1.98924	46	f
U	4.70499	107	f
U	0.886676	54	f
U	0.449945	29	f
U	4.84853	81	f
U	2.52369	70	f
U	2.48672	67	f
U	3.0801	84	f
U	1.22873	45	f
U	1.50694	40	f
U	0.442198	62	f
U	3.072	45	f
U	2.88458	61	f
U	2.63177	101	f
U	0.0668247	7	f
U	1.45572	62	f
U	0.429768	34	f
U	0.300258	48	f
U	9.19493	106	f
U	1.2153	157	f
U	0.0651171	63	f
U	2.20181	68	f
U	2.43831	75	f
U	1.8228	72	f
U	2.80623	99	f
U	0.270934	30	f
U	2.324	70	f
U	3.12496	66	f
U	8.22748	108	f
U	4.44393	113	f
U	3.25614	92	f
U	2.01267	51	f
U	4.79364	128	f
U	4.43665	77	f
U	1.43527	37	f
U	4.7252	167	f
U	5.99372	150	f
U	1.09569	49	f
U	1.18075	49	f
U	4.14973	98	f
U	13.008	113	f
U	4.98649	112	f
U	2.54063	81	f
U	4.33261	93	f
U	0.838804	45	f
U	9.37803	160	f
U	0.326479	60	f
U	8.87013	130	f
U	2.98233	85	f
U	3.09286	75	f
U	1.31577	59	f
U	3.41532	59	f
U	4.90929	157	f
U	7.6527	162	f
U	4.1239	101	f
U	0.228357	30	f
U	5.29046	143	f
U	1.48537	58	f
U	0.173917	46	f
U	5.18851	115	f
U	2.68255	65	f
U	5.94267	133	f
U	6.21848	90	f
U	3.57263	83	f
U	0.0899369	46	f
U	4.17461	85	f
U	4.80294	83	f
U	1.39871	51	f
U	11.7281	127	f
U	11.7751	121	f
U	2.641	63	f
U	0.987635	65	f
U	9.3135	146	f
U	14.6302	115	f
U	7.61271	88	f
U	0.719752	83	f
U	0.293518	48	f
U	1.57298	58	f
U	3.42858	79	f
U	1.17891	44	f
U	5.12143	73	f
U	3.4831	107	f
U	0.944463	53	f
U	1.81613	70	f
U	2.8737	62	f
U	2.90162	126	f
U	0.290912	60	f
U	0.631075	78	f
U	2.0795	67	f
U	2.47558	57	f
U	4.87061	153	f
